# Supplementary material for: Precision T cell correction platform for inborn errors of immunity
Source: Mol Ther. 2025 Aug 12;33(11):5624–43. doi: 10.1016/j.ymthe.2025.08.018 (PMC12628183; doi:10.1016/j.ymthe.2025.08.018)
Supplement: Table S15. Patient table for IEI patients used in the study [file mmc2.xlsx]

## Sheet: ADA2
		ADA2 deficiency (DADA2)
	Normal range	DADA2 1	DADA2 2	DADA2 3
Hb	134-167g/l	110	-	-
Leukocytes	3,4-8,2E9/l	3.8
Lymphocytes	1,3-3,6E9/l	2	1.4	1.6
Neutrophils	1,5-6,7E9/l	0.9	2.2	0.5
Monocytes	0,2-0,8E9/l	0.73	0.5	0.4
Eosinophils	0,03-0,44E9/l	0	0.08	0.01
Basophils	0-0,1E9/l	0.08	0.02	0.02
Platelets	150-360E9/l	54	217	166
NK cells (CD3−CD16+/56+)	0,08-0,72E9/l	0	0.91	1.51
CD3+ T cells	0,75-2,76E9/l	1,71 (99%)
CD4+	0,458-1,406E9/l	0,397 (24,8%)	0.695	0.981
CD8+	0,22-1,13E9/l	0.98	0.347	0.683
CD4−CD8−	3,1-9,3%	16,1% (mostly γδ+)	0.009	0.011
TCRαβ+	88,1-97,8%	0.731	0.874	0.981
TCRγδ +	1,9-11,7%	0.268	0.125	0.019
CD4 naive	20,5-54,8%	0.176
CD4 recent thymic emigrants	14,4-38,3%	0.094
CD4 central memory	8,4-32,8%	0.342
CD4 effector memory	19,9-52,4%	0.463
CD4 EMRA	1,4-17%	0.018
CD8 naive	18,8-71%	0.041
CD8 central memory	1,2-7,3%	0.039
CD8 effector memory	14,6-63%	0.281
CD8 EMRA	4,5-33,7%	0.639
CD19+ B cells	0,08-0,62E9/l	0
IgG	6,8-15g/l	2.1	10.1	2.5
IgA	0,88-4,84g/l	0.13	1.74	0
IgM	0,36-2,59g/l	0.57	0.23	0.12
IgE	0-110kU/l	0	<2	16
Clinical phenotype
Immunological/hematological phenotype		Combined immunodeficency, T-LGL leukemia, hypogamma, warts & low-grade squamous intraepithelial lesion, chronic histoplasmosis	Asymptomatic, found during the screening of first degree family members	CVID +, Raunaud+, unspesific synovial pain.
Non hematological phenotype		Pulmonary hypertension, hepatomegaly	-	-
Treatment		Immunoglobulin, itraconazole	-	scIgG replament, oxyclorin, ASA. Did not tolerate etanercept (standard of care for DADA2) but developed septic infection, hence no TNF inhibition.
Patient information
Age (yrs)		51	54	25
Sex		F	F	F
Mutation information
rs		rs77563738	rs77563738	rs77563738
Nucleotide		G506A	G506A	G506A
Amino acid		R169Q	R169Q	R169Q
Zygosity		Homozygous	Homozygous	Homozygous

## Sheet: AIRE
		APECED
	Normal range	APECED 1	APECED 2	APECED 3
Hb (g/l)	118-155	119	115	127
leukocytes	3.4-8.2	8.2	10.6	9.2
neutrophils (%)	41-81	61	63	65
lymphocytes (%)	20-45	29	30	26
monocytes (%)	1-11	8	6	7
eosinophils (%)	1-6	1	0	0
basophils (%)	0-1	1	0	1
thrombocytes	150-360	401	378	258
Clinical phenotype
Immunological phenotype		CMC, HyPT, PAI, POF, constipation	CMC, HyPT, PAI, POF, alopecia, hypot, nephritis, constipation/diarrhea	CMC, HyPT, PAI, POF, hypot, keratitis
Treatments		HC, F, Ca/D3, A	HC, F, Ca/D3, A, T	HC, F, Ca/D3, A, T
Patient information
Age		45	59	69
Sex		F	F	F
Mutation information
rs		rs121434254	rs121434254	rs121434254
Nucleotide		C769T	C769T	C769T
Amino acid		R257X	R257X	R257X
Zygosity		Homozygous	Homozygous	Homozygous
CMC= chronic mucocutaneous candidosis
HyPT = hypoparathyroidism
PAI = primary adrenal insufficiency
POF=premature ovarian failure
hypot = hypothyroidism (autoimmune thyroiditis)
constip = constipation
malabs = malabsorption
diarr = diarrhea
HC = Hydrocortisone
F= Fludrocortisone
Ca/D3 = calcium/vitamin D3
A = alfacalcidol
T= thyroxin

## Sheet: CHH
		Cartilage-Hair Hypoplasia (CHH)
	Normal range	CHH 1	CHH 2	CHH 3	CHH 4	CHH 5
Hb	134-167g/l	154	144	140	129	137
Leukocytes	3,4-8,2E9/l	2.5	5.2	2.9	6.6	11.1
Lymphocytes	1,3-3,6E9/l	0.7	0.97	0.8	1.85	2.42
Neutrophils	1,5-6,7E9/l	1.17	3.4	1.63	4.09	7.49
Monocytes	0,2-0,8E9/l	0.54	0.43	0.29	0.41	1.12
Eosinophils	0,03-0,44E9/l	0.05	0.28	0.14	0.1	0.56
Basophils	0-0,1E9/l	0.1	0.05	0.02	0.1	0.05
Platelets	150-360E9/l	244	203	255	418	500
NK cells (CD3−CD16+/56+)	0,08-0,72E9/l	0,20 (31%)	0,10 (13%)	0,42 (32%)	0,18 (11%)	0,14 (6%)
CD3+ T cells	0,75-2,76E9/l	0,42 (72%)	0,56 (69%)	0,76 (57%)	1,32 (79%)	1,91 (82%)
CD4+	0,458-1,406E9/l	0,229 (35%	0,342 (38%)	0,615 (45,9%)	0,829 (49,2%)	1,312 (55,8%)
CD8+	0,22-1,13E9/l	0.18	0.21	0.11	0.47	0.5
CD4−CD8−	3,1-9,3%		0.02	0.059
TCRαβ+	88,1-97,8%		0.983	0.929
TCRγδ +	1,9-11,7%		0.016	0.07
CD4 naive	20,5-54,8%		0.091	0.09
CD4 recent thymic emigrants	14,4-38,3%		0.017	0.026	0.25	0.023
CD4 central memory	8,4-32,8%		0.534	0.563
CD4 effector memory	19,9-52,4%		0.366	0.344
CD4 EMRA	1,4-17%		0.009	0.003
CD8 naive	18,8-71%		0.064	0.221
CD8 central memory	1,2-7,3%		0.091	0.196
CD8 effector memory	14,6-63%		0.444	0.39
CD8 EMRA	4,5-33,7%		0.402	0.194
CD19+ B cells	0,08-0,62E9/l	0,02 (4%)	0,12 (15%)	0,14 (11%)	0,15 (9%)	0,27 (12%)
IgG	6,8-15g/l	8.6	9.4	11.3	12.3	7.9
IgA	0,88-4,84g/l	2.53	1.55	1.48	3.93	2.94
IgM	0,36-2,59g/l	1.79	0.87	1.26	2.38	0.52
IgE	0-110kU/l	3	4	13	47	0
Lymphocyte proliferative responses to mitogens (PHA, ConA, PWM)		CD4+ & CD8+ T cell proliferative response to PWM mildly decreased, other stimulations normal.	ConA response normal. CD4+ and CD8+ response to PHA mildly decreased. CD8+ PWM response normal, CD4+ PWM response decreased.	Normal responses	CD4+ & CD8+ cell proliferative responses mildly decreased for all stimulants.
Clinical phenotype
Immunological/hematological phenotype			Celiac disease, atopy, warts, 2018 prolonged noro	Bronchial dilation & asthma, granulomatous inflammation of the liver	Transient anemia 2015, normal bone marrow	Specific polysaccharide antibody deficiency, difficult varicella, warts in childhood
Non hematological phenotype		Short stature	Short stature	Short stature	Short stature	Short stature
Treatment
Patient information
Age (yrs)		63	32	35	50	47
Sex		M	F	F	F	F
Mutation information
rs		rs199476103	rs199476103	rs199476103	rs199476103	rs199476103
Nucleotide		A71G	A71G	A71G	A71G	A71G
Amino acid		N/A	N/A	N/A	N/A	N/A
Zygosity		Homozygous	Homozygous	Homozygous	Homozygous	Homozygous

## Sheet: STAT1-GOF
	STAT1 mutation
Genomic coordinate (Hg19)	Genomic coordinate (Hg19)	c.1163A>G p.(Lys388Arg)
protein variant	protein variant	K388R
rs number		NM_007315.3
Variant		GOF
	Brief immunology
Leukocytes	Leukocytes	2.6 x 109/L
Lymphocytes	Lymphocytes	0,6
CD3+ T cells	CD3+ T cells	993 x 106/L
Exhausted T cell phenotype?	Exhausted T cell phenotype?
CD19+ B cells	CD19+ B cells	202
	Demographics
Family no.	Family no.
Sex	Sex	Male
Age (y)	Age (y)	9
Growth (SD)	Growth (SD)	50 percentile
	Infection susceptibility
Bacteria	Bacteria	H. Influenza pneumonia, S aureus pneumonia
Virus	Virus	Adenovirus pneumonia, chronic CMV esophagittis
Fungi	Fungi	Disseminated dermatophyte skin infection, Candida esophagitis, Aspergillus sinusitis
Other	Other
