# Supplementary material for: Precision T cell correction platform for inborn errors of immunity
Source: Mol Ther. 2025 Aug 12;33(11):5624–43. doi: 10.1016/j.ymthe.2025.08.018 (PMC12628183; doi:10.1016/j.ymthe.2025.08.018)
Supplement: Table S16. CHOPOFF off-target predictions for selected gRNAs [file mmc3.xlsx]

## Sheet: CHOPOFF_detailed_offtargets
guide	alignment_guide	alignment_reference	distance	chromosome	start	strand
GACTTCCCCCTAGGCGGAAA	GACTTCCCCCTAGGCGGAAA	GACTTTCCCCTAGGCGGAAA	1	chr9	35657965	+
GACTTCCCCCTAGGCGGAAA	GACTTCCCCCTAGGCGGAAA	--CTACCCCC-AGGCGGAAA	4	chr9	72889234	-
GACTTCCCCCTAGGCGGAAA	GACTTCCCCCTAGGCGGAAA	--CTTCCCCAGAGGCGGAAA	4	chr5	147509911	+
GACTTCCCCCTAGGCGGAAA	GACTTC-CCCCTAGGCGGAAA	-ACT-CACCCCT-GGCGGAAA	4	chr10	1552828	+
GACTTCCCCCTAGGCGGAAA	GACTTCCCCCTAGGCGGAAA	--CTTCCCGCT-GGCGGAAA	4	chr5	179241893	-
GACTTCCCCCTAGGCGGAAA	GACTTCCCCCTAGGCGGAAA	GACTTCCCCC--GGCGGAAA	2	chr17	75405759	+
GACTTCCCCCTAGGCGGAAA	GACTTCCCCCTAGGCGGAAA	G-CT-ACCCCTGGGCGGAAA	4	chr9	135260927	+
GACTTCCCCCTAGGCGGAAA	GACTTCC-CCCTAGGCGGAAA	GTCT-CCACCCTGGGCGGAAA	4	chr17	29118491	-
GACTTCCCCCTAGGCGGAAA	GACTTCCCCCTAGGCGGAAA	GA-ATCCCCTTGGGCGGAAA	4	chr16	54814209	-
GACTTCCCCCTAGGCGGAAA	GACTTCCCCCT-AG-GCGGAAA	GAGTTGCCCCTCAGAGCGGAAA	4	chr2	111665308	+
GACTTCCCCCTAGGCGGAAA	GACTTCCCCCTAGGCGGAAA	G--TTCCCCCT-TGCGGAAA	4	chr18	11379131	-
GACTTCCCCCTAGGCGGAAA	GACTTCCCCCTAGGCGGAAA	GACTTCCCCCAAGCCGGAAA	2	chr7	22445642	-
GACTTCCCCCTAGGCGGAAA	GACTTCCCCCTAGGC-GGAAA	G-CT-CCCCC-AGGCAGGAAA	4	chr19	16887731	+
GACTTCCCCCTAGGCGGAAA	GACTTCCCCCTAGGC-GGAAA	GCCATCCCCCT-GGCAGGAAA	4	chr5	139762772	-
GACTTCCCCCTAGGCGGAAA	GACTTCCCCCTAGGC-GGAAA	-ACT-CCCCCT-GGCTGGAAA	4	chr15	91743143	+
GACTTCCCCCTAGGCGGAAA	GACTTCCCCCTAGGCGGAAA	--CT-CCCCCTAGG-GGAAA	4	chr2	175492498	-
GACTTCCCCCTAGGCGGAAA	GACTTCCCCCTAGGCGGAAA	--CTTCCCC-TAGG-GGAAA	4	chr18	8881456	-
GACTTCCCCCTAGGCGGAAA	GACTTCCCCCTAGGCGGAAA	GACTTTCCCCTAGG-GGAAA	2	chr11	37794485	+
GACTTCCCCCTAGGCGGAAA	GACTTCCCCC-TAGGCGGAAA	GAGTTCCCCCATAGG-GGAAA	3	chr17	32862202	-
GACTTCCCCCTAGGCGGAAA	GACTTCCCCCTAGGCGGAAA	G-CTTCCCCCGAGG-GGAAA	3	chr10	69742310	+
GACTTCCCCCTAGGCGGAAA	GACTTCCCCCTAGGCGGAAA	-ATTTTCCCCTAGGGGGAAA	4	chr12	77148767	-
GACTTCCCCCTAGGCGGAAA	GAC-TTCCCCCTAGGCGGAAA	GACGGTACCCCTAGGTGGAAA	4	chr9	24125043	-
GACTTCCCCCTAGGCGGAAA	GACTTCCCCCTAGGCGGAAA	G-CT-CCTCCTAGGAGGAAA	4	chr5	55848979	+
GACTTCCCCCTAGGCGGAAA	GACTTCCCCCTAGGCGGAAA	G-CTTCCTCCTAGGAGGAAA	3	chr14	103118694	+
GACTTCCCCCTAGGCGGAAA	GACTTCCCC-CTAGGCGGAAA	GAC--CCCCTCTAGGTGGAAA	4	chr15	70349596	+
GACTTCCCCCTAGGCGGAAA	GACTTCCCCCTAGGCGGAAA	GAC--CCCCATAGGAGGAAA	4	chr11	66624817	-
GACTTCCCCCTAGGCGGAAA	GACTTCCCCCTAGGCGGAAA	--CTTCCCCCT-GGAGGAAA	4	chr3	11177498	-
GACTTCCCCCTAGGCGGAAA	GACTTCCCCCTAGGCGGAAA	G-CTTCCCCCT-GGAGGAAA	3	chr10	69937622	-
GACTTCCCCCTAGGCGGAAA	GACTTCCCCCTAGGCGGAAA	GTCCTCCCC-TAGGCTGAAA	4	chr11	18938727	-
GACTTCCCCCTAGGCGGAAA	GACTTCCCCCTAGGCGGAAA	GTCCTCCCC-TAGGCTGAAA	4	chr11	18960943	-
GACTTCCCCCTAGGCGGAAA	GACTTCC-CCC-TAGGCGGAAA	-ACTTCCTCCCCTAGGCTGAAA	4	chr11	18133270	+
GACTTCCCCCTAGGCGGAAA	GACTTCCCC-CTAGGCGGAAA	-ACTGCCCCTCTAGGCAGAAA	4	chr11	114228583	-
GACTTCCCCCTAGGCGGAAA	GACTT-CCCCCTAGGCGGAAA	GCCTTTCCCCC-AGGCTGAAA	4	chr8	54243224	+
GACTTCCCCCTAGGCGGAAA	GACTTCCCCCTAGGCGGAAA	-ACT-CCCCCCAGGCTGAAA	4	chr1	15580528	-
GACTTCCCCCTAGGCGGAAA	GACTTCCCCCTAGGCGGAAA	--CTTCCCCCTTGGCTGAAA	4	chr5	149887013	-
GACTTCCCCCTAGGCGGAAA	GACTTCCCCCTAGGCGGAAA	-A-TTCCCCCTAGTCAGAAA	4	chr19	40241799	-
GACTTCCCCCTAGGCGGAAA	GACTTCCCCCTAGGCGGAAA	-ACTTCCCCCTAGGC--AAA	3	chr17	34618833	-
GACTTCCCCCTAGGCGGAAA	GACTTCCCCCTAGGCGGAAA	GACTTTCCCCTAGGCGG-AA	2	chr9	35657964	+
GACTTCCCCCTAGGCGGAAA	GACTTCCCCCTAGGCGGAAA	G-TTTCCCCTTAGGCGG-AA	4	chr19	2329174	+
GACTTCCCCCTAGGCGGAAA	GACT-TCCCCCTAGGCGGAA-A	G-CTATCCCCC-AGGCGGAAGA	4	chr20	3768047	-
GACTTCCCCCTAGGCGGAAA	GACTTCCCCCTAGGCGGAAA	G-CTTCCCTCTAGGCGGAGA	3	chr1	21268634	-
GACTTCCCCCTAGGCGGAAA	GACTTCCCCCTAGGCGGAAA-	GACTTTCCCCTAGGCGGAAAG	2	chr9	35657966	+
GACTTCCCCCTAGGCGGAAA	GACTTCCCCCTAGGCGGAAA-	GAC--CCCCCGAGGCGGAAAG	4	chr18	45063566	+
GACTTCCCCCTAGGCGGAAA	GACTTCCCCCTAGGCGGAAA	G-TTTCCCCTTAGGCGGAAC	4	chr19	2329175	+
GACTTCCCCCTAGGCGGAAA	GACTTCCCCCTAGGCGGAAA	-ATTTCCCCC-AGGCGGAAC	4	chr7	123974945	-
GACTTCCCCCTAGGCGGAAA	GACTTCCCCCTAGGCGGAAA	GACAGGCTCCTAGGCGGAAA	4	chr3	196273878	-
GACTTCCCCCTAGGCGGAAA	GACTTCCCCCTAGGCGGAAA	GACAGGCTCCTAGGCGGAAA	4	chr14	73208810	-
GACTTCCCCCTAGGCGGAAA	GACTTCCC-CCTAGGCGGAAA	-ACTTCCCATCAAGGCGGAAA	4	chr10	22228804	-
GACTTCCCCCTAGGCGGAAA	GACTTCCCC-CTAGGCGGAAA	GCCTTCCCCAGGAGGCGGAAA	4	chr12	46371893	+
GACTTCCCCCTAGGCGGAAA	GACTTC-CCCCTAGGCGGAAA	GACT-CACCCAAAGGCGGAAA	4	chr20	31256780	+
GACTTCCCCCTAGGCGGAAA	GACT-TCCCCCTAGGCGGAAA	G-CTGGCCCCC-AGGCGGAAA	4	chr15	75368239	-
GACTTCCCCCTAGGCGGAAA	GACTTCCCCCTAGGCGGAAA	GAC--ACCCC-AGGCGGAAA	4	chr5	91414455	+
GACTTCCCCCTAGGCGGAAA	GACTTCCCCCTAGGCGGAAA	GAC--CACCC-AGGCGGAAA	4	chr2	221591468	+
GACTTCCCCCTAGGCGGAAA	GACTTCCCCCTAGGCGGAAA	GAATTCTGCC-AGGCGGAAA	4	chr17	30078420	+
GACTTCCCCCTAGGCGGAAA	GACTTCCCCCTAGGCGGAAA	GA-TTC-TCCGAGGCGGAAA	4	chr7	45493886	-
GACTTCCCCCTAGGCGGAAA	GACTTCCCCCTAGGCGGAAA	GACT-CCACAGAGGCGGAAA	4	chr18	52676173	+
GACTTCCCCCTAGGCGGAAA	GACTTCCCCCTAGGCGGAAA	-ACTTCCC--T-GGCGGAAA	4	chr15	95869153	+
GACTTCCCCCTAGGCGGAAA	GACT-TCCCCCTAGGCGGAAA	GA-TGTCCCCCT--GCGGAAA	4	chr3	63567624	-
GACTTCCCCCTAGGCGGAAA	GACTTCCCCCTAGGCGGAAA	GACT-CCCC-AAAGCGGAAA	4	chr18	11429601	+
GACTTCCCCCTAGGCGGAAA	GACTTCCCCCTAGGCGGAAA	G-CTTCCCCCT-CACGGAAA	4	chr1	67766869	+
GACTTCCCCCTAGGCGGAAA	GACTTCCCCCTAGGC-GGAAA	-ACTTCTACCTAGGCTGGAAA	4	chr17	71748946	-
GACTTCCCCCTAGGCGGAAA	GACTTCCCC-CT-AGGC-GGAAA	GACTGCCCCGCTGAGGCTGGAAA	4	chr15	30523823	+
GACTTCCCCCTAGGCGGAAA	GACTTCCCC-CT-AGGC-GGAAA	GACTGCCCCGCTGAGGCTGGAAA	4	chr15	32483843	-
GACTTCCCCCTAGGCGGAAA	GAC-TTCCCCCTAGGC-GGAAA	GACCTTCCCC-TAG-CGGGAAA	4	chr2	6771721	+
GACTTCCCCCTAGGCGGAAA	GACTTCCCCCTAGGC-GGAAA	-ACTTCCACCTAG-CTGGAAA	4	chr22	31661931	+
GACTTCCCCCTAGGCGGAAA	GACTTCCCCCTAGGC-GGAAA	G-CTTCCCCC-AGCCTGGAAA	4	chr18	76495465	+
GACTTCCCCCTAGGCGGAAA	GACTTCCCCCT-AGG-CGGAAA	GAATTCCCCCTGAGGGGGGAAA	4	chr2	68729913	+
GACTTCCCCCTAGGCGGAAA	GACTTCCCCCTAGGCGGAAA	GAC--ACCCCTAGG-GGAAA	4	chr7	129777920	-
GACTTCCCCCTAGGCGGAAA	GACTTCCCCCTAGGCGGAAA	G-CT-CCCC-TAGG-GGAAA	4	chr19	20858858	+
GACTTCCCCCTAGGCGGAAA	GACTTCCCCCTAGGCGGAAA	G-CT-ACCCCTAGG-GGAAA	4	chr14	43100390	+
GACTTCCCCCTAGGCGGAAA	GACTTCCCCCTAGGCGGAAA	GAC--CACCCTAGG-GGAAA	4	chrY	7108909	-
GACTTCCCCCTAGGCGGAAA	GACTTCCC-CC-TAGGCGGAAA	GA-TTCCCACCCTAGG-GGAAA	4	chr4	168322707	+
GACTTCCCCCTAGGCGGAAA	GACTTCCCCCTAGGCGGAAA	-ACT-CTCCCTAGG-GGAAA	4	chr1	177138124	+
GACTTCCCCCTAGGCGGAAA	GACTTCCCCCTAGGCGGAAA	G-CTGCTCCCTAGG-GGAAA	4	chr1	244575749	-
GACTTCCCCCTAGGCGGAAA	GACTTCC-C-CCTAGGCGGAAA	GACTGCCACTCCTAGG-GGAAA	4	chr12	79275097	+
GACTTCCCCCTAGGCGGAAA	GACTTCC-CCCTAGGCGGAAA	GA-TTCCATCCTAGG-GGAAA	4	chr13	90292652	-
GACTTCCCCCTAGGCGGAAA	GACTTCCCCCTAGGCGGAAA	G-CTTCC-TCTAGG-GGAAA	4	chr11	129969109	+
GACTTCCCCCTAGGCGGAAA	GACTTCCCCCTAGGCGGAAA	G-CTTACCTCTAGG-GGAAA	4	chr4	17655666	-
GACTTCCCCCTAGGCGGAAA	GACTTCCCCCTAGGCGGAAA	G-CTTCACTCTAGG-GGAAA	4	chr6	120212115	-
GACTTCCCCCTAGGCGGAAA	GACTTCCCCCTAGGCGGAAA	G-CTTCCTCTTAGG-GGAAA	4	chr5	77418531	+
GACTTCCCCCTAGGCGGAAA	GACTTCCCCCTAGGCGGAAA	-ACTTCCCAGTAGG-GGAAA	4	chr1	26575486	+
GACTTCCCCCTAGGCGGAAA	GACTTCCCCCT-AGGCGGAAA	G-CTGCCCCCTGAGG-GGAAA	4	chr4	168865142	+
GACTTCCCCCTAGGCGGAAA	GACTTC-CCCCTA-GGCGGAAA	GACT-CACCCCTAAGG-GGAAA	4	chr17	34836486	+
GACTTCCCCCTAGGCGGAAA	GACTTCCCCCT-AGGCGGAAA	GACATACCCCTCAGG-GGAAA	4	chr2	98647798	-
GACTTCCCCCTAGGCGGAAA	GACTTCCCCCT-AGGCGGAAA	-ACTTGCCCCTGAGG-GGAAA	4	chr3	25054630	+
GACTTCCCCCTAGGCGGAAA	GACTTCCCCCT--AGGCGGAAA	GACTACCCCCTTGAGG-GGAAA	4	chr8	18547442	-
GACTTCCCCCTAGGCGGAAA	GACTTCCCCCTAGGCGGAAA	-ACT-CCCCC-AGG-GGAAA	4	chrX	135066457	-
GACTTCCCCCTAGGCGGAAA	GACTTC-CCCCTAGGCGGAAA	-ACTTCTCCCC-AGG-GGAAA	4	chr9	12559701	-
GACTTCCCCCTAGGCGGAAA	GACTTCCC-CCTAGGCGGAAA	GAATTCCCTCC-AGG-GGAAA	4	chr11	68749988	+
GACTTCCCCCTAGGCGGAAA	GACTTC-CCCCTAGGCGGAAA	G-CTTCTCCCCAAGG-GGAAA	4	chr1	7639884	-
GACTTCCCCCTAGGCGGAAA	GACTTCC-CCCTAGGCGGAAA	G-CTTCCTCCCGAGG-GGAAA	4	chr11	70811157	+
GACTTCCCCCTAGGCGGAAA	GACTTCCCCCTAGGCGGAAA	G-CTTCCCCAAAGG-GGAAA	4	chr16	66577985	-
GACTTCCCCCTAGGCGGAAA	GAC-TTCCCCCTA-GGCGGAAA	GACCTTCTCCCTATGG-GGAAA	4	chrX	143426747	-
GACTTCCCCCTAGGCGGAAA	GACTTCCCCCTA-GGCGGAAA	GACCTCCCACTATGG-GGAAA	4	chr12	27800868	+
GACTTCCCCCTAGGCGGAAA	GACTTCCCCCTAGGCGGAAA	G-TTTCCCCCT-GG-GGAAA	4	chr14	99581982	-
GACTTCCCCCTAGGCGGAAA	GACTTCCCCCTAGGCGGAAA	-ACT-CCCCCT-GG-GGAAA	4	chr2	185291360	-
GACTTCCCCCTAGGCGGAAA	GACTTCCCCCTAGGCGGAAA	-ACT-CCCCCT-GG-GGAAA	4	chr8	30936763	+
GACTTCCCCCTAGGCGGAAA	GACTTCCCCCTAGGCGGAAA	GCCATCCCCCT-GG-GGAAA	4	chr3	195988273	+
GACTTCCCCCTAGGCGGAAA	GACTTCCCCCTAGGCGGAAA	GCCATCCCCCT-GG-GGAAA	4	chr3	197625863	+
GACTTCCCCCTAGGCGGAAA	GACTTCCCCCTAGGCGGAAA	GCCATCCCCCT-GG-GGAAA	4	chr3	195660084	-
GACTTCCCCCTAGGCGGAAA	GACTTCCCCCTAGGCGGAAA	GCCTTCCACCT-GG-GGAAA	4	chr5	54690075	-
GACTTCCCCCTAGGCGGAAA	GACTTCCCCCTAGGCGGAAA	GTCTTCCCCC--GGGGGAAA	4	chr1	190020460	+
GACTTCCCCCTAGGCGGAAA	GACTTCCCCCTAGGCGGAAA	-ACTTGCCCCT-GGGGGAAA	4	chr2	207488711	+
GACTTCCCCCTAGGCGGAAA	GACTTCC-CCCTAGGCGGAAA	G-CTTCCGCCCT-GGGGGAAA	4	chr10	48957116	-
GACTTCCCCCTAGGCGGAAA	GACTTCCCCCTAGGCGGAAA	G-CTTCACCCT-GGGGGAAA	4	chrX	69192081	+
GACTTCCCCCTAGGCGGAAA	GACTTCCCCCTAGGCGGAAA	GCCTTCCGCCTTGG-GGAAA	4	chr19	55642589	-
GACTTCCCCCTAGGCGGAAA	GACTTCCCCCTAG-GCGGAAA	GA-TTCCCTCTAGTG-GGAAA	4	chr17	33435246	-
GACTTCCCCCTAGGCGGAAA	GACTTCCCCCTAGGCGGAAA	G-CTTTCCCCTAG--GGAAA	4	chr4	130387553	+
GACTTCCCCCTAGGCGGAAA	GACTTCCC-CCTAGGCGGAAA	-ACTTCCCTCCTAG--GGAAA	4	chr2	99676601	-
GACTTCCCCCTAGGCGGAAA	GACTTCCCC-CTAGGCGGAAA	GACTTCCCCACTAG--GGAAA	3	chr4	133563908	+
GACTTCCCCCTAGGCGGAAA	GACTTCCCCCT-AGGCGGAAA	GTCTTCCCCCTTAG--GGAAA	4	chr9	116205169	+
GACTTCCCCCTAGGCGGAAA	GACTTCCCCCT-AGGCGGAAA	GACTTCCCCCTCAG--GGAAA	3	chr8	127416874	-
GACTTCCCCCTAGGCGGAAA	GACTTCCCCCT-AGGCGGAAA	G-CTTCCCCCTCAG--GGAAA	4	chr1	155434191	-
GACTTCCCCCTAGGCGGAAA	GACTTCCCCCT-AGGCGGAAA	G-CTTCCCCCTCAG--GGAAA	4	chr6	31164673	+
GACTTCCCCCTAGGCGGAAA	GACTTCCCCCT-AGGCGGAAA	G-CTTCCCCCTCAG--GGAAA	4	chr12	8133843	+
GACTTCCCCCTAGGCGGAAA	GACTTCCCCCTAGGCGGAAA	-ACTTCCCCCT-G--GGAAA	4	chr6	43146490	+
GACTTCCCCCTAGGCGGAAA	GACTTCCCCCTAGGCGGAAA	G-CTTCCCCCT-CG-GGAAA	4	chr6	41439991	+
GACTTCCCCCTAGGCGGAAA	GACTTCCCCCTAGGCGGAAA	G-CTTCCCCCTCTG-GGAAA	4	chr1	230247405	+
GACTTCCCCCTAGGCGGAAA	GACTTCCCCCTAGGCGGAAA	-ACTTCCCCCTA---GGAAA	4	chr5	113274298	+
GACTTCCCCCTAGGCGGAAA	GACTTCCCCCTAGGCGGAAA	-ACTTCCCCCTA---GGAAA	4	chr16	83428998	-
GACTTCCCCCTAGGCGGAAA	GACTTCCCCCTAGGCGGAAA	GTCTTCCCC-TAG-TGGAAA	4	chr20	60404981	-
GACTTCCCCCTAGGCGGAAA	GACTTCCCCCTAGGCGGAAA	GACAAGCCCCTAGGTGGAAA	4	chr8	81171697	-
GACTTCCCCCTAGGCGGAAA	GACTT-CCCCCTAGGCGGAAA	GTCTTGACCCCTAGGAGGAAA	4	chr2	143230893	-
GACTTCCCCCTAGGCGGAAA	GACTTCCCCCTAGGCGGAAA	G-CTTTTCCCTAGGAGGAAA	4	chr13	81413002	+
GACTTCCCCCTAGGCGGAAA	GACTTCCCCCTAGGCGGAAA	GAGTTTTCCCTAGGAGGAAA	4	chr14	71363354	+
GACTTCCCCCTAGGCGGAAA	GAC-TT-CCCCCTAGGCGGAAA	GACCTTGCCCCATAGGGGGAAA	4	chr2	10469571	-
GACTTCCCCCTAGGCGGAAA	GACTTCCCCCTAGGCGGAAA	-ACATCCCCC-AGGAGGAAA	4	chr12	118536331	-
GACTTCCCCCTAGGCGGAAA	GACTTCCCCCTAGGCGGAAA	G-CTGCCCCC-AGGAGGAAA	4	chr18	23260099	+
GACTTCCCCCTAGGCGGAAA	GACTTCCCCCTAGGCGGAAA	-ACTTCCCC--AGGAGGAAA	4	chr13	46929415	+
GACTTCCCCCTAGGCGGAAA	GAC-TTCCCCCTAGGCGGAAA	GACCTTCCCC--AGGAGGAAA	4	chr10	47757197	+
GACTTCCCCCTAGGCGGAAA	GAC-TTCCCCCTAGGCGGAAA	GACCTTCCCC--AGGAGGAAA	4	chr10	46584626	-
GACTTCCCCCTAGGCGGAAA	GACTTCCCCCTAGGCGGAAA	G-CTTCCCC--AGGTGGAAA	4	chr14	68693798	-
GACTTCCCCCTAGGCGGAAA	GACTTCCCCCTAGGCGGAAA	GAGTTTCCCC-AGGTGGAAA	4	chr15	86620126	+
GACTTCCCCCTAGGCGGAAA	GACTTCCCCCTAGGCGGAAA	-ACTTCCACCAAGGAGGAAA	4	chr3	54434085	-
GACTTCCCCCTAGGCGGAAA	GACTTCCCCCTAGGCGGAAA	GTCTTCCCC-T-GGAGGAAA	4	chr22	43155560	+
GACTTCCCCCTAGGCGGAAA	GAC-TTCCCCCTAGGCGGAAA	GACCTTCTCCCT-GGAGGAAA	4	chr2	208197723	-
GACTTCCCCCTAGGCGGAAA	GACTTCCCCCTAGGCGGAAA	-ACTTCCTCCT-GGAGGAAA	4	chr8	141415087	+
GACTTCCCCCTAGGCGGAAA	GACTTCC-CCCTAG-GCGGAAA	GACT-CCACCCTAGTGAGGAAA	4	chr7	9851702	+
GACTTCCCCCTAGGCGGAAA	GACTTCCCCCTAG-GCGGAAA	-ACTTCGCCCTAGAGTGGAAA	4	chr20	29144681	+
GACTTCCCCCTAGGCGGAAA	GACTTCCCCCTAG-GCGGAAA	-ACTTCGCCCTAGAGTGGAAA	4	chr20	29182096	+
GACTTCCCCCTAGGCGGAAA	GACTTCCCCCTAGGCGGAAA	GAATCCCCCCTAAGAGGAAA	4	chr1	12428152	+
GACTTCCCCCTAGGCGGAAA	GACTTCCCCCTAGGCGGAAA	G-CTTCCCC-TATGTGGAAA	4	chr18	63842063	+
GACTTCCCCCTAGGCGGAAA	GA-CTTCCCCCTAGGCGGAAA	GATCTTCTCCCTAAGAGGAAA	4	chr5	14037424	-
GACTTCCCCCTAGGCGGAAA	GACTTCCCCCTAGGCGGAAA	GACTTCCCC-TAGAAGGAAA	3	chr3	69997985	+
GACTTCCCCCTAGGCGGAAA	GACTTCCCCCTAGGCGGAAA	GATTTCCCCC-AGAAGGAAA	4	chrX	137591187	+
GACTTCCCCCTAGGCGGAAA	GACTTCCCC-CTAGGC-G-GAAA	GACT-CCCCACTAGGCCGAGAAA	4	chr8	143616992	+
GACTTCCCCCTAGGCGGAAA	GACTTCCCCCTAGGCG-GAAA	G-CTTCCCCC-AGGAGAGAAA	4	chr9	120109281	-
GACTTCCCCCTAGGCGGAAA	GACTTCCCCCTAGGCGGAAA	GCCATCCCCCT-GGC-GAAA	4	chr5	221815	-
GACTTCCCCCTAGGCGGAAA	GACTTCCCCCTAGGCGGAAA	G-CTTCCCCC-AGG-TGAAA	4	chr14	95217722	-
GACTTCCCCCTAGGCGGAAA	GACTTCCCCCTAGGCGGAAA	-ACTTCCCCCT-GG-AGAAA	4	chr1	88124462	+
GACTTCCCCCTAGGCGGAAA	GACTTCCCCCTAGGCGGAAA	G-CTTCCCCCTTGG-AGAAA	4	chr7	38607923	+
GACTTCCCCCTAGGCGGAAA	GACTTCCCCCTAGGCGGAAA	GAGTTC-TCCTAGGCAGAAA	4	chr7	118181455	-
GACTTCCCCCTAGGCGGAAA	GACTTCC-CCCT-AGGCGGAAA	-ACTTCCTCCCTTAGGCTGAAA	4	chr11	18915313	-
GACTTCCCCCTAGGCGGAAA	GACTTCCCCCTAGGCGGAAA	GAGTTCCCAGTAGGCAGAAA	4	chr9	82249949	+
GACTTCCCCCTAGGCGGAAA	GAC-TTCCCCCTAGGCGGAAA	GACCATCCCCC-AGGCTGAAA	4	chr12	130002903	-
GACTTCCCCCTAGGCGGAAA	GACTTCCCCCTAGGCGGAAA	G-CATCCCCC-AGGCTGAAA	4	chr1	30907159	-
GACTTCCCCCTAGGCGGAAA	GACTTCCCCCTAGGCGGAAA	GCCTACCCCC-AGGCAGAAA	4	chr1	24524626	+
GACTTCCCCCTAGGCGGAAA	GACTTCCCCCTAGGCGGAAA	GTCTGCCCCC-AGGCCGAAA	4	chr11	118632168	+
GACTTCCCCCTAGGCGGAAA	GACTTCC-CCCTAGGCGGAAA	G-CTTCCTCCC-AGGCAGAAA	4	chr20	37358668	-
GACTTCCCCCTAGGCGGAAA	GACTTCCCCCTAGGCGGAAA	GAATTCACCC-AGGCAGAAA	4	chrX	151414104	-
GACTTCCCCCTAGGCGGAAA	GACTTCCCCCTAGGCGGAAA	GAGTTCCCCAAAGGCAGAAA	4	chr7	50308499	-
GACTTCCCCCTAGGCGGAAA	GACTTCCCCCTAGGCGGAAA	GA-TTGCCCCT-GGCAGAAA	4	chr2	23721337	+
GACTTCCCCCTAGGCGGAAA	GACTTCCC-CCTAGGCGGAAA	G-CTTCCCTCCT-GGCAGAAA	4	chr1	4690784	-
GACTTCCCCCTAGGCGGAAA	GACTTCCCCCTAGGCGGAAA	GACTTTCCCCTAAGCCGAAA	3	chr4	37073692	-
GACTTCCCCCTAGGCGGAAA	GACTTCCCCCTAGGCGGAAA	GAATTCCCC-TATGCAGAAA	4	chr2	45922038	-
GACTTCCCCCTAGGCGGAAA	GACTTCCCCCTAG-GCGGAAA	GAGTTCCCCCTAGCACTGAAA	4	chr12	55559403	+
GACTTCCCCCTAGGCGGAAA	GACTTCCCCCTAGGCGGAAA	-ACTTCCCCCTA-ACTGAAA	4	chr2	121039682	+
GACTTCCCCCTAGGCGGAAA	GACTTCCCCCTAGGCGGAAA	-ACTTCCCCC-AGCCTGAAA	4	chr12	53289558	+
GACTTCCCCCTAGGCGGAAA	GACTTCCCCCTAGGCGGAAA	GAATTCCCCC-AGTCTGAAA	4	chr2	137776885	-
GACTTCCCCCTAGGCGGAAA	GACTTCCCCCTAGGCGGAAA	GACTTCCCCCCAGGAAGAAA	3	chr4	40258689	+
GACTTCCCCCTAGGCGGAAA	GACTTCCCCCTAGGCGG-AAA	G-CTTCCC--TAGGCGGCAAA	4	chrX	41408855	+
GACTTCCCCCTAGGCGGAAA	GACTTCCCCCTAGGCGG-AAA	G-CTTCCCCCTAG-TGGCAAA	4	chr4	17549252	-
GACTTCCCCCTAGGCGGAAA	GACTTCCCCCTAGGC-GGAAA	GATTTCCCCCTAG-CAGAAAA	4	chr11	119784442	-
GACTTCCCCCTAGGCGGAAA	GACTT-CCCCCTAGGCGGAAA	G-CTTTCCCCCTAGGC--AAA	4	chr3	107785767	+
GACTTCCCCCTAGGCGGAAA	GACTTCCCCCTAGGCGGAAA	GTCTTCCCCCT-GGC-CAAA	4	chr18	66687238	+
GACTTCCCCCTAGGCGGAAA	GACTTCCCCCTAGGCGGAAA	-ACTTCCCCCTAG-C-TAAA	4	chr4	106569364	-
GACTTCCCCCTAGGCGGAAA	GACTTCCCCCTAGGCGGAAA	GA-TTTCCCCAAGGCGAAAA	4	chrY	12904584	+
GACTTCCCCCTAGGCGGAAA	GACTTCCCCCTAGGCGGAAA	GTCTTCCCCCTA-TCGTAAA	4	chr4	150429491	-
GACTTCCCCCTAGGCGGAAA	GACTTCCC-CCTAGGCGGAAA	-ACTTCCCTCCTAGG-GAAAA	4	chr2	99676600	-
GACTTCCCCCTAGGCGGAAA	GACTTCCCCCTAGGCGGAAA	G-CTTCCTCCTAGG-GCAAA	4	chr19	10468687	-
GACTTCCCCCTAGGCGGAAA	GACTTCCCCCTAGGCGGAAA	G-CTTCCCCC-AGG-GTAAA	4	chr7	26308336	-
GACTTCCCCCTAGGCGGAAA	GACTTCCCCCTAGGCGGAAA	GATTTCCCCCTTGG-GAAAA	4	chr17	68969009	-
GACTTCCCCCTAGGCGGAAA	GACTTCCCCCTAGGCGGAAA	GCCTTCCTCCTAGGAGAAAA	4	chr8	57142036	-
GACTTCCCCCTAGGCGGAAA	GACTTCCCCCTAGGCGGAAA	GCCTTCCCCC-AGGAGTAAA	4	chr13	50346513	+
GACTTCCCCCTAGGCGGAAA	GACTTCCCCCTAGGCGGAAA	GTCTTCCCCC-AGGAGTAAA	4	chr15	88168721	-
GACTTCCCCCTAGGCGGAAA	GACTTCCCCCTAGGCGGAAA	GACT-CCCCATAGGCTCAAA	4	chrX	1411265	-
GACTTCCCCCTAGGCGGAAA	GACTTCCCCCTAGGCGGAAA	GACT-CCCCATAGGCTCAAA	4	chrY	1411265	-
GACTTCCCCCTAGGCGGAAA	GACTTCC-CCCTAGGCGGA-AA	GA-TTCCTCCCTAGGAGGAGAA	4	chr2	149846825	+
GACTTCCCCCTAGGCGGAAA	GACTTCCCCCTAGGCG-GA-AA	GACT-CCCCCTAGG-GAGAGAA	4	chr11	132210910	-
GACTTCCCCCTAGGCGGAAA	GACTTCCCCCTAGGCGGA-AA	GACATCCCCC-AGGCAGAGAA	4	chr11	64062073	-
GACTTCCCCCTAGGCGGAAA	GACTTCCCCCTAGGCGGAAA	-ACTTCACCC-AGGCGG-AA	4	chr16	71454118	-
GACTTCCCCCTAGGCGGAAA	GACTTCCCCCTAGGCGGAAA	-ACTTCCCCC-GGGCGG-AA	4	chr11	70788446	-
GACTTCCCCCTAGGCGGAAA	GACTTCCCCCTAGGCGGAAA	GAGTTCCTCCTAAGCGG-AA	4	chr5	159051530	-
GACTTCCCCCTAGGCGGAAA	GA-CTTCCCCCTAGG-CGGAAA	GATCTTCCCCCTGGGACGG-AA	4	chr2	60843100	+
GACTTCCCCCTAGGCGGAAA	GACTTCCCCCTAGGCGGAAA	-ATTTCCCCCTAGG-GG-AA	4	chr4	150170665	-
GACTTCCCCCTAGGCGGAAA	GACTTCCCCCTAGGCGGAAA	G-CTTGCCCCTAGG-GG-AA	4	chr18	66420924	-
GACTTCCCCCTAGGCGGAAA	GACTTCCCCCTAGGCGGAAA	GCCTTCCCCCTAG-AGG-AA	4	chr7	20114595	-
GACTTCCCCCTAGGCGGAAA	GACTTCCCCCTAGGCGGAAA	G-CTGCCCCCTAGGAGG-AA	4	chr8	42128391	-
GACTTCCCCCTAGGCGGAAA	GACTTCCCCCTAGGCGGAAA	-ACTGCCCCCTAGG-GGGAA	4	chr1	33148114	+
GACTTCCCCCTAGGCGGAAA	GACTTCCCCCTAGGCGGAAA	G-CTTCCTCCTAGGAGG-AA	4	chr14	103118693	+
GACTTCCCCCTAGGCGGAAA	GACTTCCCCCTAGGCGGAAA	G-CTTCCCCCT-GGAGG-AA	4	chr16	71422224	+
GACTTCCCCCTAGGCGGAAA	GACTTCCCCCTAGGCGGAAA	G-CTTCCCCCT-GGAGG-AA	4	chr10	69937623	-
GACTTCCCCCTAGGCGGAAA	GACTTCCCCCTAGGCGGAAA	G-CTTCCCCCTTGGTGG-AA	4	chr16	35187957	+
GACTTCCCCCTAGGCGGAAA	GACTTCCCCCTAGGCGGAAA	G-CTGCCCCCTAGGCTG-AA	4	chr9	129121467	-
GACTTCCCCCTAGGCGGAAA	GACTTCCCCCTAGGCGGAAA	GA-TTCCCCCTAAGCAG-AA	4	chr3	144455553	-
GACTTCCCCCTAGGCGGAAA	GACTTCCCCCTAGGCGGAAA	-ACTTCCCCCTTGGCG-CAA	4	chr2	161392688	+
GACTTCCCCCTAGGCGGAAA	GACTTCCCCCTAGGCGGAAA	G-CTTCCC--TAGGCGGCAA	4	chrX	41408854	+
GACTTCCCCCTAGGCGGAAA	GACTTCCCCCTAGGCGGAAA	G-CT-CCCCCT-GGCGGGAA	4	chr2	27442276	-
GACTTCCCCCTAGGCGGAAA	GACTTCCCC-CTAGGCGGAAA	GACT-CCCCGCT-GGCGGTAA	4	chr11	72372918	-
GACTTCCCCCTAGGCGGAAA	GACTTCC-CCCTAGGCGGAAA	GTCTTCCTCCCTTGGCGGGAA	4	chr11	124882922	-
GACTTCCCCCTAGGCGGAAA	GACTTCCCCCTAGGCGGAAA	-ACTTCCTCCTTGGCGGTAA	4	chrX	152964013	+
GACTTCCCCCTAGGCGGAAA	GACTTCCCCCTAGGCGGAAA	GCCTTCCCGCTCGGCGGCAA	4	chr7	30979224	+
GACTTCCCCCTAGGCGGAAA	GACTTCCCCCTAGGCGGAAA	GTCTTCCCC-TAG-CGGCAA	4	chr14	34546601	+
GACTTCCCCCTAGGCGGAAA	GACTTCCCCCTAGGCGGAAA	GTCTTCCCC-TAG-CGGCAA	4	chr14	34556502	-
GACTTCCCCCTAGGCGGAAA	GACTTCCCCCTAG-GCGGAAA	-ACTTCCCCCTAGTCCGGGAA	4	chr6	42142855	+
GACTTCCCCCTAGGCGGAAA	GACTTCCCCCTAGGCGGAAA	GA-TTTCCCCTAGG-GGCAA	4	chr3	60788362	+
GACTTCCCCCTAGGCGGAAA	GACTTCCCCCTAGGCGGAAA	GAGTTCCCACTAGG-GGTAA	4	chr2	148915845	+
GACTTCCCCCTAGGCGGAAA	GACTTCCCCCTAGGCGGAAA	GAATTCCCTCTAGG-GGCAA	4	chr7	148047235	-
GACTTCCCCCTAGGCGGAAA	GACTTCCCCCTAGGCGGAAA	G-CTTCCCCCT-GG-GGTAA	4	chr3	194816787	+
GACTTCCCCCTAGGCGGAAA	GACTTCCCCCTAGGCGGAAA	GAGTTCCCCATAGGTGGGAA	4	chr8	64863831	+
GACTTCCCCCTAGGCGGAAA	GACTTCCCCCTAGGCGGAAA	G-CTTCCCCCT-GGAGGGAA	4	chr15	41557997	+
GACTTCCCCCTAGGCGGAAA	GACTTCCCCCT-AGGCGGAAA	GA-TTCCCCCTGAGGCTGTAA	4	chr21	45353474	-
GACTTCCCCCTAGGCGGAAA	GACTTCCCCCTAGGCGGAAA	G-CTTCCCCCT-GGCTGCAA	4	chr2	2839798	-
GACTTCCCCCTAGGCGGAAA	GACTTCCCCCTAGGCGGAA-A	GACCTCCCTCTAGG-GGAATA	4	chr7	30869953	-
GACTTCCCCCTAGGCGGAAA	GACTTCCCCCTAGGCGGAA-A	GA-TTCCCCCTATG-GGAACA	4	chr9	86390521	+
GACTTCCCCCTAGGCGGAAA	GACTTCCCCCTAGGCGGAA-A	GACT-CCCCC-AGGAGGAAGA	4	chr11	61878543	+
GACTTCCCCCTAGGCGGAAA	GACTTCCCCCTAGGCGGAA-A	G-CTTCTCCCTAGGCAGAAGA	4	chr4	93874185	-
GACTTCCCCCTAGGCGGAAA	GACTTCCCCCTAGGCGGAAA	GACTTTCCCCTAGGCGG--A	3	chr2	160396936	+
GACTTCCCCCTAGGCGGAAA	GACTTCCCCCTAGGCGGAAA	G-CT-CCCCC-AGGCGGAGA	4	chr20	30286360	-
GACTTCCCCCTAGGCGGAAA	GACTTCCC-CCTAGGCGGAAA	G-CTTCCCACCCAGGCGGACA	4	chr6	159053816	-
GACTTCCCCCTAGGCGGAAA	GACTTCCCCCTAGG-CGGAAA	-ACTTCCCCC-AGGGCGGACA	4	chr16	12420839	-
GACTTCCCCCTAGGCGGAAA	GACTTCCCCCTAGGCGGAAA	GACT-CGCCCTGGGCGGAGA	4	chr12	130437200	+
GACTTCCCCCTAGGCGGAAA	GACTTCCCC-CTAGGCGGAAA	G-CTTCCCCACTTGGCGGAGA	4	chr5	178228930	+
GACTTCCCCCTAGGCGGAAA	GACTTCCCCCTAGGC-GGAAA	GACTACCCCCCAGGCTGGACA	4	chr16	83749824	-
GACTTCCCCCTAGGCGGAAA	GACTTC-CCCCTAGGCGGAAA	G-CTTCTCCCCTAGG-GGACA	4	chr19	12885073	+
GACTTCCCCCTAGGCGGAAA	GACTTCC-CCCTAGGCGGAAA	G-CTTCCTCCCTAGGAGGACA	4	chr19	31985769	+
GACTTCCCCCTAGGCGGAAA	GACTTCCCCCTAGGCGGAAA	GACT-CACCCTAGGTGGACA	4	chr11	12515760	-
GACTTCCCCCTAGGCGGAAA	GACTTCCCCCTAGGCG-GAAA	GACT-CCCCCTAGG-GAGAGA	4	chr11	132210911	-
GACTTCCCCCTAGGCGGAAA	GACTTCCCC-CTAGGCGGAAA	G-CTTCCCCACTAGGCAGAGA	4	chr20	40930042	+
GACTTCCCCCTAGGCGGAAA	GACTTCCCCCTAGGCGGAAA	GAATTCCCACTAGGCAGACA	4	chr10	88789654	+
GACTTCCCCCTAGGCGGAAA	GACTTCCCCCTAGGCGGAAA	GA-TTCCCCC-AGGCTGAGA	4	chr3	21781083	+
GACTTCCCCCTAGGCGGAAA	GACTTCCCCCTAGGCGGAAA	GACT-CCCCCTAAGCTGACA	4	chr1	44236769	+
GACTTCCCCCTAGGCGGAAA	GACTTCCCCCTAGGCGGAAA	GACCTCCCCGTAGGCGGTGA	4	chr14	77887845	-
GACTTCCCCCTAGGCGGAAA	GACTTCCCCCTAGGCGGAAA	GTCTTCCCCTTAGGCGGTCA	4	chr17	76983552	+
GACTTCCCCCTAGGCGGAAA	GACTTCCCCCTAGGCGGAAA-	GAGTTCCCCCT-GG-GGAAAC	4	chr9	130527629	-
GACTTCCCCCTAGGCGGAAA	GACTTCCCCCTAGGCGGAAA-	GACCTCCCCCTTGG-GGAAAC	4	chr15	67822615	+
GACTTCCCCCTAGGCGGAAA	GACTTCCC-CCTAGGCGGAAA-	G-CTTCCCTCCTAGGAGGAAAG	4	chr10	126285648	-
GACTTCCCCCTAGGCGGAAA	GACTTCCCCCTAGGCGGAAA-	G-CTTCCTCCTAGGAGGAAAG	4	chr14	103118695	+
GACTTCCCCCTAGGCGGAAA	GACTTCCCCCTAGGCGGAAA-	-ACTTCCCCCTAGGC--AAAT	4	chr17	34618832	-
GACTTCCCCCTAGGCGGAAA	GACTTCCCCCTAGGCGGA-AA	G-CTTCCCTCTAGGCGGAGAG	4	chr1	21268633	-
GACTTCCCCCTAGGCGGAAA	GACTTCCCCCTAGGCGGA-AA	GA-TTCCCCCTAGGCTGAGAC	4	chr4	102546826	-
GACTTCCCCCTAGGCGGAAA	GACTTCCCCCTAGGCGGAAA	G-CTTCCCCCTAGGCGG--C	4	chr19	33752211	-
GACTTCCCCCTAGGCGGAAA	GACTTCCCCCTAGGCGGAAA	G-CTTCCCTCTAGGCGGA-G	4	chr1	21268635	-
GACTTCCCCCTAGGCGGAAA	GACTTCCCCCTAGGCGGAAA	-ACTTCACCC-AGGCGGAAT	4	chr16	71454117	-
GACTTCCCCCTAGGCGGAAA	GACTTCCCCCTAGGCGGAAA	GAGTTCACCCT-GGCGGAAG	4	chr1	94069097	+
GACTTCCCCCTAGGCGGAAA	GACTTCCCCCTAGGCGGAAA	-ACTGCCCCCTAG-CGGAAC	4	chr1	204791945	-
GACTTCCCCCTAGGCGGAAA	GACTTCCCCCTAGGCGGAAA	GA-T-CCCCCTAGG-GGAAG	4	chr5	52003827	-
GACTTCCCCCTAGGCGGAAA	GACTTCCCCCTAGGCGGAAA	GA-TGCCCCCTAGG-GGAAG	4	chr6	33185507	+
GACTTCCCCCTAGGCGGAAA	GACTTCCCCCTAGGCGGAAA	G-CTTCCCCC-AGG-GGAAT	4	chr4	26258491	-
GACTTCCCCCTAGGCGGAAA	GACTTCCCCCTAGGCGGAAA	GA-TTCCCCCTATG-GGAAC	4	chr9	86390520	+
GACTTCCCCCTAGGCGGAAA	GACTTCCCCCTAGGCGGAAA	G-CTGCCCCCTAGGAGGAAG	4	chr8	42128390	-
GACTTCCCCCTAGGCGGAAA	GACTTCCCCCTAGGCGGAAA	-ACTGCCCCCTAGGGGGAAT	4	chr1	33148115	+
GACTTCCCCCTAGGCGGAAA	GACTTCCCCCTAGGCGGAAA	GAATTCCCCC-AGGTGGAAC	4	chr6	5708049	+
GACTTCCCCCTAGGCGGAAA	GACTTCCCCCTAGGCG-GAAA	GACT-CCCCCTAGGGGTGAAT	4	chr3	149344150	+
GACTTCCCCCTAGGCGGAAA	GACTTCCCCCTAGGCGGAAA	-ACTTCCCCCTAG-CTGAAC	4	chrX	20359019	+
GACTTCCCCCTAGGCGGAAA	GACTTCCCCCTAGGCGGAAA	-ACTTCCCCCTTGGCGCAAG	4	chr2	161392689	+
GACTTCCCCCTAGGCGGAAA	GACTTCCCCCTAGGCGGAAA	GA-TT---CCTAGGCGGAAA	4	chr4	109016448	+
GACTTCCCCCTAGGCGGAAA	GACTTCCCCCTAGGCGGAAA	GAATTC-ACC-AGGCGGAAA	4	chr17	49849670	-
GACTTCCCCCTAGGCGGAAA	GACTTCCCCCTAGGCGGAAA	GACTTTAGCC-AGGCGGAAA	4	chr10	47325451	+
GACTTCCCCCTAGGCGGAAA	GACTTCCCCCTAGGCGGAAA	GACTTCCTGATA-GCGGAAA	4	chr3	125118768	-
GACTTCCCCCTAGGCGGAAA	GACTTC-CCCCTAGGCGGAAA	GACTTCGCTCCTA--CGGAAA	4	chr5	172959383	+
GACTTCCCCCTAGGCGGAAA	GACTTC-CCCCTAGGCGGAAA	GACTTCTCCCC-A-CCGGAAA	4	chr14	62942415	-
GACTTCCCCCTAGGCGGAAA	GACTTCCCCCTAGGC-GGAAA	GACTTCCCCTTA--CAGGAAA	4	chr17	18694649	+
GACTTCCCCCTAGGCGGAAA	GACTTCCCCCTAGGC-GGAAA	GACTTCCCCTTA--CAGGAAA	4	chr17	15687678	-
GACTTCCCCCTAGGCGGAAA	GACTTCCCCCTAGGC-GGAAA	GACTTCCCACT-GTCTGGAAA	4	chr12	130084350	-
GACTTCCCCCTAGGCGGAAA	GACTTCCCCCTAGGC--GGAAA	GACTTCCCCCT-G-CAAGGAAA	4	chr6	169683744	+
GACTTCCCCCTAGGCGGAAA	GACTTCCCCCTAGGC--GGAAA	GACTTCCCCCT-G-CAGGGAAA	4	chr5	13409532	+
GACTTCCCCCTAGGCGGAAA	GACTTCCCCCTAG--GCGGAAA	GACTTCCCCGTAGTCGGGGAAA	4	chr21	44012959	-
GACTTCCCCCTAGGCGGAAA	GACTTCCCCCTAGG-CGGAAA	GACTTCCC-TTAGGTAGGAAA	4	chr9	6336074	-
GACTTCCCCCTAGGCGGAAA	GACTTCCCCCTAGG-CGGAAA	GACTTTCCCCT-GGTTGGAAA	4	chr12	119472919	+
GACTTCCCCCTAGGCGGAAA	GACTTCCCCCTA-G-GCGGAAA	GACTTCCCCC-ATGAG-GGAAA	4	chr4	72494980	-
GACTTCCCCCTAGGCGGAAA	GACTTCCCCCTAG--GCGGAAA	GACTTCCCCCT-GTAG-GGAAA	4	chr10	52183927	-
GACTTCCCCCTAGGCGGAAA	GACTTCCCCCTAGGCGGAAA	G-CTTCCC--TAGG-GGAAA	4	chr5	82235213	-
GACTTCCCCCTAGGCGGAAA	GACTTCC-CCCTAGGCGGAAA	GACTACCAACCTAGG-GGAAA	4	chr2	73752939	+
GACTTCCCCCTAGGCGGAAA	GACTTCCCCCTAGGCGGAAA	GACTT-GTCCTAGG-GGAAA	4	chr13	97958858	-
GACTTCCCCCTAGGCGGAAA	GACT-TCCCCCTAGGCGGAAA	GACTGTCTGCCTAGG-GGAAA	4	chrX	103751900	+
GACTTCCCCCTAGGCGGAAA	GACTTCCCCCTAGGCGGAAA	GACCTCTCACTAGG-GGAAA	4	chr6	45934610	+
GACTTCCCCCTAGGCGGAAA	GACTTCCCCCTAGGCGGAAA	GACTT-TCTCTAGG-GGAAA	4	chr16	74795656	+
GACTTCCCCCTAGGCGGAAA	GACTTCCCCCTAGGCGGAAA	GACT-CCC-ATAGG-GGAAA	4	chr2	132982665	-
GACTTCCCCCTAGGCGGAAA	GACTTC-CCCCTAGGCGGAAA	GACTTCTTCCATAGG-GGAAA	4	chr15	83643074	-
GACTTCCCCCTAGGCGGAAA	GACTTCCCCCT-AGGCGGAAA	GACTTCTCCTTGAGG-GGAAA	4	chr4	53285768	+
GACTTCCCCCTAGGCGGAAA	GACTTCCCCCT-AGGCGGAAA	GACTTCCCTTTGAGG-GGAAA	4	chr9	34758876	-
GACTTCCCCCTAGGCGGAAA	GACTTCCC-CCTAGGCGGAAA	GACTCCCCACCAAGG-GGAAA	4	chr12	25452418	+
GACTTCCCCCTAGGCGGAAA	GACTTCCCCCTAGGCGGAAA	GA-TTCCCC--AGG-GGAAA	4	chr10	119253964	+
GACTTCCCCCTAGGCGGAAA	GACTTCCCCCTAGGCGGAAA	GACTTC-TCC-AGG-GGAAA	4	chr12	108784313	+
GACTTCCCCCTAGGCGGAAA	GACTTCCCCCTAGGCGGAAA	GAATTCCCAC-AGG-GGAAA	4	chr11	128859078	+
GACTTCCCCCTAGGCGGAAA	GACTTCCCCCTAGGCGGAAA	GA-TTCCCAC-AGG-GGAAA	4	chr20	61277155	-
GACTTCCCCCTAGGCGGAAA	GACTTCCCCCTAGGCGGAAA	GACT-CCCCTTTGG-GGAAA	4	chr15	95936774	-
GACTTCCCCCTAGGCGGAAA	GACTTC-CCC-CTAGGCGGAAA	GACTTCTCCCTCT-GG-GGAAA	4	chr3	81154780	+
GACTTCCCCCTAGGCGGAAA	GACTTCCCCCTAG-GCGGAAA	GACTTCCCC-TTGTGGGGAAA	4	chr4	13455798	-
GACTTCCCCCTAGGCGGAAA	GACTTCCCC-CTAGGCGGAAA	GACTTCCCCTTTTGG-GGAAA	4	chr12	46570178	-
GACTTCCCCCTAGGCGGAAA	GACTTCCCCCTAGGCGGAAA	GACAACCCCCT-GG-GGAAA	4	chr8	10671820	+
GACTTCCCCCTAGGCGGAAA	GACTTCCCCCTAGGCGGAAA	GCCTTCCCC-T-GG-GGAAA	4	chr18	78135167	+
GACTTCCCCCTAGGCGGAAA	GACTTCCCCCTAGGCGGAAA	GACT-CCCC-T-GG-GGAAA	4	chr21	26872272	+
GACTTCCCCCTAGGCGGAAA	GACTTCCCCCTAGGCGGAAA	GACTAACCCCT-GG-GGAAA	4	chr4	108362789	+
GACTTCCCCCTAGGCGGAAA	GACTTCC-CCCTAGGCGGAAA	GACT-CCACCCT-GG-GGAAA	4	chr1	156574446	+
GACTTCCCCCTAGGCGGAAA	GACTTCCCCCTAGGCGGAAA	GACTTCCC--T-GG-GGAAA	4	chr8	115667256	+
GACTTCCCCCTAGGCGGAAA	GACTTCCCCCTAGGCGGAAA	GACTTCC-ACT-GG-GGAAA	4	chr12	120191959	-
GACTTCCCCCTAGGCGGAAA	GACTTCCCCCTAGGCGGAAA	GACTTCCC--T-GGGGGAAA	4	chr15	85358284	+
GACTTCCCCCTAGGCGGAAA	GACTTCCCCCTAGGCGGAAA	GACT-CCCACT-GGGGGAAA	4	chr1	213549069	-
GACTTCCCCCTAGGCGGAAA	GACTT-CCCCCTAGGCGGAAA	GACTTGCCCCATTGG-GGAAA	4	chr11	12771096	+
GACTTCCCCCTAGGCGGAAA	GACTTCCCCCTA-GGCGGAAA	GACTTCTCCCTAAAG-GGAAA	4	chr10	56011993	+
GACTTCCCCCTAGGCGGAAA	GACTTCCCCCTAGGCGGAAA	GACAGCCCCCTAG--GGAAA	4	chr19	45966084	-
GACTTCCCCCTAGGCGGAAA	GACTTCCCCCTAGGCGGAAA	GA-TTCCCC-TAG--GGAAA	4	chr6	93403466	+
GACTTCCCCCTAGGCGGAAA	GACTTCCCCCTAGGCGGAAA	GACT-CCCCC-AG--GGAAA	4	chr14	57709177	+
GACTTCCCCCTAGGCGGAAA	GACTTCCCCCTAGGCGGAAA	GACT-CCCCCCAG--GGAAA	4	chr10	30190743	-
GACTTCCCCCTAGGCGGAAA	GACTTCCCCCTAGGCGGAAA	GACTTACCCCT-G--GGAAA	4	chr20	48459251	-
GACTTCCCCCTAGGCGGAAA	GACTTCCCCCTAGGCGGAAA	GACTTCCCTCT-G--GGAAA	4	chr1	85795184	+
GACTTCCCCCTAGGCGGAAA	GACTTCCCCCTAGGCGGAAA	GA-TTCCCCCTA---GGAAA	4	chr5	11075221	+
GACTTCCCCCTAGGCGGAAA	GACTTCCCCCTAGGCGGAAA	GACTTCCACCTA--TGGAAA	4	chr1	229446064	-
GACTTCCCCCTAGGCGGAAA	GACTTCCCCCTAGGCGGAAA	GA-TTCCCCCT-G-AGGAAA	4	chr10	51895323	-
GACTTCCCCCTAGGCGGAAA	GACTTCCCCCTAGGCGGAAA	GACTTCACCCT-G-TGGAAA	4	chr2	121912585	+
GACTTCCCCCTAGGCGGAAA	GACTTCCCCCTAGGCGGAAA	GACTGACTCCTAGGTGGAAA	4	chr7	19489180	-
GACTTCCCCCTAGGCGGAAA	GACTTCCCCCTAGGCGGAAA	GACTTCC-AGTAGGAGGAAA	4	chr12	105968198	-
GACTTCCCCCTAGGCGGAAA	GACTTCCCCCTA-GGCGGAAA	GACTTTCCTCTAAGGGGGAAA	4	chr6	49440698	-
GACTTCCCCCTAGGCGGAAA	GACTTCCCCCTAGGCGGAAA	GAGTTCCCC--AGGTGGAAA	4	chr3	25121217	+
GACTTCCCCCTAGGCGGAAA	GACTTCCCCCTAGGCGGAAA	GACT-CACCC-AGGTGGAAA	4	chr2	26506604	+
GACTTCCCCCTAGGCGGAAA	GACTTCCC-CCTAGGCGGAAA	GACTTCCCAGC-AGGAGGAAA	4	chr6	156840230	-
GACTTCCCCCTAGGCGGAAA	GACTTCCCCCTAGGCGGAAA	GAC--CCCCCT-GGAGGAAA	4	chr8	19084955	-
GACTTCCCCCTAGGCGGAAA	GACTTCCCCCTAGGCGGAAA	GACTTCCACC--GGTGGAAA	4	chr17	45379516	+
GACTTCCCCCTAGGCGGAAA	GACTT-CCCCCTAGGCGGAAA	GACTTACCCACTTGGGGGAAA	4	chr13	38713889	+
GACTTCCCCCTAGGCGGAAA	GACTTCCCCCTAGGCGGAAA	GACTTTCCACTGGGGGGAAA	4	chr1	81400167	-
GACTTCCCCCTAGGCGGAAA	GACTTCCCCCTAG-GCGGAAA	GACTTCTCCCT-GTGAGGAAA	4	chr7	78245683	+
GACTTCCCCCTAGGCGGAAA	GACTTCCCCCTAG-GCGGAAA	GACTTCCCC-TTGTGAGGAAA	4	chr7	49215929	+
GACTTCCCCCTAGGCGGAAA	GACTTCCCCCTAGGCGGAAA	GACTTCTCCC-ATGTGGAAA	4	chr1	208088361	+
GACTTCCCCCTAGGCGGAAA	GACTTCCCCCTAGGC-GGAAA	GACTTCCC--TAGGCATGAAA	4	chrX	3154850	-
GACTTCCCCCTAGGCGGAAA	GACTTCCCCCTAGGCGGAAA	GACTT-GCCCT-GGC-GAAA	4	chr5	11438895	-
GACTTCCCCCTAGGCGGAAA	GACTTCCCCCTAGGCGGAAA	GATTTCCCCCT-TGC-GAAA	4	chr13	46389191	-
GACTTCCCCCTAGGCGGAAA	GACTTCCCC-CTAGGCGGAAA	GACTTCCCCGC-ATGC-GAAA	4	chr1	204075522	+
GACTTCCCCCTAGGCGGAAA	GACTTCCCCCTAGGCGGAAA	GACTTCCCACTA-TC-GAAA	4	chr5	98476851	-
GACTTCCCCCTAGGCGGAAA	GACTTCCCCCTAGGCGGAAA	GACTTC-TCCTAGG-AGAAA	4	chr17	32141539	+
GACTTCCCCCTAGGCGGAAA	GACTTCCCCCT-AGGCGGAAA	GACTTCCTCCTGAGG-TGAAA	4	chr1	206989476	+
GACTTCCCCCTAGGCGGAAA	GACTTCCCCCTAGGCGGAAA	GACTTCCCC-AAGG-AGAAA	4	chr4	96494807	+
GACTTCCCCCTAGGCGGAAA	GACTTCCCCCTAGGCGGAAA	GACTGCCCCCAAGG-AGAAA	4	chr13	31098091	+
GACTTCCCCCTAGGCGGAAA	GACTTCCCCCTAGGCGGAAA	GACTTCCTCCAAGG-AGAAA	4	chr3	88708544	+
GACTTCCCCCTAGGCGGAAA	GACTTCCCCCTAGGCGGAAA	GACTTCGCCCT-GG-TGAAA	4	chr1	39515591	+
GACTTCCCCCTAGGCGGAAA	GACTTCCCCCTAGGCGGAAA	GACTTCGCCCT-GG-TGAAA	4	chr1	39770620	-
GACTTCCCCCTAGGCGGAAA	GACTTCCCCCTAGGCGGAAA	GACTGGCTCCTAGGCAGAAA	4	chr4	111154683	-
GACTTCCCCCTAGGCGGAAA	GACTTCCCCCTAGGCGGAAA	GACT-CCCC--AGGCAGAAA	4	chr1	205510208	-
GACTTCCCCCTAGGCGGAAA	GACTTCCCCCTAGGCGGAAA	GAGTTCCCCC-AG-CAGAAA	4	chr4	68735621	+
GACTTCCCCCTAGGCGGAAA	GACTTCCCCCTAGGCGGAAA	GACTTCCTCCT-TGCAGAAA	4	chr16	88702534	-
GACTTCCCCCTAGGCGGAAA	GACTTCCCCCTA-GGCGGAAA	GACTTCCCCCTACCTCTGAAA	4	chr4	189633770	+
GACTTCCCCCTAGGCGGAAA	GACTTCCCCCTAGG-CGG-AAA	GACTTCCCCC-AGGGTGGAAAA	4	chr16	48538404	+
GACTTCCCCCTAGGCGGAAA	GACTTCCCCCTAGGC-G-GAAA	GACTTCCCCATAGGCTGCAAAA	4	chr12	120227857	+
GACTTCCCCCTAGGCGGAAA	GACTT-CCCCCTAGGCGGAAA	GACTTAGCCCCTAGGC--AAA	4	chrX	150057925	+
GACTTCCCCCTAGGCGGAAA	GAC-TTCCCCCTAGGCGGAAA	GACATTCCCC-TAGGC--AAA	4	chr3	28722870	+
GACTTCCCCCTAGGCGGAAA	GACTTCCCCCTAGGCGGAAA	GA-TTCCCC-TAGGC--AAA	4	chr3	75013420	-
GACTTCCCCCTAGGCGGAAA	GACTTCCCCCTAGGCGGAAA	GA-TTCCACCTAGGC--AAA	4	chr3	90035375	-
GACTTCCCCCTAGGCGGAAA	GACTTCCCCCTAGGCGGAAA	GACT-CCCCC-AGGC--AAA	4	chr3	13066451	-
GACTTCCCCCTAGGCGGAAA	GACTTCCCCCTAGGCGGAAA	GACTTCCCTC-AGGC--AAA	4	chr4	154012956	+
GACTTCCCCCTAGGCGGAAA	GACTTCCCCCTAGGCGGAAA	GACT-CCCCCT-GGC--AAA	4	chr14	70290179	-
GACTTCCCCCTAGGCGGAAA	GACTTCCCCCTAGGCGGAAA	GACTTCCCTCT-GG-GCAAA	4	chr19	49971607	-
GACTTCCCCCTAGGCGGAAA	GACTTCCCCCTAGGCGGAAA	GACTTCCCCC-AGG-ACAAA	4	chr3	34395998	-
GACTTCCCCCTAGGCGGAAA	GACTTCCCCCT-AGGCGGAAA	GACTTCCCCCTCAGAC--AAA	4	chr11	106102530	-
GACTTCCCCCTAGGCGGAAA	GACTTCCCCCTAGGCGGAAA	GACTTCCCCC-AAGC-CAAA	4	chrX	3560270	+
GACTTCCCCCTAGGCGGAAA	GACTTCCCCCTAGGCGGAAA	GACCTCCCCC-AGGC-CAAA	4	chr17	63940481	+
GACTTCCCCCTAGGCGGAAA	GACTTCCCCCTAGGCGGAAA	GACCTCCCCCAAGGC-AAAA	4	chr5	131974167	+
GACTTCCCCCTAGGCGGAAA	GACTTCCCCCTAGGCGGAAA	GACT-CCCCCTTGGC-CAAA	4	chr12	6092187	+
GACTTCCCCCTAGGCGGAAA	GACTTCCCCCTAGGCGGAAA	GACTTACCCCTAG-C-AAAA	4	chr17	17069919	-
GACTTCCCCCTAGGCGGAAA	GACTTCCCCCTAGGCGGAAA	GACTTCCCCATATGC-AAAA	4	chr5	81193990	+
GACTTCCCCCTAGGCGGAAA	GACTTCCCCCTAGGCGGAAA	GACTGCCCCCTACCCGAAAA	4	chr19	49708641	+
GACTTCCCCCTAGGCGGAAA	GACTTCCCCCTAGGCGGAAA	GACCTCCCCC-AGG-GCAAA	4	chr9	32776394	+
GACTTCCCCCTAGGCGGAAA	GACTTCCCCCTAGGCGGAAA	GACTTCCCC-AAGG-GCAAA	4	chrX	50825473	-
GACTTCCCCCTAGGCGGAAA	GACTTCCCCCTAGGCGGAAA	GACTTCCCC-T-GG-GTAAA	4	chr6	112260900	-
GACTTCCCCCTAGGCGGAAA	GACTTCCCCCTAGGCGGAAA	GACTT-TCCCTAGGTGAAAA	4	chr18	48321658	+
GACTTCCCCCTAGGCGGAAA	GACTTCCCCCTAGGCGGAAA	GACTTCCCAC-AGGAGAAAA	4	chr13	73906313	-
GACTTCCCCCTAGGCGGAAA	GACTTCCCCCTAGGCGGAAA	GACTT-GCCCTAGGCACAAA	4	chr9	23841265	-
GACTTCCCCCTAGGCGGAAA	GACTTCCCCCTAGGCGGA-AA	GACTTTCCCCT-GG-GGACAA	4	chr17	39667126	+
GACTTCCCCCTAGGCGGAAA	GACTTCCCCCTAGGCGGA-AA	GACTTCCACCT-GG-GGAGAA	4	chr5	1156472	+
GACTTCCCCCTAGGCGGAAA	GACTTCCCCCTAGGCGGA-AA	GACTTCCTCCT-GG-GGATAA	4	chr1	39760874	+
GACTTCCCCCTAGGCGGAAA	GACTTCCCCCTAGGCGGA-AA	GACTTCCTCCT-GG-GGATAA	4	chr1	39525339	-
GACTTCCCCCTAGGCGGAAA	GACTTCCCCCTAGGCGGA-AA	GACTTCCTCCT-GG-GGATAA	4	chr16	81766954	-
GACTTCCCCCTAGGCGGAAA	GACTTCCCCCTAGGCGGA-AA	GACTTTCCCCT-GGGGGATAA	4	chr11	62975215	+
GACTTCCCCCTAGGCGGAAA	GACTTCCCCCTAG-GCGGA-AA	GACTTCCCCC-AGCGGGGAGAA	4	chr1	4651274	+
GACTTCCCCCTAGGCGGAAA	GACTTCCCC-CTAGGCGG-AAA	GACTTCCCCGCAAGGCGGCCAA	4	chrX	3837990	+
GACTTCCCCCTAGGCGGAAA	GACTTCCCC-CTAGGCGG-AAA	GACTTCCCCGCAAGGCGGCCAA	4	chrX	3876412	+
GACTTCCCCCTAGGCGGAAA	GACTTCCCC-CTAGGCGG-AAA	GACTTCCCCGCAAGGCGGCCAA	4	chrX	3914841	+
GACTTCCCCCTAGGCGGAAA	GACTTCCCCCTAGGCGG-AAA	GACTTCCCCGTAGTCGGGGAA	4	chr21	44012960	-
GACTTCCCCCTAGGCGGAAA	GACTTCCCCCTAGGCGGAAA	GA-TTCTCCC-AGGCGG-AA	4	chr6	147978240	-
GACTTCCCCCTAGGCGGAAA	GACTTCCCCCTAGGCGGAAA	G-CTTCCCCC-AG-CGG-AA	4	chr1	1120440	-
GACTTCCCCCTAGGCGGAAA	GACTTCCC-CCTAGGCGGAAA	GACTTCCCACC-AG-CGG-AA	4	chr3	186493835	-
GACTTCCCCCTAGGCGGAAA	GACTTCCCCCTAGGCGGAAA	GATTTCCCCC-AGACGG-AA	4	chr8	118744394	+
GACTTCCCCCTAGGCGGAAA	GACTTCCCCCTAGGCGGAAA	GA-TGCCCCCTAGG-GG-AA	4	chr6	33185506	+
GACTTCCCCCTAGGCGGAAA	GACTTCCCCCTAGGCGGAAA	GAC-ACCCCCTAGG-GG-AA	4	chrX	137223456	-
GACTTCCCCCTAGGCGGAAA	GACTTCCCCCTAGGCGGAAA	GACT-CCCC-TAGG-GG-AA	4	chr9	94323342	+
GACTTCCCCCTAGGCGGAAA	GACTTCCCCCTAGGCGGAAA	GACT-CCCC-TAGG-GG-AA	4	chr9	96934315	-
GACTTCCCCCTAGGCGGAAA	GACTTCCCCCTAGGCGGAAA	GACTTCCC--TAGG-GG-AA	4	chr10	50680824	-
GACTTCCCCCTAGGCGGAAA	GACTTCCCCCTAGGCGGAAA	GACTTCCC--TAGG-GG-AA	4	chr10	79707695	-
GACTTCCCCCTAGGCGGAAA	GACTTCCCCCTAGGCGGAAA	GACTTCCC--TAGG-GG-AA	4	chr10	79845826	-
GACTTCCCCCTAGGCGGAAA	GACTTCCCCCTAGGCGGAAA	GACTTCCC--TAGG-GG-AA	4	chr10	87229916	-
GACTTCCCCCTAGGCGGAAA	GACTTCCCCCTAGGCGGAAA	GACTTCCC--TAGG-GG-AA	4	chr10	87362134	-
GACTTCCCCCTAGGCGGAAA	GACTTCCCCCTAGGCGGAAA	GACTGCACCCTAGG-GG-AA	4	chr15	94119678	+
GACTTCCCCCTAGGCGGAAA	GACTTCCCCCTAGGCGGAAA	GACTTC-TCCTAGG-GG-AA	4	chrX	149105537	+
GACTTCCCCCTAGGCGGAAA	GACTTCCCCCTAGGCGGAAA	GACTTCCC-ATAGG-GG-AA	4	chr1	68511841	-
GACTTCCCCCTAGGCGGAAA	GACTTCCCCCTAGGCGGAAA	G-CTTCCCCC-AGG-GG-AA	4	chr1	205495779	-
GACTTCCCCCTAGGCGGAAA	GACTTCCCCCTAGGCGGAAA	G-CTTCCCCC-AGG-GG-AA	4	chr4	26258492	-
GACTTCCCCCTAGGCGGAAA	GACTTCC-CCCTAGGCGGAAA	GACTTCCACCC-AGG-GG-AA	4	chr1	216084097	-
GACTTCCCCCTAGGCGGAAA	GACTTCCCCCTAGGCGGAAA	GACATCCCCCT-GG-GGGAA	4	chr21	34859377	+
GACTTCCCCCTAGGCGGAAA	GACTTCCCCCTAGGCGGAAA	GACTTCCCC-TAGG-G--AA	4	chrX	8482032	-
GACTTCCCCCTAGGCGGAAA	GACTTCCCCCT-AGGCGGAAA	GACTTCCCCCTCAGG-G--AA	4	chr8	127416875	-
GACTTCCCCCTAGGCGGAAA	GACTTCCCCCTAGGCGGAAA	GACCTCCCCCTAG-AGG-AA	4	chr16	31275275	-
GACTTCCCCCTAGGCGGAAA	GACTTC-CCCCTAGGCGGAAA	GACTTCTCCCCTAG-TGG-AA	4	chr15	89660721	-
GACTTCCCCCTAGGCGGAAA	GACTTCCCCCTAGGCGGAAA	GACT-CCCC-TAGGAGG-AA	4	chr1	151054447	-
GACTTCCCCCTAGGCGGAAA	GACTTCCCCCTAGGCGGAAA	GACTTGCTCCTAGG-GGGAA	4	chrX	108080262	+
GACTTCCCCCTAGGCGGAAA	GACTTCCCCCTAGGCGGAAA	GACTTCACCC-AGGAGG-AA	4	chr7	6697761	-
GACTTCCCCCTAGGCGGAAA	GACTTCCCCCTAGGCGGAAA	GACTTCACCC-AGGAGG-AA	4	chr16	89223207	+
GACTTCCCCCTAGGCGGAAA	GACTTCCCCCTAGGCGGAAA	GACTTCACCCT-GGAGG-AA	4	chr7	65024280	-
GACTTCCCCCTAGGCGGAAA	GACTTCCCCCTAGGCGGAAA	GACTTCACCCT-GGAGG-AA	4	chr7	65860734	-
GACTTCCCCCTAGGCGGAAA	GACTTCCCCCTAGGCGGAAA	GACTTCCCC-TAGAAGG-AA	4	chr3	69997984	+
GACTTCCCCCTAGGCGGAAA	GACTTCCCCCTAGGCGGAAA	GACTTCGTCCTAGGCTG-AA	4	chr12	120503370	+
GACTTCCCCCTAGGCGGAAA	GACTTCCCCCTAGGCGGAAA	GACTTTCCTCTAGGCTG-AA	4	chr13	111669648	+
GACTTCCCCCTAGGCGGAAA	GACTTCCCCCTAGGCGGAAA	GACTTTCCTCTAGGCTG-AA	4	chr13	111754562	+
GACTTCCCCCTAGGCGGAAA	GACTTCCCCCTAGGCGGAAA	GACTTCCAACTAGGCAG-AA	4	chr5	72632315	-
GACTTCCCCCTAGGCGGAAA	GACTTCCCCCTAGGCGGAAA	GACTTCCC-ATAGGCTG-AA	4	chr12	13183678	+
GACTTCCCCCTAGGCGGAAA	GACTTCCCCCTAGGCGGAAA	GACATCCCCC-AGGCAG-AA	4	chr3	154111746	-
GACTTCCCCCTAGGCGGAAA	GACTTCCCCCTAGGCGGAAA	GACGTCCCCCCAGGCAG-AA	4	chr2	73256659	+
GACTTCCCCCTAGGCGGAAA	GACTTCCCCCTAGGCGGAAA	GACTTCCCCTTTGGCTG-AA	4	chr1	46761256	+
GACTTCCCCCTAGGCGGAAA	GACTTCCCCCTAGGCGGAAA	GACTTCCCC-TAAGCAG-AA	4	chr5	5971856	-
GACTTCCCCCTAGGCGGAAA	GACTTCCCCCTAGGCGGAAA	GACTTCCACCTAGCCAG-AA	4	chr3	5144254	+
GACTTCCCCCTAGGCGGAAA	GACTTCCCCCTAGGCGGAAA	GACTTCCCCCCAGGAAG-AA	4	chr4	40258688	+
GACTTCCCCCTAGGCGGAAA	GACTTCCCCCTAGGCGGAAA	GACTTCCCC-TAGGC---AA	4	chr1	4570810	+
GACTTCCCCCTAGGCGGAAA	GACTTCCCCCTAGGCGGAAA	GACTTCCCCCGAGGC---AA	4	chr15	34799528	-
GACTTCCCCCTAGGCGGAAA	GACTTCCCCCTAGGCGGAAA	GACTTCCCC-TAGG-AGCAA	4	chr3	185543518	+
GACTTCCCCCTAGGCGGAAA	GACTTCCCC-C-TAGGCGGAAA	GACTTCCCCACCTAGG-GGCAA	4	chr1	88486122	+
GACTTCCCCCTAGGCGGAAA	GACTTCCC-CCTA-GGCGGAAA	GACTTCCCACCTATGGCAGTAA	4	chr17	39634398	+
GACTTCCCCCTAGGCGGAAA	GACTTCCCCCTAGGCGGAAA	GACTACCCCCTAG-CTGCAA	4	chr3	197501762	+
GACTTCCCCCTAGGCGGAAA	GACTTCCCCCTAGGCGGAAA	GACTTCCCC-TAGGAAGCAA	4	chr2	148627483	+
GACTTCCCCCTAGGCGGAAA	GACTTCCCCCTAGGCGGAA-A	GACTTCCCCC-A--CGGAAGA	4	chr1	240207067	+
GACTTCCCCCTAGGCGGAAA	GACTTCCCCCTAGGCGGAA-A	GACTTCTCACTAGACGGAACA	4	chr14	101833080	-
GACTTCCCCCTAGGCGGAAA	GACTTCC-CCCTAGGCGGAA-A	GACTTCCACCCT-GG-GGAAGA	4	chr11	8018764	+
GACTTCCCCCTAGGCGGAAA	GACTTCCCCCTAGGCGGAA-A	GACTTCACCCTAGG-GCAAGA	4	chr8	32099563	+
GACTTCCCCCTAGGCGGAAA	GACTTCCCCCTAGGCGGAAA	GACTTCCCC-TAGG-GG--A	4	chrX	14208247	-
GACTTCCCCCTAGGCGGAAA	GACTTCCCCCTAGGCGGAAA	GACTTCCCCCAAGGC--AGA	4	chr9	21255971	-
GACTTCCCCCTAGGCGGAAA	GACTTCCCCCTAGGCGGAAA	GACGTCCCCCGAGGCGG-CA	4	chr19	29507623	-
GACTTCCCCCTAGGCGGAAA	GACTTCCCCCTAGGC-GGAAA	GACTTCCCCCAAGGCTGG-CA	4	chr14	92952958	+
GACTTCCCCCTAGGCGGAAA	GACTTCCCCCTAGGCGGAAA	GACTTCCCCC-AGG-GG-CA	4	chr11	76752929	+
GACTTCCCCCTAGGCGGAAA	GACTTCCCCCTAGGCGGAAA	GACTTCCCCC-AGG-GG-TA	4	chr20	62624456	+
GACTTCCCCCTAGGCGGAAA	GACTTCCCCCTAGGCGGAAA	GACT-CCCCCTAGGAGG-GA	4	chr8	138596983	+
GACTTCCCCCTAGGCGGAAA	GACTTCCCCCTAGGCGGAAA	GACTTCCCCC-AGGCAG-CA	4	chr2	75711413	+
GACTTCCCCCTAGGCGGAAA	GACTT-CCCCCTAGGCGGAAA	GACTTACCACCTGGGCGGAGA	4	chr19	2312906	-
GACTTCCCCCTAGGCGGAAA	GACTTCCCCCTAGGCGGAAA	GACTTCTCACTAG-CGGACA	4	chr20	24584343	-
GACTTCCCCCTAGGCGGAAA	GACTTCCCCCTAGGC-GGAAA	GACTTCCCC-T-GGCAGGACA	4	chr9	93127520	+
GACTTCCCCCTAGGCGGAAA	GACTTCCCCCTAGGCGGAAA	GACTTCCC--TAGG-GGAGA	4	chr17	17517678	+
GACTTCCCCCTAGGCGGAAA	GACTTCCCCCTAGGCGGAAA	GACTTCTCCC-AGG-GGACA	4	chr17	49912343	+
GACTTCCCCCTAGGCGGAAA	GACTTCCCCCTAGGCGGAAA	GACT-CCCCCGAGG-GGACA	4	chr11	66486709	+
GACTTCCCCCTAGGCGGAAA	GACTTCCCCCTAGGCGGAAA	GACTTTCCCCT-GG-GGACA	4	chr17	39667125	+
GACTTCCCCCTAGGCGGAAA	GACTTCCCCCTAGGCGGAAA	GACTTCCACCT-GG-GGATA	4	chr18	78153001	-
GACTTCCCCCTAGGCGGAAA	GACTTCCCCCTAGGCGGAAA	GACTTCCTCCT-GG-GGATA	4	chr16	81766955	-
GACTTCCCCCTAGGCGGAAA	GACTTCCCCCTAGGCGGAAA	GACTTTCCCCT-GGGGGATA	4	chr11	62975214	+
GACTTCCCCCTAGGCGGAAA	GACTTCCCCCTAGGCGGAAA	GACTTCCCCCTAGG---ATA	4	chrX	18274766	+
GACTTCCCCCTAGGCGGAAA	GACTTCCCCCTAGGCGGAAA	GACTTCCATCTAGGTGGAGA	4	chr6	129582135	+
GACTTCCCCCTAGGCGGAAA	GACTTCCCCCTAGGCGGAAA	GACATCCCCC-AGGTGGAGA	4	chr17	17350667	+
GACTTCCCCCTAGGCGGAAA	GACTTCCCCCTAGGCGGAAA	GACTTCCCAC-AGGGGGACA	4	chr22	48256416	+
GACTTCCCCCTAGGCGGAAA	GACTTCCCCCTAGGCGGAAA	GACCTCCCCCTAGG-AGAGA	4	chr1	21495496	-
GACTTCCCCCTAGGCGGAAA	GACTT-CCCCCTAGGCGGAAA	GACTTGCCCCCTAGG-AGACA	4	chr7	45102083	+
GACTTCCCCCTAGGCGGAAA	GACTTCCCCCTAGGCGGAAA	GACTTTCCCCTAGG-TGAGA	4	chr7	83178432	+
GACTTCCCCCTAGGCGGAAA	GACTTCCCCCTAGGCGGAAA	GACTTGCCCTTAGGCCGAGA	4	chr1	850336	-
GACTTCCCCCTAGGCGGAAA	GACTTCCCCCTAGGCGGAAA	GACTTGCCCTTAGGCCGAGA	4	chr8	308603	+
GACTTCCCCCTAGGCGGAAA	GACTTCCCCCTAGGCGGAAA	GACATCCCCC-AGGCAGACA	4	chr7	108303746	-
GACTTCCCCCTAGGCGGAAA	GACTTCCCCCTAGGCGGAAA	GACATCCCCC-AGGCAGAGA	4	chr11	64062074	-
GACTTCCCCCTAGGCGGAAA	GACTTCCCCCTAGGCGGAAA	GACTTCCCCCTAG-C--ACA	4	chr17	41784687	+
GACTTCCCCCTAGGCGGAAA	GACTTCCCCCTAGGCGGAAA	GACTTCCTCGTAGGCGGGCA	4	chr5	58922635	-
GACTTCCCCCTAGGCGGAAA	GACTTCCCC-CTAGGCGGAAA	GACTTCCCCGCAAGGCGGCCA	4	chrX	3837989	+
GACTTCCCCCTAGGCGGAAA	GACTTCCCC-CTAGGCGGAAA	GACTTCCCCGCAAGGCGGCCA	4	chrX	3876411	+
GACTTCCCCCTAGGCGGAAA	GACTTCCCC-CTAGGCGGAAA	GACTTCCCCGCAAGGCGGCCA	4	chrX	3914840	+
GACTTCCCCCTAGGCGGAAA	GACTTCCCCCTAGGCGGAAA	GACT-CCCCCT-GGCGGCCA	4	chr14	46652006	+
GACTTCCCCCTAGGCGGAAA	GACTT-CCCCCTAGGCGGAAA-	GACTTGCCCCCCAGG-GGAAAG	4	chr20	53424301	-
GACTTCCCCCTAGGCGGAAA	GACTTCCCCCTAGGCGGAAA-	GACTTTCCCCTAAGCCGAAAT	4	chr4	37073691	-
GACTTCCCCCTAGGCGGAAA	GACTTCCCCCTAGGCGGAAA-	GACTTCCCCCCAGGAAGAAAG	4	chr4	40258690	+
GACTTCCCCCTAGGCGGAAA	GACTTCCCCCTAGGCGGAAA	G-CTTCCCCCTAGGCGG---	4	chr19	33752212	-
GACTTCCCCCTAGGCGGAAA	GACTTCCCCCTAGGCGGAAA	GACT-CCCCCT-GGCGGA-T	4	chr2	65130420	+
GACTTCCCCCTAGGCGGAAA	GACTTCCCCCTAGGCGGAAA	GACTTCCTCCTAGG-GGGAG	4	chr7	23233151	-
GACTTCCCCCTAGGCGGAAA	GACTTCCCCCTAG-GCGGAAA	GACTTCACCCTAGATCGGAAC	4	chr20	9507817	-
GACTTCCCCCTAGGCGGAAA	GACTTCCCCCTAGGCGGAAA	GACTTCCCCC-A--CGGAAG	4	chr1	240207066	+
GACTTCCCCCTAGGCGGAAA	GACTTCCCCCTAG-GC-GGAAA	GACTTCCCCATAGTGCTGGAAC	4	chr12	45463174	-
GACTTCCCCCTAGGCGGAAA	GACTTCCCCCTAGGCGGAAA	GACTTC-TCCTAGG-GGAAG	4	chrX	149105538	+
GACTTCCCCCTAGGCGGAAA	GACTTCCCCCTAGGCGGAAA	GACCTCCCTCTAGG-GGAAT	4	chr7	30869954	-
GACTTCCCCCTAGGCGGAAA	GACTTCC-CCCTAGGCGGAAA	GACTTCCACCC-AGG-GGAAG	4	chr1	216084096	-
GACTTCCCCCTAGGCGGAAA	GACTTCCCCCTAGGCGGAAA	GATTTCCCCCT-GG-GGAAC	4	chr18	8185918	-
GACTTCCCCCTAGGCGGAAA	GACTTCCCCCTAGGCGGAAA	GACTTCACCCT-GGGGGAAT	4	chr4	9979744	-
GACTTCCCCCTAGGCGGAAA	GACTTCCCCCTAGGCGGAAA	GACCTCCCCCTAG-AGGAAG	4	chr16	31275274	-
GACTTCCCCCTAGGCGGAAA	GACTTC-CCCCTAGGCGGAAA	GACTTCTCCCCTAG-TGGAAG	4	chr15	89660720	-
GACTTCCCCCTAGGCGGAAA	GACTTCCCCCTAGGCGGAAA	GACTTCCC--TAGGCAGAAG	4	chr2	20920216	+
GACTTCCCCCTAGGCGGAAA	GACTTCCCCCTAGGCGGAAA	GACTTCCAACTAGGCAGAAG	4	chr5	72632314	-
GACTTCCCCCTAGGCGGAAA	GACTTCCCCCTAGGCGGAAA	GACTTCCC-ATAGGCTGAAT	4	chr12	13183679	+
GACTTCCCCCTAGGCGGAAA	GACTTCCCCCTAGGCGGAAA	GACTTCACCCTATGCAGAAG	4	chr12	59024765	-
GACTTCCCCCTAGGCGGAAA	GACTTCCCCCTAGGC-GGAAA	GACTTCCCCCAAGGCTGGCAC	4	chr14	92952959	+
GACTTCCCCCTAGGCGGAAA	GACTTCCCCCTAGGCGGAAA	GACTTCCCCC-AGG-GGTAG	4	chr20	62624457	+
GACTTCCCCCTAGGCGGAAA	GACTTCCCCCTAGGCGGAAA	GACTTCCCCCT-GGCTGTAC	4	chr3	70752817	-
GACTTCCCCCTAGGCGGAAA	GACTTCCC-CCTAGGCGGAAA	GACTTCCCTCCT-GGCGGAGC	4	chr16	87706949	-
GACTTCCCCCTAGGCGGAAA	GACTTCCCCCTAGGCGGAAA	GACTTCCCCC-AGGTGGAGC	4	chr1	11967406	+
GACTTTCCCCTAGGCGGAAA	GACTTTCCCCTAGGCGGAAA	GACTTTCCCCTAGGCGGAAA	0	chr9	35657965	+
GACTTTCCCCTAGGCGGAAA	GACTTTCCCCTAGGCGGAAA	GACTTTCCCCTAGG-GGAAA	1	chr11	37794485	+
GACTTTCCCCTAGGCGGAAA	GACTTTCCCCTAGGCGGAAA	-ATTTTCCCCTAGGGGGAAA	3	chr12	77148767	-
GACTTTCCCCTAGGCGGAAA	GACTTTCCCCTAGGCGGAAA	---TTTCCCCTAGGTGGAAA	4	chr6	133766878	-
GACTTTCCCCTAGGCGGAAA	GACTTTCCCCTAGGCGGAAA	GACTTTCCCCTAGGCGG-AA	1	chr9	35657964	+
GACTTTCCCCTAGGCGGAAA	GACTTTCCCCTAGGCGGAAA-	GACTTTCCCCTAGGCGGAAAG	1	chr9	35657966	+
GACTTTCCCCTAGGCGGAAA	GACTTTCCCCTAGGCGGAAA	GA-TT-CTCCGAGGCGGAAA	4	chr7	45493886	-
GACTTTCCCCTAGGCGGAAA	GACTTTCCC-CTAGGCGGAAA	GCCCTTCCCGCT-GGCGGAAA	4	chr5	179241893	-
GACTTTCCCCTAGGCGGAAA	GACTTTCCCCTAGGCGGAAA	G-CT-ACCCCTGGGCGGAAA	4	chr9	135260927	+
GACTTTCCCCTAGGCGGAAA	GACTTTCCCCT-AG-GCGGAAA	GAGTTGCCCCTCAGAGCGGAAA	4	chr2	111665308	+
GACTTTCCCCTAGGCGGAAA	GACTTTCCCCTAGGCGGAAA	--CTTTCCCC-AAGCGGAAA	4	chr17	80472516	-
GACTTTCCCCTAGGCGGAAA	GACTTTCCCCTAGGC-GGAAA	G--TTTCCCC-AGGCTGGAAA	4	chr5	14453761	+
GACTTTCCCCTAGGCGGAAA	GACTTTCCCCTAGGC-GGAAA	GACCTTCCCCTAG-CGGGAAA	3	chr2	6771721	+
GACTTTCCCCTAGGCGGAAA	GACTTTCCCCTAGGCGGAAA	GTCCTTCCCCTAGG-GGAAA	3	chr18	8881456	-
GACTTTCCCCTAGGCGGAAA	GACTTTCCCCTAGGCGGAAA	G--TTTTCCCTAGG-GGAAA	4	chr1	248814869	-
GACTTTCCCCTAGGCGGAAA	GACTTT-CCCCTAGGCGGAAA	-ACTTTTCCCATAGG-GGAAA	4	chr6	110831798	+
GACTTTCCCCTAGGCGGAAA	GACTTTCCCCTAGGCGGAAA	--CTTTCCCCAAGG-GGAAA	4	chr17	7336572	-
GACTTTCCCCTAGGCGGAAA	GACTTTCCCCTAGGCGGAAA	--CTTTCCCCAAGG-GGAAA	4	chrX	112086059	+
GACTTTCCCCTAGGCGGAAA	GACTTTCCCCTAGGCGGAAA	G-TTTTCCCCAAGG-GGAAA	4	chr4	36326493	+
GACTTTCCCCTAGGCGGAAA	GACTTTCCCCTAGGCGGAAA	--CTTTCCCCT-GGGGGAAA	4	chr19	3679125	-
GACTTTCCCCTAGGCGGAAA	GACTTT-CCCCTAG-GCGGAAA	-ACTTTTCCCCTAGAG-GGAAA	4	chr1	117338440	-
GACTTTCCCCTAGGCGGAAA	GACTTTCCCCTAGGCGGAAA	G-CTTTCCCCTAG--GGAAA	3	chr4	130387553	+
GACTTTCCCCTAGGCGGAAA	GACTTTCCCCTAGGCGGAAA	-A-TTTCCCCTATG-GGAAA	4	chr2	146515668	+
GACTTTCCCCTAGGCGGAAA	GACTTTCCCCTAGGCGGAAA	--CTTTCCCCTAG-AGGAAA	4	chr6	70325899	-
GACTTTCCCCTAGGCGGAAA	GAC-TTTCCCCTAGGCGGAAA	GACGGTACCCCTAGGTGGAAA	4	chr9	24125043	-
GACTTTCCCCTAGGCGGAAA	GACTTTCCCCTAGGCGGAAA	G-CTTTTCCCTAGGAGGAAA	3	chr13	81413002	+
GACTTTCCCCTAGGCGGAAA	GACTTTCCCCTAGGCGGAAA	GAGTTTTCCCTAGGAGGAAA	3	chr14	71363354	+
GACTTTCCCCTAGGCGGAAA	GACTTTCC-CCTAGGCGGAAA	-ATTTTCCACCTAGGAGGAAA	4	chr1	25990491	-
GACTTTCCCCTAGGCGGAAA	GACTTTCC-CCTAGGCGGAAA	G-CTT-CCTCCTAGGAGGAAA	4	chr14	103118694	+
GACTTTCCCCTAGGCGGAAA	GACTTTCCCCTAGGCGGAAA	GAGTTTCCCC-AGGTGGAAA	3	chr15	86620126	+
GACTTTCCCCTAGGCGGAAA	GACTTTCCCCTAGGCGGAAA	G-CTT-CCCCTATGTGGAAA	4	chr18	63842063	+
GACTTTCCCCTAGGCGGAAA	GACTTTCCCCTAGGCGGAAA	GACTT-CCCCTAGAAGGAAA	3	chr3	69997985	+
GACTTTCCCCTAGGCGGAAA	GACTTTCCCCTAGGCG-GAAA	GTCTCTCCCCTAGGAGTGAAA	4	chrX	18079079	-
GACTTTCCCCTAGGCGGAAA	GACTTTCCCCTAGGCGGAAA	-A-TTTCCCCTAGG-AGAAA	4	chr1	114574555	+
GACTTTCCCCTAGGCGGAAA	GACTTTCCCCTAGGCGGAAA	-A-TTTCCCCTAGG-AGAAA	4	chr5	13698414	-
GACTTTCCCCTAGGCGGAAA	GACTTTCCCCTAGGCGGAAA	-A-TTTCCCCTAGG-AGAAA	4	chrX	90536635	-
GACTTTCCCCTAGGCGGAAA	GACTTTCCCCTAGGCGGAAA	-A-TTTCCCCTAGG-AGAAA	4	chrY	4114413	-
GACTTTCCCCTAGGCGGAAA	GACTTTCCCCTAGGCGGAAA	G--TTTCCCCTAGG-AGAAA	4	chr7	53277750	-
GACTTTCCCCTAGGCGGAAA	GACTTTCCCCTAGGCGGAAA	GTC-CTCCCCTAGGCTGAAA	4	chr11	18938727	-
GACTTTCCCCTAGGCGGAAA	GACTTTCCCCTAGGCGGAAA	GTC-CTCCCCTAGGCTGAAA	4	chr11	18960943	-
GACTTTCCCCTAGGCGGAAA	GACTT--TCCCCTAGGCGGAAA	-ACTTCCTCCCCTAGGCTGAAA	4	chr11	18133270	+
GACTTTCCCCTAGGCGGAAA	GACTTTCCCCTAGGCGGAAA	GA-GTTCTCCTAGGCAGAAA	4	chr7	118181455	-
GACTTTCCCCTAGGCGGAAA	GACTTTCCCCTAGGCGGAAA	-A-TTTCTCCTAGGCTGAAA	4	chr6	113352561	-
GACTTTCCCCTAGGCGGAAA	GACTTTCCCCTAGGCGGAAA	--CTTTCCCC-AGGCTGAAA	4	chr5	158847934	+
GACTTTCCCCTAGGCGGAAA	GACTTTCCCCTAGGCGGAAA	GCCTTTCCCCCAGGCTGAAA	3	chr8	54243224	+
GACTTTCCCCTAGGCGGAAA	GACTTTCCCCTAGGCGGAAA	GACTTTCCCCTAAGCCGAAA	2	chr4	37073692	-
GACTTTCCCCTAGGCGGAAA	GACTTTCCCCTAGGCGGAAA	GA-ATTCCCCTATGCAGAAA	4	chr2	45922038	-
GACTTTCCCCTAGGCGGAAA	GACTTTCCCCTAGGCGGAAA	G--TTTCCCCTAGCCTGAAA	4	chr8	60153594	+
GACTTTCCCCTAGGCGGAAA	GACTTTCCCCTAGGCGGAAA	-A-TTTCCCCTAGGAAGAAA	4	chr13	28974979	-
GACTTTCCCCTAGGCGGAAA	GACTTTCCCCTAGGCGG-AAA	G-CTT-CCC-TAGGCGGCAAA	4	chrX	41408855	+
GACTTTCCCCTAGGCGGAAA	GACTTTCCCCTAGGCGGAAA	GA-TTTCCCCAAGGCGAAAA	3	chrY	12904584	+
GACTTTCCCCTAGGCGGAAA	GACTTTCCCCTAGGCGGAAA	GTCATTCCCCTAGGCTCAAA	4	chr4	27698956	-
GACTTTCCCCTAGGCGGAAA	GACTTTCCCCT-AGGCGGAAA	G--TTTCCCCTTAGGCGG-AA	4	chr19	2329174	+
GACTTTCCCCTAGGCGGAAA	GACTTTCCCCTAGGCGGAAA	G--TTTCCCCTAGGCG-CAA	4	chr1	212461415	-
GACTTTCCCCTAGGCGGAAA	GACTTTCCCCTAGGCGGAAA	--CTTTCCC-TAGGCGGGAA	4	chrX	74536545	-
GACTTTCCCCTAGGCGGAAA	GACTTTCCCCTAGGCGGAAA	GA-TTTCCCCTAGG-GGCAA	3	chr3	60788362	+
GACTTTCCCCTAGGCGGAAA	GACTTTCCCCTAGGCGGAAA	-A-TTTCCCCTAGG-GGCAA	4	chr17	31476097	+
GACTTTCCCCTAGGCGGAAA	GACTTTCCCCTAGGCGGAAA	-A-TTTCCCCTAGG-GGCAA	4	chr2	59868315	+
GACTTTCCCCTAGGCGGAAA	GACTTTCCCCTAGGCGGAA-A	G-CTATCCCCCAGGCGGAAGA	4	chr20	3768047	-
GACTTTCCCCTAGGCGGAAA	GACTTTCCCCTAGGCGGAAA	GACTTTCCCCTAGGCGG--A	2	chr2	160396936	+
GACTTTCCCCTAGGCGGAAA	GACTTTCCC-CTAGGCGGAAA	G-CTT-CCCTCTAGGCGGAGA	4	chr1	21268634	-
GACTTTCCCCTAGGCGGAAA	GACTTTCCCCTAGGCGGAAA	-A-TTTCCCCTAGG-GGAGA	4	chr20	42956723	-
GACTTTCCCCTAGGCGGAAA	GACTTTCCCCTAGGCGGAAA-	--CTTTCCCCTAGGGGGAAAT	4	chr4	150170687	+
GACTTTCCCCTAGGCGGAAA	GACTTTCCCCT-AGGCGGAAA	G--TTTCCCCTTAGGCGGAAC	4	chr19	2329175	+
GACTTTCCCCTAGGCGGAAA	GACTTTCCCCTAGGCGGAAA	-A-TTTCCCCCAGGCGGAAC	4	chr7	123974945	-
GACTTTCCCCTAGGCGGAAA	GACTTTCCCCTAGGCGGAAA	GACAGGCTCCTAGGCGGAAA	4	chr3	196273878	-
GACTTTCCCCTAGGCGGAAA	GACTTTCCCCTAGGCGGAAA	GACAGGCTCCTAGGCGGAAA	4	chr14	73208810	-
GACTTTCCCCTAGGCGGAAA	GACTTTCCCCTAGGCGGAAA	GACTCACCCAAAGGCGGAAA	4	chr20	31256780	+
GACTTTCCCCTAGGCGGAAA	GACTTTCCCCTAGGCGGAAA	-A-TTTCCC--AGGCGGAAA	4	chr15	31397159	+
GACTTTCCCCTAGGCGGAAA	GACTTTCCCCTAGGCGGAAA	GA-ATTCACC-AGGCGGAAA	4	chr17	49849670	-
GACTTTCCCCTAGGCGGAAA	GACTTTCCCCTAGGCGGAAA	-ACCTTCTCC-AGGCGGAAA	4	chr12	34193885	-
GACTTTCCCCTAGGCGGAAA	GACTTTCCCCTAGGCGGAAA	GACTTTAGCC-AGGCGGAAA	3	chr10	47325451	+
GACTTTCCCCTAGGCGGAAA	GACTTTCCCCTAGGCGGAAA	G-CTGGCCCCCAGGCGGAAA	4	chr15	75368239	-
GACTTTCCCCTAGGCGGAAA	GACTTTCCCCTAGGCGGAAA	GAC--ACCCC-AGGCGGAAA	4	chr5	91414455	+
GACTTTCCCCTAGGCGGAAA	GACTTTCCCCTAGGCGGAAA	-ACTCACCCCT-GGCGGAAA	4	chr10	1552828	+
GACTTTCCCCTAGGCGGAAA	GACTTTCCCCTAGGCGGAAA	-ACTT-CCC-T-GGCGGAAA	4	chr15	95869153	+
GACTTTCCCCTAGGCGGAAA	GACTTTCCCCTAGGCGGAAA	GACTT-CCCC-CGGCGGAAA	3	chr17	75405759	+
GACTTTCCCCTAGGCGGAAA	GACTTTCCCCTAGGCGGAAA	GAATCTCACCTTGGCGGAAA	4	chr19	52916710	+
GACTTTCCCCTAGGCGGAAA	GACTTTCCCCTAGGCGGAAA	-ACTTTC-TCTGGGCGGAAA	4	chr9	98646065	+
GACTTTCCCCTAGGCGGAAA	GACTTTCCCCTAGGCGGAAA	GACCTTCACGTCGGCGGAAA	4	chr14	104948837	+
GACTTTCCCCTAGGCGGAAA	GACTTTCCCCTAGGCGGAAA	-ACTTTCC-ATATGCGGAAA	4	chr18	1134281	+
GACTTTCCCCTAGGCGGAAA	GACTTTCCCCTAGGCGGAAA	-ACTTTCCC-AATGCGGAAA	4	chr3	106182637	+
GACTTTCCCCTAGGCGGAAA	GACTTTCCCCTAGGCGGAAA	GACT--CCCCAAAGCGGAAA	4	chr18	11429601	+
GACTTTCCCCTAGGCGGAAA	GACTTTCCCCTAGGCGGAAA	GACATTACCCAAAGCGGAAA	4	chr20	32310589	-
GACTTTCCCCTAGGCGGAAA	GACTTTCCCCTAGGCGGAAA	GACTTCCCCCAAGCCGGAAA	3	chr7	22445642	-
GACTTTCCCCTAGGCGGAAA	GACTTTCCCCTAGGC-GGAAA	GAATTT-GCCTAGGCTGGAAA	4	chr5	55404428	-
GACTTTCCCCTAGGCGGAAA	GACTTTCCCCTAGGC-GGAAA	GA-TATCCCC-AGGCAGGAAA	4	chr5	179229731	+
GACTTTCCCCTAGGCGGAAA	GACTTTCCCCTAGGC-GGAAA	GCCTTTCCC--AGGCAGGAAA	4	chr21	36454391	+
GACTTTCCCCTAGGCGGAAA	GACT-TTCCCCTAGGC-GGAAA	GACTGTTCCCCCAG-CTGGAAA	4	chr3	122717333	+
GACTTTCCCCTAGGCGGAAA	GACTTTCCCCTAGGC--GGAAA	GCCTTTCCTCTAGGCCTGGAAA	4	chr3	133403104	-
GACTTTCCCCTAGGCGGAAA	GACTTTCCCCTAGGC-GGAAA	-ACTTTCCCC-AGACAGGAAA	4	chr11	11605163	-
GACTTTCCCCTAGGCGGAAA	GACTTTCCCCTAGG-CGGAAA	-ACTTTTCCCTAGGTAGGAAA	4	chr1	200309017	-
GACTTTCCCCTAGGCGGAAA	GACTTTCCCCTAGG-CGGAAA	GA-TTTCTCCTAGGAAGGAAA	4	chr11	78701355	-
GACTTTCCCCTAGGCGGAAA	GACTTTCCCCTAGG-CGGAAA	GACTT-CCCTTAGGTAGGAAA	4	chr9	6336074	-
GACTTTCCCCTAGGCGGAAA	GACTTTCCCCTAGG-CGGAAA	GACTTTCCCCT-GGTTGGAAA	3	chr12	119472919	+
GACTTTCCCCTAGGCGGAAA	GACTTTCCCCTAG-G-CGGAAA	GATTTTCCCCTAGAGAAGGAAA	4	chr6	80660917	-
GACTTTCCCCTAGGCGGAAA	GACTTTCCCCTAGGCGGAAA	GTCCCTCCCCTAGG-GGAAA	4	chr14	20827498	-
GACTTTCCCCTAGGCGGAAA	GACTTTCCCCTAGGCGGAAA	G-CT--CCCCTAGG-GGAAA	4	chr19	20858858	+
GACTTTCCCCTAGGCGGAAA	GACTTTCCCCTAGGCGGAAA	G-CT-ACCCCTAGG-GGAAA	4	chr14	43100390	+
GACTTTCCCCTAGGCGGAAA	GACTTTCCCCTAGGCGGAAA	-ACTCTCCC-TAGG-GGAAA	4	chr1	177138124	+
GACTTTCCCCTAGGCGGAAA	GACTTT-CCCCTAGGCGGAAA	-ACTTTAACCCTAGG-GGAAA	4	chr7	30092816	-
GACTTTCCCCTAGGCGGAAA	GACTTTCCCCTAGGCGGAAA	-A-TTTCCC-TAGG-GGAAA	4	chr8	133376796	+
GACTTTCCCCTAGGCGGAAA	GACT-TTCCCCTAGGCGGAAA	GAATGTTCCC-TAGG-GGAAA	4	chr11	20136147	+
GACTTTCCCCTAGGCGGAAA	GACTTTCCCCTAGGCGGAAA	G-CATTCTCCTAGG-GGAAA	4	chr1	77377861	-
GACTTTCCCCTAGGCGGAAA	GACTTTCCCCTAGGCGGAAA	G-CTTACCTCTAGG-GGAAA	4	chr4	17655666	-
GACTTTCCCCTAGGCGGAAA	GACTTTCCCCTAGGCGGAAA	GACTTTC-TCTAGG-GGAAA	3	chr16	74795656	+
GACTTTCCCCTAGGCGGAAA	GACTTTCCCCTAGGCGGAAA	G-CTT-CCTCTAGG-GGAAA	4	chr11	129969109	+
GACTTTCCCCTAGGCGGAAA	GACTTTCCCCTAGGCGGAAA	GA-TTTTCTCTAGG-GGAAA	4	chr9	125761953	+
GACTTTCCCCTAGGCGGAAA	GACTTTCCCC-TAGGCGGAAA	GAGTTCCCCCATAGG-GGAAA	4	chr17	32862202	-
GACTTTCCCCTAGGCGGAAA	GACTT-TCCCCTAGGCGGAAA	GAATTGTCCCTTAGG-GGAAA	4	chr3	37236281	+
GACTTTCCCCTAGGCGGAAA	GACTTTCCCCTAGGCGGAAA	GA-TTTCCAGTAGG-GGAAA	4	chr9	3817029	+
GACTTTCCCCTAGGCGGAAA	GACTTTCCCCT-AGGCGGAAA	GACATACCCCTCAGG-GGAAA	4	chr2	98647798	-
GACTTTCCCCTAGGCGGAAA	GACTTTCCCCT-AGGCGGAAA	-ACTTGCCCCTGAGG-GGAAA	4	chr3	25054630	+
GACTTTCCCCTAGGCGGAAA	GACTTTCCCCT-AGGCGGAAA	GTCTTTGCCCTGAGG-GGAAA	4	chr5	4531947	+
GACTTTCCCCTAGGCGGAAA	GACTTTCCCCT-AGGCGGAAA	G-CTTTCCCATCAGG-GGAAA	4	chr2	54903059	-
GACTTTCCCCTAGGCGGAAA	GACTTTCCCCTAGGCGGAAA	G-CTTCCCCCGAGG-GGAAA	4	chr10	69742310	+
GACTTTCCCCTAGGCGGAAA	GACTTTCCCCTAGGCGGAAA	-A-TTTCCCC-AGG-GGAAA	4	chr1	241258238	-
GACTTTCCCCTAGGCGGAAA	GACT-TTCCCCTAGGCGGAAA	GTCTCTTCCCC-AGG-GGAAA	4	chr12	52648755	+
GACTTTCCCCTAGGCGGAAA	GACT-TTCCCCTAGGCGGAAA	-ACTGTTCCCC-AGG-GGAAA	4	chr10	7775137	-
GACTTTCCCCTAGGCGGAAA	GACTTTCCCCTAGGCGGAAA	-ACATTCCCC-AGG-GGAAA	4	chr11	57496616	+
GACTTTCCCCTAGGCGGAAA	GACTT-TCCCCTAGGCGGAAA	-ACTTCTCCCC-AGG-GGAAA	4	chr9	12559701	-
GACTTTCCCCTAGGCGGAAA	GACTTTCCCCTAGGCGGAAA	-ACTTTCCC--AGG-GGAAA	4	chr5	180668772	-
GACTTTCCCCTAGGCGGAAA	GACTTTCCCCTAGGCGGAAA	GTCATTCCCCAAGG-GGAAA	4	chr5	98033475	+
GACTTTCCCCTAGGCGGAAA	GACTT-TCCCCTAGGCGGAAA	G-CTTCTCCCCAAGG-GGAAA	4	chr1	7639884	-
GACTTTCCCCTAGGCGGAAA	GACTTTC-CCCTA-GGCGGAAA	GACCTTCTCCCTATGG-GGAAA	4	chrX	143426747	-
GACTTTCCCCTAGGCGGAAA	GACTTTCCCCTA-GGCGGAAA	GA-TTTTCCCTACGG-GGAAA	4	chr1	51286769	+
GACTTTCCCCTAGGCGGAAA	GACTTTCCCCTA-GGCGGAAA	-ACTTTCCCATACGG-GGAAA	4	chr2	154550488	+
GACTTTCCCCTAGGCGGAAA	GACTTTCCCCTAGGCGGAAA	G-CCTTCCCCT-GG-GGAAA	4	chr18	78135167	+
GACTTTCCCCTAGGCGGAAA	GACTTTC-CCCTAGGCGGAAA	G-CTTTCTCCCT-GG-GGAAA	4	chr9	93698103	+
GACTTTCCCCTAGGCGGAAA	GACTTTCCCCTAGGCGGAAA	-ACTTTCCC-T-GG-GGAAA	4	chr5	25839903	+
GACTTTCCCCTAGGCGGAAA	GACTTTCCCCTAGGCGGAAA	-ACTTTCCC-T-GG-GGAAA	4	chr6	150359936	-
GACTTTCCCCTAGGCGGAAA	GACTTTCCCCTAGGCGGAAA	-ACTTGCCCCT-GGGGGAAA	4	chr2	207488711	+
GACTTTCCCCTAGGCGGAAA	GACTTTCCCCTAG-GCGGAAA	-ACTTTCCC-TAGTG-GGAAA	4	chr11	35918481	+
GACTTTCCCCTAGGCGGAAA	GACTTTCC-CCTAG-GCGGAAA	GAATTTCCTCCTAGAG-GGAAA	4	chr22	27537427	+
GACTTTCCCCTAGGCGGAAA	GACTTTCCCCTAGGCGGAAA	-ACATTCCCCTAG--GGAAA	4	chrX	89433618	-
GACTTTCCCCTAGGCGGAAA	GACTTTCCCCTAGGCGGAAA	-ACTTTGCCCTAG--GGAAA	4	chr12	119160643	-
GACTTTCCCCTAGGCGGAAA	GACTTTCCCCTAGGCGGAAA	-ACTTTTCCCTAG--GGAAA	4	chr15	29674695	+
GACTTTCCCCTAGGCGGAAA	GACTTTCCCCTAGGCGGAAA	GCCTTTCACCTAG--GGAAA	4	chr16	31553134	+
GACTTTCCCCTAGGCGGAAA	GACTTTCCCCTAGGCGGAAA	GCCTTTCACCTAG--GGAAA	4	chr16	31803386	-
GACTTTCCCCTAGGCGGAAA	GACTTTCCCCTAGGCGGAAA	-ACTTTCCCC-AAG-GGAAA	4	chr11	45155240	+
GACTTTCCCCTAGGCGGAAA	GACTTTCCCCTAGGCGGAAA	-ACTTTCCCCCAG--GGAAA	4	chrX	39164964	-
GACTTTCCCCTAGGCGGAAA	GACTTTCCCCTAGGCGGAAA	GA-TTTCCCCAAAG-GGAAA	4	chr6	99035683	+
GACTTTCCCCTAGGCGGAAA	GACTTTCCCCTAGGCGGAAA	GCCTTTCCCCTCTG-GGAAA	4	chr1	41490768	+
GACTTTCCCCTAGGCGGAAA	GACTTTCCCCTAGGCGGAAA	G-CTTTCCCCTTTG-GGAAA	4	chrX	56974348	-
GACTTTCCCCTAGGCGGAAA	GA-CTTTCCCCTAGGCGGAAA	GATCTTTCCCCTTTG-GGAAA	4	chr5	178322494	-
GACTTTCCCCTAGGCGGAAA	GACTTTCCCCTAGGCGGAAA	G-CTTTCCCCTA--AGGAAA	4	chr11	47168029	+
GACTTTCCCCTAGGCGGAAA	GACTTTCCCCTAGGCGGAAA	GTCTT-CCCCTAG-TGGAAA	4	chr20	60404981	-
GACTTTCCCCTAGGCGGAAA	GACTTTCCCCTAGGCGGAAA	G-CTTTCCC-TAG-AGGAAA	4	chr2	23565611	-
GACTTTCCCCTAGGCGGAAA	GACTTTCCCCTAGGCGGAAA	GAGTTTTCCCTAG-AGGAAA	4	chr8	87865915	-
GACTTTCCCCTAGGCGGAAA	GACTTTCCCCTAGGCGGAAA	G-CTTTCCCC-AG-AGGAAA	4	chr20	45878580	-
GACTTTCCCCTAGGCGGAAA	GAC-TTTCCCCTAGGCGGAAA	GACCTTTCCCCCAG-TGGAAA	4	chr1	42002841	-
GACTTTCCCCTAGGCGGAAA	GACTTTCCCCTAGGCGGAAA	-ACTTTCCCCT-G-AGGAAA	4	chr20	1832242	+
GACTTTCCCCTAGGCGGAAA	GACTTTCCCCTAGGCGGAAA	GACAAGCCCCTAGGTGGAAA	4	chr8	81171697	-
GACTTTCCCCTAGGCGGAAA	GACTT-TCCCCTAGGCGGAAA	GTCTTGACCCCTAGGAGGAAA	4	chr2	143230893	-
GACTTTCCCCTAGGCGGAAA	GACTTTCCCCTAGGCGGAAA	GA-TTTC-TCTAGGTGGAAA	4	chr5	166895441	-
GACTTTCCCCTAGGCGGAAA	GACTTTCCCCTAGGCGGAAA	GTCTTTCTTCTAGGAGGAAA	4	chr16	74996818	+
GACTTTCCCCTAGGCGGAAA	GAC-TTTCCCC-TAGGCGGAAA	GACCTTGCCCCATAGGGGGAAA	4	chr2	10469571	-
GACTTTCCCCTAGGCGGAAA	GACTTTCC-CCTAGGCGGAAA	G-CTTTCCACGTAGGAGGAAA	4	chr9	1658146	-
GACTTTCCCCTAGGCGGAAA	GACTTTCCC-CTAGGCGGAAA	GATTTTCCCTTTAGGAGGAAA	4	chr8	127426976	-
GACTTTCCCCTAGGCGGAAA	GACTTTCCCCTAGGCGGAAA	GA-TTTCC-ATAGGTGGAAA	4	chr3	60251772	-
GACTTTCCCCTAGGCGGAAA	GACTTTCCCCTAGGCGGAAA	GACTT-CCAGTAGGAGGAAA	4	chr12	105968198	-
GACTTTCCCCTAGGCGGAAA	GACTTTCCCCTA-GGCGGAAA	GACTTTCCTCTAAGGGGGAAA	3	chr6	49440698	-
GACTTTCCCCTAGGCGGAAA	GACTTTCCCCTAGGCGGAAA	-ACTT-CCCC-AGGAGGAAA	4	chr13	46929415	+
GACTTTCCCCTAGGCGGAAA	GACTTTCCCCTAGGCGGAAA	GACCTTCCCC-AGGAGGAAA	3	chr10	47757197	+
GACTTTCCCCTAGGCGGAAA	GACTTTCCCCTAGGCGGAAA	GACCTTCCCC-AGGAGGAAA	3	chr10	46584626	-
GACTTTCCCCTAGGCGGAAA	GACTTTCCCCTAGGCGGAAA	G-CTT-CCCC-AGGTGGAAA	4	chr14	68693798	-
GACTTTCCCCTAGGCGGAAA	GACTTTCCCCTAGGCGGAAA	GA-GTTCCCC-AGGTGGAAA	4	chr3	25121217	+
GACTTTCCCCTAGGCGGAAA	GACTTTCCCCTAGGCGGAAA	G-CTCTCCCC-AGGAGGAAA	4	chr11	428817	-
GACTTTCCCCTAGGCGGAAA	GACTTTCCCCTAGGCGGAAA	-ACTTTCCC--AGGGGGAAA	4	chrX	103468133	-
GACTTTCCCCTAGGCGGAAA	GACTTTCCCCTAGGCGGAAA	-ACTTTCCC--AGGTGGAAA	4	chr18	3269930	-
GACTTTCCCCTAGGCGGAAA	GACTTTCCCCTAGGCGGAAA	-ACTTTACCC-AGGAGGAAA	4	chr1	110315103	+
GACTTTCCCCTAGGCGGAAA	GACTTTCCCCTAGGCGGAAA	G-CTTTGCCC-AGGTGGAAA	4	chr8	41567852	-
GACTTTCCCCTAGGCGGAAA	GACTTTCCCCTAGGCGGAAA	GA-TTTTCCC-AGGTGGAAA	4	chr14	91189365	+
GACTTTCCCCTAGGCGGAAA	GACTTTCCCCTAGGCGGAAA	-ACTTTCTCC-AGGAGGAAA	4	chrY	18360224	+
GACTTTCCCCTAGGCGGAAA	GACTTTCCCCTAGGCGGAAA	-ACTTTCTCC-AGGAGGAAA	4	chrY	17545788	-
GACTTTCCCCTAGGCGGAAA	GACTTTCCCCTAGGCGGAAA	GCCTTTCTCC-AGGGGGAAA	4	chr8	23399251	+
GACTTTCCCCTAGGCGGAAA	GACTTTCCCCTAGGCGGAAA	GA-TTTCCAC-AGGTGGAAA	4	chr8	122536182	-
GACTTTCCCCTAGGCGGAAA	GACTTTCCCCTAGGCGGAAA	GA-TTTCCGC-AGGGGGAAA	4	chr22	37482881	+
GACTTTCCCCTAGGCGGAAA	GACTTTCCCCTAGGCGGAAA	GA-TTTCCC-AAGGAGGAAA	4	chr18	2571896	+
GACTTTCCCCTAGGCGGAAA	GACTTTCCCCTAGGCGGAAA	-ACTTTCCTCAAGGGGGAAA	4	chr2	200752758	+
GACTTTCCCCTAGGCGGAAA	GACTTTCCCCTAGGCGGAAA	GA-TTTCCCAGAGGAGGAAA	4	chr13	68918442	-
GACTTTCCCCTAGGCGGAAA	GACTTTCCCCTAGGCGGAAA	GTCTT-CCCCT-GGAGGAAA	4	chr22	43155560	+
GACTTTCCCCTAGGCGGAAA	GACTTTCCCCTAGGCGGAAA	G-CTTCCCCCT-GGAGGAAA	4	chr10	69937622	-
GACTTTCCCCTAGGCGGAAA	GACTTTC-CCCTAGGCGGAAA	GACCTTCTCCCT-GGAGGAAA	4	chr2	208197723	-
GACTTTCCCCTAGGCGGAAA	GACTTTCCCCTAGGCGGAAA	G-CTTTTCCCT-GGAGGAAA	4	chr16	80264007	-
GACTTTCCCCTAGGCGGAAA	GACTTTCC-CCTAGGCGGAAA	GCCTTTCCTCCT-GGAGGAAA	4	chr16	57576689	-
GACTTTCCCCTAGGCGGAAA	GACTTTC-CCCTAGGCGGAAA	GTCTTTCACCCTTGGGGGAAA	4	chr15	70868062	+
GACTTTCCCCTAGGCGGAAA	GACTTTCCCCTAGGCGGAAA	GACTTTCCACTGGGGGGAAA	3	chr1	81400167	-
GACTTTCCCCTAGGCGGAAA	GACTTTCCCCTAG-GCGGAAA	GA-TTTCCTCTAGTGAGGAAA	4	chr8	106999948	-
GACTTTCCCCTAGGCGGAAA	GACTTTCCCCTAG-GCGGAAA	GACTT-CCCCTTGTGAGGAAA	4	chr7	49215929	+
GACTTTCCCCTAGGCGGAAA	GACTTTCCCCTAG-GCGGAAA	GACTT-CCCCTTGTGGGGAAA	4	chr4	13455798	-
GACTTTCCCCTAGGCGGAAA	GACTTTCCCCTAGGCGGAAA	G-CTTTCCACTATGAGGAAA	4	chr20	14204627	-
GACTTTCCCCTAGGCGGAAA	GACTTTCCCCTAGGCGGAAA	G-CTGTCCCCTAGAAGGAAA	4	chr20	41171223	+
GACTTTCCCCTAGGCGGAAA	GACTTTCCC-CTAGGCGGAAA	G-CTTTCCCTCTAGATGGAAA	4	chr15	74019128	-
GACTTTCCCCTAGGCGGAAA	GACTTTCCCCTAGGCGGAAA	GATTTTCCCC-AGAAGGAAA	4	chr7	111665086	-
GACTTTCCCCTAGGCGGAAA	GACTTTCCCCTAGGCGGAAA	GA-TTTCCCCCAGAAGGAAA	4	chrX	137591187	+
GACTTTCCCCTAGGCGGAAA	GACTTTCCCCTAGGCG-GAAA	GA-TTTCCCC-AGG-GAGAAA	4	chr3	128370923	+
GACTTTCCCCTAGGCGGAAA	GACTTTCCCCTA-GGCG-GAAA	-ACTTTCCCCTATGG-GAGAAA	4	chr11	94204219	-
GACTTTCCCCTAGGCGGAAA	GACTTTCCCCTAGGCG-GAAA	-ACTTTCCCC-AGGAGAGAAA	4	chr5	19247934	+
GACTTTCCCCTAGGCGGAAA	GACTTTCCCCTAGGCG-GAAA	GAATTTCCCCT-GGTGTGAAA	4	chr17	48750257	+
GACTTTCCCCTAGGCGGAAA	GACTTTCCCCTAGGC-GGAAA	GACTT-CCC-TAGGCATGAAA	4	chrX	3154850	-
GACTTTCCCCTAGGCGGAAA	GACTTTCCCCTAGGCGGAAA	G-CTTTCCC-AAGGC-GAAA	4	chrX	27420320	+
GACTTTCCCCTAGGCGGAAA	GACTTTCCCCTAGGCGGAAA	G-CTTTCCCCTAG--AGAAA	4	chr3	9366715	-
GACTTTCCCCTAGGCGGAAA	GACTTTCCCCTAGGCGGAAA	G-CTTTCCCC-AGG-AGAAA	4	chr20	51584005	-
GACTTTCCCCTAGGCGGAAA	GACTTTC-CCCTAGGCGGAAA	GAATTTCTGCCTAGGCTGAAA	4	chrX	17950520	+
GACTTTCCCCTAGGCGGAAA	GACTTTCCCCTAGGCGGAAA	-ACTTTCC--TAGGCAGAAA	4	chr8	111470932	+
GACTTTCCCCTAGGCGGAAA	GACTTTCCCCTAGGCGGAAA	G-CTTTCAGCTAGGCTGAAA	4	chr14	62251953	-
GACTTTCCCCTAGGCGGAAA	GACTTTC-CCCTAGGCGGAAA	-ACTTTCACCATAGGCTGAAA	4	chr19	27586102	-
GACTTTCCCCTAGGCGGAAA	GACT-TTCCCCTAGGCGGAAA	G-CTGTTCCCC-AGGCAGAAA	4	chr2	148490043	-
GACTTTCCCCTAGGCGGAAA	GACTTTCCCCTAGGCGGAAA	GTCTCTCCCC-AGGCAGAAA	4	chr5	38143743	-
GACTTTCCCCTAGGCGGAAA	GACTTTCCCCTAGGCGGAAA	-ACTTTCCC-AAGGCAGAAA	4	chr6	61832497	-
GACTTTCCCCTAGGCGGAAA	GACTTTCCCCTAGGCGGAAA	GACCATCCCCCAGGCTGAAA	4	chr12	130002903	-
GACTTTCCCCTAGGCGGAAA	GACTTTCCCCTAGGCGGAAA	G-CTTTCTCCAAGGCTGAAA	4	chr6	163330329	+
GACTTTCCCCTAGGCGGAAA	GACTTTCCCCT-AGGCGGAAA	-ACTTTCCCCTCTGGCAGAAA	4	chr4	22026125	-
GACTTTCCCCTAGGCGGAAA	GACTTTCCCCTAGGCGGAAA	GA-TTGCCCCT-GGCAGAAA	4	chr2	23721337	+
GACTTTCCCCTAGGCGGAAA	GACTTTCCCCTAGGCGGAAA	G-CTTTGCCCT-GGCAGAAA	4	chr8	141989146	-
GACTTTCCCCTAGGCGGAAA	GACTTTCCCCTAGGCGGAAA	GCCTTTCTCCT-GGCTGAAA	4	chr20	62219109	+
GACTTTCCCCTAGGCGGAAA	GACTTTCCCCTAGGCGGAAA	GAATTTCCTCT-GGCAGAAA	4	chr15	37084860	+
GACTTTCCCCTAGGCGGAAA	GACTTTCCCCTAGGCGGAAA	G-CTTTCCCAT-GGCAGAAA	4	chr2	34376937	-
GACTTTCCCCTAGGCGGAAA	GACTTTCCCCTAGGCGGAAA	G-CTTTCACCTGGGCAGAAA	4	chr16	55491360	+
GACTTTCCCCTAGGCGGAAA	GACTTTCCCCTAGGCGGAAA	GA-TTTCCCATTGGCTGAAA	4	chr4	114627749	+
GACTTTCCCCTAGGCGGAAA	GACTTTCCCCTAGGCGGAAA	GCCTTTCCCTTTGGCTGAAA	4	chr2	108155997	-
GACTTTCCCCTAGGCGGAAA	GACTTTCCCCTAG-GCGGAAA	GAGTTTCCTCTAGTGCTGAAA	4	chr1	158323690	-
GACTTTCCCCTAGGCGGAAA	GACTTTCCCCTAGG-CGGAAA	GACATTCCC-TAGGACAGAAA	4	chr4	138995381	-
GACTTTCCCCTAGGCGGAAA	GACTTTCCCCTAGG-CGGAAA	-ACTTTCCCCT-GGACAGAAA	4	chr1	11497164	-
GACTTTCCCCTAGGCGGAAA	GACTTTCCCCTAGGCGGAAA	G-CTTTCCCTTAGTCAGAAA	4	chr9	118318159	-
GACTTTCCCCTAGGCGGAAA	GACTTTCCCCT-AGGCGGAAA	GATTTTCCCCTCAGACTGAAA	4	chr3	193275592	+
GACTTTCCCCTAGGCGGAAA	GACTTTCCCCTAGGCGGAAA	G-CTTTCCCC-AGACAGAAA	4	chr18	10282215	+
GACTTTCCCCTAGGCGGAAA	GACTTTCCCCTAGGCGGAAA	-ACTTTCCCC-AGCCCGAAA	4	chr14	72894326	-
GACTTTCCCCTAGGCGGAAA	GACTTTCCCCTAGGCGGAAA	G-CTTTCCCC-AGTCTGAAA	4	chr1	218475513	+
GACTTTCCCCTAGGCGGAAA	GACTTT-CCCCTAGGCGGAAA	GACTTTTCCCCCAGACAGAAA	4	chr11	43688311	-
GACTTTCCCCTAGGCGGAAA	GAC-TTTCCCCTAGGCGGAAA	GACCTATCCCCTAGGAAGAAA	4	chr6	44617279	+
GACTTTCCCCTAGGCGGAAA	GACTTTCCCCTAGGCGGAAA	G-CTTTCCCTTAGGAAGAAA	4	chr8	103048447	-
GACTTTCCCCTAGGCGGAAA	GACTTTCCCCTAGGCGGAAA	-ACTTTCCCCCAGGTTGAAA	4	chr3	60043048	-
GACTTTCCCCTAGGCGGAAA	GACTTTCCCCTAGGCGGAAA	-ACTTTCCCCTAAGAAGAAA	4	chr15	68107361	-
GACTTTCCCCTAGGCGGAAA	GACTTTCCCCTAGGCGG-AAA	GA-TTTCCCC-AGG-GGAAAA	4	chr10	123695934	+
GACTTTCCCCTAGGCGGAAA	GAC-TTTCCCCTAGGCGG-AAA	GACATTTCCCC-AGG-GGCAAA	4	chr22	24523410	+
GACTTTCCCCTAGGCGGAAA	GACTTTCCCCTAGGCGG-AAA	G-CTTTCCCATAGGTGGTAAA	4	chr2	101893794	+
GACTTTCCCCTAGGCGGAAA	GACTTTCC-CCTAGGC-GGAAA	G-CTTTCCTCCTAGGCAGAAAA	4	chr2	163935702	+
GACTTTCCCCTAGGCGGAAA	GACTTTCCCCTAGGC-GGAAA	GCCTTTCCCCCAGGCTGAAAA	4	chr8	54243225	+
GACTTTCCCCTAGGCGGAAA	GACTTTCCCCTAGGCGGAAA	GACATTCCCCTAGGC--AAA	3	chr3	28722870	+
GACTTTCCCCTAGGCGGAAA	GACTTTCCCC-TAGGCGGAAA	G-CTTTCCCCCTAGGC--AAA	4	chr3	107785767	+
GACTTTCCCCTAGGCGGAAA	GACTTTCCCCTAGGCGGAAA	-ACTTCCCCCTAGGC--AAA	4	chr17	34618833	-
GACTTTCCCCTAGGCGGAAA	GACTTTCCCCTAGGCGGAAA	-ACTTTTCCCTAGGC--AAA	4	chr5	151720174	-
GACTTTCCCCTAGGCGGAAA	GACTTTCCCCTAGGCGGAAA	-ACTTTCCCC-AGGC--AAA	4	chr11	78433260	+
GACTTTCCCCTAGGCGGAAA	GACT-TTC-CCCTAGGCGGAAA	GACTCTTCTCCCTAGGC-AAAA	4	chr11	108470135	-
GACTTTCCCCTAGGCGGAAA	GACTTTCCCCT-AGGCGGAAA	GACATTCCCCTCAGGC-TAAA	4	chr15	62844088	+
GACTTTCCCCTAGGCGGAAA	GACTTT-CCCCTAGGCGGAAA	GACTTTTCCCCTTGGC-TAAA	4	chr19	57714995	-
GACTTTCCCCTAGGCGGAAA	GACTTTCCCCTAGGCGGAAA	GACATTGACCTAGGCGAAAA	4	chr21	40318895	+
GACTTTCCCCTAGGCGGAAA	GACTTTCCCCTAGGCGGAAA	G-CTTTCACC-AGGCGAAAA	4	chr15	32975093	-
GACTTTCCCCTAGGCGGAAA	GACTTTCCCCTAGGCGGAAA	GA-TTTCCACTAGG-GAAAA	4	chr2	131931545	+
GACTTTCCCCTAGGCGGAAA	GACTTTCCCCTAGGCGGAAA	GA-TTTCCACTAGG-GAAAA	4	chr21	27920858	-
GACTTTCCCCTAGGCGGAAA	GACTTTCCCCTAGGCGGAAA	GATTTTCCCGTAGG-GAAAA	4	chr8	28769104	-
GACTTTCCCCTAGGCGGAAA	GACTTTCCCCTAGGCGGAAA	GCCTTTCCCC-AGG-GAAAA	4	chr3	14135325	-
GACTTTCCCCTAGGCGGAAA	GACTTTCCCCTAGGCGGAAA	G-CTTTCCCCTAAG-GAAAA	4	chr11	47168030	+
GACTTTCCCCTAGGCGGAAA	GACTTTCCCCTAGGCGGAAA	GACTTTCCC-TAGGTGAAAA	3	chr18	48321658	+
GACTTTCCCCTAGGCGGAAA	GACTTTCCCCTAGGCGGAAA	GA-TTTCCTCTAGGAGAAAA	4	chr2	20685671	+
GACTTTCCCCTAGGCGGAAA	GACTTTCCCCTAGGCGGAAA	GTCTTTCCCTTAGGAGCAAA	4	chrX	131890009	-
GACTTTCCCCTAGGCGGAAA	GACTTTCCCCTAGGCGGAAA	GA-TTTCCCCT-GGAGAAAA	4	chr16	62915330	+
GACTTTCCCCTAGGCGGAAA	GACTTTCCCCTAGGCGGAAA	-ACTTTCCC-TAGGCACAAA	4	chrX	37024812	+
GACTTTCCCCTAGGCGGAAA	GACTTTCCCCTAGGCGGAAA	G-CTTTCCC-TAGGCCTAAA	4	chrX	129622684	+
GACTTTCCCCTAGGCGGAAA	GACTTTCCCCTAGGCGGAAA	GACTT-GCCCTAGGCACAAA	4	chr9	23841265	-
GACTTTCCCCTAGGCGGAAA	GACTTTCCCCTAGGCGGAAA	GTCTTTCTCCTAGGCTAAAA	4	chrX	104482379	+
GACTTTCCCCTAGGCGGAAA	GACTTTCCCCTAGGCGGAAA	GA-TTTCCCC-AGGCAAAAA	4	chr20	6811920	+
GACTTTCCCCTAGGCGGAAA	GACTTTCCCCTAGGCGGAAA	GA-TTTCCCCTAGGAAAAAA	4	chr3	165558413	-
GACTTTCCCCTAGGCGGAAA	GAC-TTTCCCCT-AGGCGGA-AA	GACCTTTCCCATCAGGCGGATAA	4	chr2	56103683	-
GACTTTCCCCTAGGCGGAAA	GACTTTCCCCTAGGCGGA-AA	G-CTTTACCCT-GGCGGAGAA	4	chr5	146809165	-
GACTTTCCCCTAGGCGGAAA	GACTTTCCCCTAGGCGGA-AA	GACTTTCCCCT-GG-GGACAA	3	chr17	39667126	+
GACTTTCCCCTAGGCGGAAA	GACTTTCCCCTAGGCGGA-AA	GACTTTCCCCT-GGGGGATAA	3	chr11	62975215	+
GACTTTCCCCTAGGCGGAAA	GACTTTCCCCTAGGCGGA-AA	G-CTTTCCCCTAGG-GAATAA	4	chr7	52245754	+
GACTTTCCCCTAGGCGGAAA	GACTTTCCCCTAGGCGGA-AA	GA-TTTCCCCTAGGAGAACAA	4	chr17	80734408	-
GACTTTCCCCTAGGCGGAAA	GAC-TTTCCCCTAGG-CGGAAA	GACATTTCCCCT-GGTCGG-AA	4	chr17	27082549	-
GACTTTCCCCTAGGCGGAAA	GACTTTCCCCTAGGCGGAAA	GA-TTTCCCCCAGACGG-AA	4	chr8	118744394	+
GACTTTCCCCTAGGCGGAAA	GACT-TTCCCCTAGGCGGAAA	-ACTGTTCCCCTAGG-GG-AA	4	chr21	40135155	+
GACTTTCCCCTAGGCGGAAA	GACTTTCCCCTAGGCGGAAA	GTCCTTCCCCTAGG-GG-AA	4	chr6	160790288	+
GACTTTCCCCTAGGCGGAAA	GACTTTCCCCTAGGCGGAAA	GTCCTTCCCCTAGG-GG-AA	4	chr18	8881457	-
GACTTTCCCCTAGGCGGAAA	GACTTTCCCCTAGGCGGAAA	G-CTTGCCCCTAGG-GG-AA	4	chr18	66420924	-
GACTTTCCCCTAGGCGGAAA	GACTTTCCCCTAGGCGGAAA	GCCTTTCCTCTAGG-GG-AA	4	chr10	99222142	+
GACTTTCCCCTAGGCGGAAA	GACTTTCCCCTAGGCGGAAA	GCCTTTCCCCTAG-AGG-AA	4	chr10	99222123	-
GACTTTCCCCTAGGCGGAAA	GACTTTCCCCTAGGCGGAAA	GAGTTTTCCCTAGGAGG-AA	4	chr14	71363353	+
GACTTTCCCCTAGGCGGAAA	GACTTTCCCCTA-GGCGGAAA	GA-TTTCCCCTAAGGAGG-AA	4	chr1	91560213	-
GACTTTCCCCTAGGCGGAAA	GACTTTCCCCTAGGCGGAAA	GA-TTTCCCCAAGGAGG-AA	4	chr2	233282882	-
GACTTTCCCCTAGGCGGAAA	GACTTTCCCCTAGGCGGAAA	GATTTTCCCCTGGGAGG-AA	4	chr1	150973448	-
GACTTTCCCCTAGGCGGAAA	GACTTTCCCCTAGGCGGAAA	GAGTTTCCCCT-GGGGGGAA	4	chr9	121505836	+
GACTTTCCCCTAGGCGGAAA	GACTTTCCCCTAGGCGGAAA	GACTTTCCTCTAGGCTG-AA	3	chr13	111669648	+
GACTTTCCCCTAGGCGGAAA	GACTTTCCCCTAGGCGGAAA	GACTTTCCTCTAGGCTG-AA	3	chr13	111754562	+
GACTTTCCCCTAGGCGGAAA	GACTTTCCCCTAGGCGGAAA	GCCTTTCCCCAAGGCAG-AA	4	chr6	154440680	-
GACTTTCCCCTAGGCGGAAA	GACTTTCCCCTAGGCGGAAA	-ACTTTCCCCTAGGC---AA	4	chr8	123629600	-
GACTTTCCCCTAGGCGGAAA	GACTTTCCCCTAGGCGGAAA	GAATTTCCCCTAGG-AGCAA	4	chr7	27916389	-
GACTTTCCCCTAGGCGGAAA	GACTTTCCCCTAGGCGGAAA	GCCTTTCCCCTAGG-TGCAA	4	chr8	77651783	-
GACTTTCCCCTAGGCGGAAA	GACTTTCCCCTAGGCGGAAA	G-CTT-CCC-TAGGCGGCAA	4	chrX	41408854	+
GACTTTCCCCTAGGCGGAAA	GACTTTCCCCTAGGCGGAAA	GTCTT-CCCCTAG-CGGCAA	4	chr14	34546601	+
GACTTTCCCCTAGGCGGAAA	GACTTTCCCCTAGGCGGAAA	GTCTT-CCCCTAG-CGGCAA	4	chr14	34556502	-
GACTTTCCCCTAGGCGGAAA	GACTTTCCCCTAGGCGGAAA	GAGTTTCCCCCAG-CGGGAA	4	chr17	39910706	-
GACTTTCCCCTAGGCGGAAA	GACTTTCCCCTAGGC-GGAAA	GATTTTCCCC-AGGCAGGGAA	4	chr9	131318268	-
GACTTTCCCCTAGGCGGAAA	GACTTTCCCCTAGGC--GGAAA	-ACTTTCCCCTAGGCAAGGGAA	4	chr8	123629595	-
GACTTTCCCCTAGGCGGAAA	GACTTTCCCCTAGGCGGAAA	G-CTTTCCCC-AGG-GGTAA	4	chr5	81166929	+
GACTTTCCCCTAGGCGGAAA	GACTTTCCCCTAGGCGGAAA	G-CTTTCCCATAGGTGGTAA	4	chr2	101893793	+
GACTTTCCCCTAGGCGGAAA	GACTTTCCCCTAGGCGGAAA	GATTTTCCCGTAGGAGGGAA	4	chr11	86958896	-
GACTTTCCCCTAGGCGGAAA	GACTTTCCCCTAGGCGGAAA	G-CTTTCCCC-AGGAGGCAA	4	chr3	106413352	-
GACTTTCCCCTAGGCGGAAA	GACTTTCCCCTAGGCGGAAA	GAGTTTCCCCT-GGAGGGAA	4	chr20	58763868	+
GACTTTCCCCTAGGCGGAAA	GACTTTCCCCTAGGCGGAAA	G-CTTTCCCTTAGGCCGTAA	4	chr18	27239167	+
GACTTTCCCCTAGGCGGAAA	GACTTTCCCCTAGGCGGAAA	GACTT-CCCCTAGGAAGCAA	4	chr2	148627483	+
GACTTTCCCCTAGGCGGAAA	GACTTTCCCCTAGG-C-GGAA-A	GATTTTCCCCTAGGTCAGGAACA	4	chr4	83087987	+
GACTTTCCCCTAGGCGGAAA	GACTTTCCCCTAGGCGGAA-A	G-CTTTCCCTTAGG-GGAATA	4	chr4	13970868	+
GACTTTCCCCTAGGCGGAAA	GACTTTCCCCTAGGCGGAA-A	G-CTTTCCCC-AGG-GGAAGA	4	chr10	117489209	+
GACTTTCCCCTAGGCGGAAA	GACTTTCCCCTAGGCGGAA-A	G-CTTTCCCATAGGTGGAATA	4	chr5	41558909	-
GACTTTCCCCTAGGCGGAAA	GACTTTCCCCTAGGCGGAA-A	GATTTTCCCCTAGGAGCAACA	4	chr20	48574741	-
GACTTTCCCCTAGGCGGAAA	GACTTTCCCCTAGGCGGAAA	-ACTTTCCCCTAGG-GG--A	4	chr1	96877297	-
GACTTTCCCCTAGGCGGAAA	GACTTTCCCCTAGGCGGAAA	GTCTTTCCCCTAGGC--AGA	4	chr14	23050817	+
GACTTTCCCCTAGGCGGAAA	GACTTTCCCCTAGGCGGAAA	GTCTTTTCCCTGGGCGGAGA	4	chr15	66844750	-
GACTTTCCCCTAGGCGGAAA	GACTTTCCCCTAGGC-GGAAA	GACTT-CCCCT-GGCAGGACA	4	chr9	93127520	+
GACTTTCCCCTAGGCGGAAA	GACTT-TCCCCTAGGCGGAAA	G-CTTCTCCCCTAGG-GGACA	4	chr19	12885073	+
GACTTTCCCCTAGGCGGAAA	GACTTTCCCCTAGGCGGAAA	GACTTTCCCCT-GG-GGACA	3	chr17	39667125	+
GACTTTCCCCTAGGCGGAAA	GACTTTCCCCTAGGCGGAAA	GACTTTCCCCT-GGGGGATA	3	chr11	62975214	+
GACTTTCCCCTAGGCGGAAA	GACTTTCCCCTAGGCGGAAA	-ACTTTCCCCTAGG-G-AGA	4	chr15	64499108	+
GACTTTCCCCTAGGCGGAAA	GACTTTCCCCTAGGCGGAAA	GCCTTTCCCCTAGG-G-AGA	4	chr20	54832563	+
GACTTTCCCCTAGGCGGAAA	GACTTTCCCCTAGGCGGAAA	GA-TTTCCC-TAGGTGGAGA	4	chr18	25793001	-
GACTTTCCCCTAGGCGGAAA	GACTTTCCCCTAGGCGGAAA	GACTTTCCCCTAGG-TGAGA	3	chr7	83178432	+
GACTTTCCCCTAGGCGGAAA	GACTTTCCCCTAGGCGGAAA	GCCTTTCCTCTAGGCAGACA	4	chr16	56107335	+
GACTTTCCCCTAGGCGGAAA	GACTTTCCCCTAGGCGGAAA	GA-TTTCCCC-AGGCAGAGA	4	chr16	88450795	+
GACTTTCCCCTAGGCGGAAA	GACTTTCCCCTAGGCGGAAA	GATTTTCCCCTAG-CAGAGA	4	chrX	71166111	-
GACTTTCCCCTAGGCGGAAA	GACTTTC-CCCTAGGCGGAAA	G-CTTTCTCCCTAGGCGCACA	4	chr19	48401142	-
GACTTTCCCCTAGGCGGAAA	GACTTTCCCCTAGGC-GGAAA	GAATTTCCCCTAGGCTGGGCA	4	chr16	4232800	-
GACTTTCCCCTAGGCGGAAA	GACTTT-CCCCTAGGC-GGAAA-	GACTTTGCTCCTAGGCTGGAAAT	4	chr9	67425931	+
GACTTTCCCCTAGGCGGAAA	GACTTT-CCCCTAGGC-GGAAA-	GACTTTGCTCCTAGGCTGGAAAT	4	chr9	38938021	-
GACTTTCCCCTAGGCGGAAA	GACTTTCCCCTAGGCGGAAA-	GATTTTCCCCT-GG-GGAAAG	4	chr11	60662174	-
GACTTTCCCCTAGGCGGAAA	GACTTTC-CCCTAGGCGGAAA-	GAATTTCTCCCTAGGAGGAAAG	4	chr2	65876503	-
GACTTTCCCCTAGGCGGAAA	GACTTTCCCCTAGGCGGAAA-	GTCTTTCCTCTAGGTGGAAAC	4	chr12	2403892	-
GACTTTCCCCTAGGCGGAAA	GACTTTCCCCTAGGCGGAAA-	GAATTTCCTCTAGGTGGAAAG	4	chrX	150098192	+
GACTTTCCCCTAGGCGGAAA	GACTTTCCCCTAGGCGGAAA-	GACTTTCCCCTAAGCCGAAAT	3	chr4	37073691	-
GACTTTCCCCTAGGCGGAAA	GACTTTCCCCTAGGCGGAAA	G-CTTTCCCC-AGGCGGA-T	4	chr19	56638002	+
GACTTTCCCCTAGGCGGAAA	GACTTTCCCCTAGGCGGAAA	GA-TTTCCCCTGGGCGGA-C	4	chr6	34236370	-
GACTTTCCCCTAGGCGGAAA	GACTTTCCCCTAGGCGGAAA	G-CTTTCCCCTACGCGGA-C	4	chr11	2858237	+
GACTTTCCCCTAGGCGGAAA	GACTTTCCCCTAGGCGGAAA	G-CATTCCCC-AGGCGGAAC	4	chr6	138296850	-
GACTTTCCCCTAGGCGGAAA	GACTTTCCCCTAGGCGGAAA	GA-TGTCCCCTAG-CGGAAG	4	chr8	95506911	+
GACTTTCCCCTAGGCGGAAA	GACTTTCCCCTAGGCGGAAA	GA-TTTCTCCTAG-CGGAAC	4	chr10	20070890	+
GACTTTCCCCTAGGCGGAAA	GACTTTCCCCTAGGCGGAAA	GTCCTTCCCCTAGG-GGAAG	4	chr6	160790289	+
GACTTTCCCCTAGGCGGAAA	GACT-TTCCCCTAGGCGGAAA	-ACTGTTCCCCTAGG-GGAAG	4	chr21	40135156	+
GACTTTCCCCTAGGCGGAAA	GACTTTCCCCTAGGCGGAAA	GTCTCTCCCCTAGG-GGAAG	4	chr7	24794380	-
GACTTTCCCCTAGGCGGAAA	GACTTTCCCCTAGGCGGAAA	G-CTTTCCCTTAGG-GGAAT	4	chr4	13970867	+
GACTTTCCCCTAGGCGGAAA	GACTTTCCCCTAGGCGGAAA	G-CTTTCCCC-AGG-GGAAG	4	chr10	117489208	+
GACTTTCCCCTAGGCGGAAA	GACTTTCCCCTAGGCGGAAA	GTCTTTCCCCT-GG-GGAAT	4	chr20	58116494	-
GACTTTCCCCTAGGCGGAAA	GAC-TTTCCCCTAGGCGGAAA	GACATTTCCCCTAAG-GGAAG	4	chr18	38769554	+
GACTTTCCCCTAGGCGGAAA	GACTTTCCCCTAGGCGGAAA	G-CTTTCCCATAGGTGGAAT	4	chr5	41558910	-
GACTTTCCCCTAGGCGGAAA	GACTTTCCCCTAGGCGGAAA	GAGTTTCCCCTGGGGGGAAG	4	chr9	121505837	+
GACTTTCCCCTAGGCGGAAA	GACTTTCCCCTAGGCGGAAA	G-CTTTCCCCTTGGAGGAAC	4	chr16	65517290	-
GACTTTCCCCTAGGCGGAAA	GACTTTCCCCTAGGCGGAAA	GACTT-CCCATAGGCTGAAT	4	chr12	13183679	+
GACTTTCCCCTAGGCGGAAA	GACTTTCCCCTAGGCGGAAA	GA-TTTCCCCT-GGCAGAAG	4	chr4	55007922	+
GACTTTCCCCTAGGCGGAAA	GACTTTCCCCTAGGCGGAAA	GATTTTCCCCTAGGAGCAAC	4	chr20	48574742	-
GACTTTCCCCTAGGCGGAAA	GACTTTCCCCTAGGCGGAAA	GA-TT---CCTAGGCGGAAA	4	chr4	109016448	+
GACTTTCCCCTAGGCGGAAA	GACTTTCCCCTA-GGCGGAAA	GACTTTCTGCGATGGCGGAAA	4	chr2	239300475	-
GACTTTCCCCTAGGCGGAAA	GACTTTCCCCTAGGCGGAAA	GACTTTGTCGTA-GCGGAAA	4	chr13	22591517	+
GACTTTCCCCTAGGCGGAAA	GACTTTCCCCTAGGCGGAAA	GA-TTTTCCCT--GCGGAAA	4	chr5	10539237	-
GACTTTCCCCTAGGCGGAAA	GACT-TTCCCCTAGGCGGAAA	GACTATTTCCC-ATGCGGAAA	4	chr1	187961847	-
GACTTTCCCCTAGGCGGAAA	GACTTTCCCCTAGGCGGAAA	GACTTT-ACCTTTGCGGAAA	4	chr2	37171447	+
GACTTTCCCCTAGGCGGAAA	GACTTTC-CCCTAGGCGGAAA	GACTTTCTCCC-A--CGGAAA	4	chr5	3235631	+
GACTTTCCCCTAGGCGGAAA	GACTT-TCCCCTAGGCGGAAA	GACTTCTCCCC-A-CCGGAAA	4	chr14	62942415	-
GACTTTCCCCTAGGCGGAAA	GACTTTCCCCTAGGCGGAAA	GACTTTTCCC-A-TCGGAAA	4	chr5	13110514	-
GACTTTCCCCTAGGCGGAAA	GACTTTCCCCTAGGC-GGAAA	GACTGTCCC--AGGCAGGAAA	4	chrX	135514570	-
GACTTTCCCCTAGGCGGAAA	GACTTTCCCCTAGG--CGGAAA	GACTTTCTCCTAGGGGAGGAAA	4	chr18	37579707	+
GACTTTCCCCTAGGCGGAAA	GACTTTCCCCTAGG-CGGAAA	GACTTTCCCC--GGAAGGAAA	4	chr1	224784620	-
GACTTTCCCCTAGGCGGAAA	GACTTTCCCCTAGGCGGAAA	GAC--ACCCCTAGG-GGAAA	4	chr7	129777920	-
GACTTTCCCCTAGGCGGAAA	GACTTTCCCCTAGGCGGAAA	G-CTT-CCC-TAGG-GGAAA	4	chr5	82235213	-
GACTTTCCCCTAGGCGGAAA	GACTTTCCCCTAGGCGGAAA	GAAATTCCC-TAGG-GGAAA	4	chr7	116266957	-
GACTTTCCCCTAGGCGGAAA	GACTTTC-CCCTAGGCGGAAA	GACTGTCTGCCTAGG-GGAAA	4	chrX	103751900	+
GACTTTCCCCTAGGCGGAAA	GACTTTCCCCTAGGCGGAAA	GACTT-GTCCTAGG-GGAAA	4	chr13	97958858	-
GACTTTCCCCTAGGCGGAAA	GACTTTCCCCTAGGCGGAAA	GA-TTT-GCCTAGG-GGAAA	4	chr18	31450326	+
GACTTTCCCCTAGGCGGAAA	GACTTTCCCCTAGGCGGAAA	GACT--CCCATAGG-GGAAA	4	chr2	132982665	-
GACTTTCCCCTAGGCGGAAA	GACTT-TCCCCTAGGCGGAAA	GACTTCTTCCATAGG-GGAAA	4	chr15	83643074	-
GACTTTCCCCTAGGCGGAAA	GACTTTCCCCTAGGCGGAAA	GACTTTCAAGTAGG-GGAAA	4	chr4	122946862	+
GACTTTCCCCTAGGCGGAAA	GACTTTCCCCTA-GGCGGAAA	GACTCACCCCTAAGG-GGAAA	4	chr17	34836486	+
GACTTTCCCCTAGGCGGAAA	GACTTTCCCCTAGGCGGAAA	GA-TT-CCCC-AGG-GGAAA	4	chr10	119253964	+
GACTTTCCCCTAGGCGGAAA	GACTTTCCCCTAGGCGGAAA	GACCCTCCCC-AGG-GGAAA	4	chr20	25292902	-
GACTTTCCCCTAGGCGGAAA	GACTTTCCCCTAGGCGGAAA	GACTT-CTCC-AGG-GGAAA	4	chr12	108784313	+
GACTTTCCCCTAGGCGGAAA	GACTTTCCCCTAGGCGGAAA	GA-TTTCCAC-AGG-GGAAA	4	chr10	49302450	-
GACTTTCCCCTAGGCGGAAA	GACTTTCCCCTAGGCGGAAA	GACTGTCCTC-AGG-GGAAA	4	chr10	78562305	-
GACTTTCCCCTAGGCGGAAA	GACTTTCCCCTAGGCGGAAA	GACTTTACAC-AGG-GGAAA	4	chr11	84963890	+
GACTTTCCCCTAGGCGGAAA	GACT-TTCCCCTAGGCGGAAA	GACTCTTCCTCGAGG-GGAAA	4	chr11	131180605	+
GACTTTCCCCTAGGCGGAAA	GACTT-TCCC-CTAGGCGGAAA	GACTTCTCCCTCT-GG-GGAAA	4	chr3	81154780	+
GACTTTCCCCTAGGCGGAAA	GACTTTCCCCTAGGCGGAAA	GACT--CCCCT-GG-GGAAA	4	chr21	26872272	+
GACTTTCCCCTAGGCGGAAA	GACTTTCCCCTAGGCGGAAA	GACCCTCCCCT-GG-GGAAA	4	chr16	27944079	+
GACTTTCCCCTAGGCGGAAA	GACTTTCCCCTAGGCGGAAA	GACTAACCCCT-GG-GGAAA	4	chr4	108362789	+
GACTTTCCCCTAGGCGGAAA	GACTTTCCCCTAGGCGGAAA	G-CTTTCCC-T-GG-GGAAA	4	chr2	221965612	+
GACTTTCCCCTAGGCGGAAA	GACTTTCCCCTAGGCGGAAA	GA-TTTCCC-T-GG-GGAAA	4	chr13	42290862	-
GACTTTCCCCTAGGCGGAAA	GACTTTCCCCTAGGCGGAAA	GA-TTTCCC-T-GG-GGAAA	4	chr9	9778384	+
GACTTTCCCCTAGGCGGAAA	GACTTTCCCCTAGGCGGAAA	GACTT-CCC-T-GG-GGAAA	4	chr8	115667256	+
GACTTTCCCCTAGGCGGAAA	GACTTTCCCCTAGGCGGAAA	GACTTTCC--T-GG-GGAAA	4	chr15	66187212	+
GACTTTCCCCTAGGCGGAAA	GACTTTCCCCTAGGCGGAAA	GACTTTCC--T-GG-GGAAA	4	chr17	73600103	+
GACTTTCCCCTAGGCGGAAA	GACTTT-CCCCTAGGCGGAAA	GACTTTGCCTCT-GG-GGAAA	4	chr3	159664197	-
GACTTTCCCCTAGGCGGAAA	GACTTTCCCCTAGGCGGAAA	GA-TTTCCACT-GG-GGAAA	4	chr7	14718148	+
GACTTTCCCCTAGGCGGAAA	GACTTTCCCCTAGGCGGAAA	GACTT-CCACT-GG-GGAAA	4	chr12	120191959	-
GACTTTCCCCTAGGCGGAAA	GACTTTCCCCTAGGCGGAAA	GACTTTCATCT-GG-GGAAA	4	chr18	38660938	+
GACTTTCCCCTAGGCGGAAA	GACTTTCCCCTAGGCGGAAA	GACTTT-TCCTTGG-GGAAA	4	chr2	47517548	+
GACTTTCCCCTAGGCGGAAA	GACTTTCCCCTAGGCGGAAA	GACTT-CCC-T-GGGGGAAA	4	chr15	85358284	+
GACTTTCCCCTAGGCGGAAA	GACTTTCCCCTAGGCGGAAA	GACGTTCCACT-GGGGGAAA	4	chr2	127597365	-
GACTTTCCCCTAGGCGGAAA	GACTTTCCCC-TAGGCGGAAA	GACTTGCCCCATTGG-GGAAA	4	chr11	12771096	+
GACTTTCCCCTAGGCGGAAA	GACTTTCCCCTAGGCGGAAA	GACTTT-GCCTTGGGGGAAA	4	chr17	56519303	-
GACTTTCCCCTAGGCGGAAA	GACTTTCCCCTAGGCGGAAA	GA-TT-CCCCTAG--GGAAA	4	chr6	93403466	+
GACTTTCCCCTAGGCGGAAA	GACTTTCCC-CTAGGCGGAAA	GACTTCCCCACTAG--GGAAA	4	chr4	133563908	+
GACTTTCCCCTAGGCGGAAA	GACTTTCCCCTAGGCGGAAA	GA-TTTCCACTAG--GGAAA	4	chr2	131931544	+
GACTTTCCCCTAGGCGGAAA	GACTTTCCCCTAGGCGGAAA	GA-TTTCCACTAG--GGAAA	4	chr21	27920859	-
GACTTTCCCCTAGGCGGAAA	GACTTTCCCCT-AGGCGGAAA	GACTTCCCCCTCAG--GGAAA	4	chr8	127416874	-
GACTTTCCCCTAGGCGGAAA	GACTTTCCCCTAGGCGGAAA	GCCTTTCCCC-AG--GGAAA	4	chr3	14135326	-
GACTTTCCCCTAGGCGGAAA	GACTTTCCCCTAGGCGGAAA	G-CTTTCCCC-AG--GGAAA	4	chr4	24610689	+
GACTTTCCCCTAGGCGGAAA	GACTTTCCCCTAGGCGGAAA	G-CTTTCCCC-AG--GGAAA	4	chr11	33937275	-
GACTTTCCCCTAGGCGGAAA	GACTTTCCCCTAGGCGGAAA	GACTTTCCC--AG--GGAAA	4	chr13	112555743	+
GACTTTCCCCTAGGCGGAAA	GACTTTCCCCTAGGCGGAAA	GACTTTCCC-GAG--GGAAA	4	chr5	162855154	+
GACTTTCCCCTAGGCGGAAA	GACTTTCCCCTAGGCGGAAA	GACTTACCCCT-G--GGAAA	4	chr20	48459251	-
GACTTTCCCCTAGGCGGAAA	GACTTTCCCCTAGGCGGAAA	GACTTTCCC-T-G--GGAAA	4	chr3	50547115	-
GACTTTCCCCTAGGCGGAAA	GACTTTCCCCTAGGCGGAAA	GACTTTCTCCT-TG-GGAAA	4	chr3	117594921	+
GACTTTCCCCTAGGCGGAAA	GACTTTCCCCTAGGCGGAAA	GACTTTCC-TTATG-GGAAA	4	chr7	81986704	+
GACTTTCCCCTAGGCGGAAA	GACTTTCCCCTAGGCGGAAA	GACTTTGCCTTAAG-GGAAA	4	chr8	59082643	+
GACTTTCCCCTAGGCGGAAA	GACTTTCCCCTAGGCGGAAA	G-CTTTCCCCTA---GGAAA	4	chr11	106394218	+
GACTTTCCCCTAGGCGGAAA	GACTTTCCCCTAGGCGGAAA	GACTTTCCC-TA---GGAAA	4	chr1	106581352	+
GACTTTCCCCTAGGCGGAAA	GACTTTCCCCTAGGCGGAAA	GACTTTCCCCT--TAGGAAA	4	chr10	85120648	+
GACTTTCCCCTAGGCGGAAA	GACTTTCCCCTAGGCGGAAA	GACTTTCCCC-A---GGAAA	4	chr15	63983085	+
GACTTTCCCCTAGGCGGAAA	GACTTTCCCCTAGGCGGAAA	GACTTTCCCCCA---GGAAA	4	chr11	123672890	-
GACTTTCCCCTAGGCGGAAA	GACTTTCCCCTAGGCGGAAA	GAGTTTCCCCTA--AGGAAA	4	chr8	38655573	-
GACTTTCCCCTAGGCGGAAA	GACTTTCCCCTAGGCGGAAA	GA-TTTCCC-TAG-TGGAAA	4	chr2	229795191	-
GACTTTCCCCTAGGCGGAAA	GACTTTCCCCTAGGCGGAAA	GACTTT-GCCTAG-AGGAAA	4	chr4	172120937	-
GACTTTCCCCTAGGCGGAAA	GACT-TTCCCCTAGGCGGAAA	GACTGTTCTCCTAG-TGGAAA	4	chr7	50346043	+
GACTTTCCCCTAGGCGGAAA	GACTTTCCCCTAGGCGGAAA	GACTTTCTCC-AG-TGGAAA	4	chr3	58010313	+
GACTTTCCCCTAGGCGGAAA	GACTTTCCCCTAGGCGGAAA	GACTTTCCTC-AG-AGGAAA	4	chr14	99210021	-
GACTTTCCCCTAGGCGGAAA	GACTTTCCCCTAGGCGGAAA	GACTTTCCC-T-TGTGGAAA	4	chr10	126462131	+
GACTTTCCCCTAGGCGGAAA	GACTTTCCCCTAGGCGGAAA	GACTGACTCCTAGGTGGAAA	4	chr7	19489180	-
GACTTTCCCCTAGGCGGAAA	GACTTT-CCCCTAGGCGGAAA	GACTTTGTCCC-AGGAGGAAA	4	chr9	130652372	+
GACTTTCCCCTAGGCGGAAA	GACTTTCCCCTAGGCGGAAA	GACTTTTCAC-AGGGGGAAA	4	chr8	54551893	-
GACTTTCCCCTAGGCGGAAA	GACTTTCCCCTAGGCGGAAA	GACTTTCC--AAGGAGGAAA	4	chr1	51064568	+
GACTTTCCCCTAGGCGGAAA	GACTTTCC-C-CTAGGCGGAAA	GACTTTCCTCACCAGGAGGAAA	4	chr13	79550049	-
GACTTTCCCCTAGGCGGAAA	GACTTTCCCCTAGGCGGAAA	GAGTTTCCC-T-GGAGGAAA	4	chr4	48915008	-
GACTTTCCCCTAGGCGGAAA	GACTTTCCCCTAGGCGGAAA	GACTTTTACCTTGGAGGAAA	4	chrX	3994091	-
GACTTTCCCCTAGGCGGAAA	GACTTTCCCCTAGGCGGAAA	GACTTTCC--TCGGAGGAAA	4	chr17	11509729	+
GACTTTCCCCTAGGCGGAAA	GACTTTCCC-CTAGGCGGAAA	GACTTACCCACTTGGGGGAAA	4	chr13	38713889	+
GACTTTCCCCTAGGCGGAAA	GACTT-TCCCCTAGGCGGAAA	GACTTGTCCACTAAGTGGAAA	4	chr14	82481539	+
GACTTTCCCCTAGGCGGAAA	GACTTTCCCCT-AGGCGGAAA	GACTTTCCC-TGATGAGGAAA	4	chr8	126591468	-
GACTTTCCCCTAGGCGGAAA	GACTTTCC-CCTAGGCGGAAA	GACTTTCCTCC-ATGTGGAAA	4	chr11	95506679	-
GACTTTCCCCTAGGCGGAAA	GACTTTCCCCTAGGCGGAAA	GACTTTCCCATTTGAGGAAA	4	chr18	61852273	+
GACTTTCCCCTAGGCGGAAA	GACTTTCCCCTAGGCGGAAA	GACTTTCCC-AAGAAGGAAA	4	chr6	46623082	+
GACTTTCCCCTAGGCGGAAA	GACTTTC-CCCTAGGCGGAAA	GACTTTCACCCT-GAAGGAAA	4	chr1	149852395	+
GACTTTCCCCTAGGCGGAAA	GACTTTC-CCCTAGGCGGAAA	GACTTTCACCCT-GAAGGAAA	4	chr1	149841417	-
GACTTTCCCCTAGGCGGAAA	GACTTTCCCCTAGGCGGAAA	GACTTTCCC-TTGATGGAAA	4	chrX	132637430	-
GACTTTCCCCTAGGCGGAAA	GACTTTCCCCTAGGCGGAAA	GACTTTCCACTACAAGGAAA	4	chr5	56356325	-
GACTTTCCCCTAGGCGGAAA	GACTTTCCCCTAGGC-G-GAAA	GACTTTCCC-TAGACTGTGAAA	4	chr11	105071912	-
GACTTTCCCCTAGGCGGAAA	GACTTTCCCCTAGGC-G-GAAA	GACTTTCCC-TAGACTGTGAAA	4	chr11	105101814	-
GACTTTCCCCTAGGCGGAAA	GACTT-TCCCCTAGGC-GGAAA	GACTTGTCCCC-AGGCAAGAAA	4	chrY	16104012	+
GACTTTCCCCTAGGCGGAAA	GACTTTCCCCTAGGCGGAAA	GACTT-GCCCT-GGC-GAAA	4	chr5	11438895	-
GACTTTCCCCTAGGCGGAAA	GACTTTCCCCTAGGCGGAAA	GACTGTACCCTAGG-TGAAA	4	chr13	80524429	-
GACTTTCCCCTAGGCGGAAA	GACTTTCCCCTAGGCGGAAA	GACTT-CTCCTAGG-AGAAA	4	chr17	32141539	+
GACTTTCCCCTAGGCGGAAA	GACTTTCCCCTAGGCGGAAA	GACTTTTCCC-AGG-TGAAA	4	chr7	10267084	-
GACTTTCCCCTAGGCGGAAA	GACTTTCCCCTAGGCGGAAA	GACTT-CCCCAAGG-AGAAA	4	chr4	96494807	+
GACTTTCCCCTAGGCGGAAA	GACTTTCCCCTAGGCGGAAA	GACTTTCCC-TAAG-TGAAA	4	chr2	120266933	+
GACTTTCCCCTAGGCGGAAA	GACTTTCCCCTAGGCGGAAA	GACTGGCTCCTAGGCAGAAA	4	chr4	111154683	-
GACTTTCCCCTAGGCGGAAA	GACTTTC-CC-CTAGGCGGAAA	GACTTTCTCCTTTAGGCTGAAA	4	chr10	75427837	+
GACTTTCCCCTAGGCGGAAA	GACTTTCCCCTAGGCGGAAA	GACT--CCCC-AGGCAGAAA	4	chr1	205510208	-
GACTTTCCCCTAGGCGGAAA	GACTTTCCCCTAGGCGGAAA	GACTGTCACC-AGGCTGAAA	4	chr3	192507713	+
GACTTTCCCCTAGGCGGAAA	GACTTTCCCCTAGGCGGAAA	GACTTTCCAC--GGCAGAAA	4	chr13	93500006	-
GACTTTCCCCTAGGCGGAAA	GACTTTCCCCTAGGCGGAAA	GACTTT-TCCTAAGCAGAAA	4	chr9	76137899	-
GACTTTCCCCTAGGCGGAAA	GACTTTCCCCTAGG-CGGAAA	GACTTTCCC-T-GGACCGAAA	4	chr11	2577124	+
GACTTTCCCCTAGGCGGAAA	GACTTTCCCCTAGG--CGGAAA	GACTTTCCCCTGGGAACAGAAA	4	chr15	44427975	+
GACTTTCCCCTAGGCGGAAA	GACTTTCCCCTAGGCGGAAA	GACTTTCACCTA--CAGAAA	4	chr7	108792441	-
GACTTTCCCCTAGGCGGAAA	GACTTTCCCCTAGGCGGAAA	GACTTTCCC-TTGCCAGAAA	4	chr16	51426162	+
GACTTTCCCCTAGGCGGAAA	GACTTTCCCCTAGGCGGAAA	GACTTTCCTCTATCCCGAAA	4	chr20	15615088	+
GACTTTCCCCTAGGCGGAAA	GACTTTCCCCTAGGCGGAAA	GACTTCCCCCCAGGAAGAAA	4	chr4	40258689	+
GACTTTCCCCTAGGCGGAAA	GACTT-TCCCCTAGGCGGAAA	GACTTATCCCCTATGATGAAA	4	chr14	78429889	+
GACTTTCCCCTAGGCGGAAA	GACTTTCCCCTAGGCGG-AAA	GACTTTGCCC-AGGAGGCAAA	4	chr10	43922094	+
GACTTTCCCCTAGGCGGAAA	GACTTTCCCCTAGGCGG-AAA	GACTTTCTCC-AGGTGGAAAA	4	chr3	133898032	+
GACTTTCCCCTAGGCGGAAA	GACTTTCCCCTAGGC-GGAAA	GACTTTCCCCTAGTCTCTAAA	4	chr11	122506339	+
GACTTTCCCCTAGGCGGAAA	GACTTTCCCCTAGGCGGAAA	GA-TT-CCCCTAGGC--AAA	4	chr3	75013420	-
GACTTTCCCCTAGGCGGAAA	GACTT-TCCCCTAGGCGGAAA	GACTTAGCCCCTAGGC--AAA	4	chrX	150057925	+
GACTTTCCCCTAGGCGGAAA	GACTTTCCCCTAGGCGGAAA	GTCTTTCCC-TAGGC--AAA	4	chr10	5311056	+
GACTTTCCCCTAGGCGGAAA	GACTTTCCCCTAGGCGGAAA	GA-TTTCCC-TAGGC--AAA	4	chr16	77154479	+
GACTTTCCCCTAGGCGGAAA	GACTTTCCCCTAGGCGGAAA	GA-TTTCCACTAGGC--AAA	4	chr4	108026816	-
GACTTTCCCCTAGGCGGAAA	GACTTTCCCCTAGGCGGAAA	GCCTTTCCCC-AGGC--AAA	4	chr18	9630489	+
GACTTTCCCCTAGGCGGAAA	GACTTTCCCCTAGGCGGAAA	G-CTTTCCCC-AGGC--AAA	4	chr3	177377381	-
GACTTTCCCCTAGGCGGAAA	GACTTTCCCCTAGGCGGAAA	GACTTTCCC--AGGC--AAA	4	chr1	204426408	-
GACTTTCCCCTAGGCGGAAA	GACTTTCCCCTAGGCGGAAA	GACTTTCCC--AGGC--AAA	4	chr4	14111584	+
GACTTTCCCCTAGGCGGAAA	GACTTTCCCCTAGGCGGAAA	GACTTTCCC--AGGC--AAA	4	chr19	28151789	-
GACTTTCCCCTAGGCGGAAA	GACTTTCCCCTAGGCGGAAA	GAATTTCCCCT-GGC--AAA	4	chr18	5771729	-
GACTTTCCCCTAGGCGGAAA	GACTTTCCCCTAGGCGGAAA	GAGTTTCCCCT-GGC--AAA	4	chr22	21754010	-
GACTTTCCCCTAGGCGGAAA	GACTTTCCCCTAGGCGGAAA	GACTTTCCCCT-TGC--AAA	4	chr3	7698178	-
GACTTTCCCCTAGGCGGAAA	GACTTTCCCCTAGGCGGAAA	GACTTTTCCCTA--CGCAAA	4	chr4	86342141	-
GACTTTCCCCTAGGCGGAAA	GACTTTCCCCTAGGCGGAAA	GACTTTCCCCTATTC--AAA	4	chr6	36754378	+
GACTTTCCCCTAGGCGGAAA	GACTTTCCCCTAGGCGGAAA	GACTTTCTCTTAGGC-AAAA	4	chr3	150751640	-
GACTTTCCCCTAGGCGGAAA	GACTTTCCCCTAGGCGGAAA	GA-TTTCCCC-AGGC-AAAA	4	chr20	6811919	+
GACTTTCCCCTAGGCGGAAA	GACTTTCCCCTAGGCGGAAA	GACATTCCCC-AGGC-AAAA	4	chr4	164613099	-
GACTTTCCCCTAGGCGGAAA	GACTTTCCCCTAGGCGGAAA	GACTTTACCC-AGGC-CAAA	4	chr12	71207454	-
GACTTTCCCCTAGGCGGAAA	GACTTTCCCCTAGGCGGAAA	GACTTTCCC-TGGGC-CAAA	4	chr3	109533143	-
GACTTTCCCCTAGGCGGAAA	GACTTTCCC-CTAGGCGGAAA	GACTTTCCCACTGGGC-TAAA	4	chr4	138164991	+
GACTTTCCCCTAGGCGGAAA	GACTTTCCCCTAGGCGGAAA	GACTTACCCCTAG-C-AAAA	4	chr17	17069919	-
GACTTTCCCCTAGGCGGAAA	GACTTTCCCCTAGGCGGAAA	GACTTTCCC-TATGC-AAAA	4	chr3	28015169	+
GACTTTCCCCTAGGCGGAAA	GACTTTCCCCTAGGCGGAAA	GACTTTCCC--AGTCGAAAA	4	chr5	170119361	+
GACTTTCCCCTAGGCGGAAA	GACTTTCCCCTAGGCGGAAA	GACTTTCC--TAGG-GCAAA	4	chrX	39484427	+
GACTTTCCCCTAGGCGGAAA	GACTTTCCCCTAGGCGGAAA	GACTT-CCCCAAGG-GCAAA	4	chrX	50825473	-
GACTTTCCCCTAGGCGGAAA	GACTTTCCCCTAGGCGGAAA	GACTT-CCCCT-GG-GTAAA	4	chr6	112260900	-
GACTTTCCCCTAGGCGGAAA	GACTTTCCCCTAGGCGGAAA	GACTTTCCC-T-GG-GAAAA	4	chr5	118724350	-
GACTTTCCCCTAGGCGGAAA	GACTTTCCCCTAGGCGGAAA	GACTTTCCCC-ATG-GAAAA	4	chr16	66947239	-
GACTTTCCCCTAGGCGGAAA	GACTTTCCCCTAGGCGGAAA	GACTTTCTCC-AGGCATAAA	4	chr19	3034568	-
GACTTTCCCCTAGGCGGAAA	GACTTT-CCCCTAGGCGGAAA	GACTTTACCCCT-GGCTCAAA	4	chr18	58057068	-
GACTTTCCCCTAGGCGGAAA	GACTTTCCCCTAGGCGGA-AA	GACATTCCCC-AGG-GGACAA	4	chr3	58624711	+
GACTTTCCCCTAGGCGGAAA	GACTTTCCCCTAGGCGGA-AA	GACTCTCCCCT-GGCTGACAA	4	chr10	71133450	-
GACTTTCCCCTAGGCGGAAA	GACTTTCCCCTAGGCGG-AAA	GACTTTCCACT-GGCGGCCAA	4	chr9	136252975	+
GACTTTCCCCTAGGCGGAAA	GACTTTCCCCTAGGCGGAAA	GACTTTCGCAT-GGCGG-AA	4	chr11	20679044	+
GACTTTCCCCTAGGCGGAAA	GACTTTCCCCTAGGCGGAAA	GACTTTCCCCCA--CGG-AA	4	chr16	32473942	+
GACTTTCCCCTAGGCGGAAA	GACTTTCCCCTAGGCGGAAA	GACTTTCCCCCA--CGG-AA	4	KI270728.1	355657	-
GACTTTCCCCTAGGCGGAAA	GACTTTCCCCTAGGCGGAAA	GACTTTCCCCCA--CGG-AA	4	KI270728.1	628815	-
GACTTTCCCCTAGGCGGAAA	GACTTTCCCCTAGGCGGAAA	GACT--CCCCTAGG-GG-AA	4	chr9	94323342	+
GACTTTCCCCTAGGCGGAAA	GACTTTCCCCTAGGCGGAAA	GACT--CCCCTAGG-GG-AA	4	chr9	96934315	-
GACTTTCCCCTAGGCGGAAA	GACTTTCCCCTAGGCGGAAA	GACTT-CCC-TAGG-GG-AA	4	chr10	50680824	-
GACTTTCCCCTAGGCGGAAA	GACTTTCCCCTAGGCGGAAA	GACTT-CCC-TAGG-GG-AA	4	chr10	79707695	-
GACTTTCCCCTAGGCGGAAA	GACTTTCCCCTAGGCGGAAA	GACTT-CCC-TAGG-GG-AA	4	chr10	79845826	-
GACTTTCCCCTAGGCGGAAA	GACTTTCCCCTAGGCGGAAA	GACTT-CCC-TAGG-GG-AA	4	chr10	87229916	-
GACTTTCCCCTAGGCGGAAA	GACTTTCCCCTAGGCGGAAA	GACTT-CCC-TAGG-GG-AA	4	chr10	87362134	-
GACTTTCCCCTAGGCGGAAA	GACTTTCCCCTAGGCGGAAA	GACTT-CTCCTAGG-GG-AA	4	chrX	149105537	+
GACTTTCCCCTAGGCGGAAA	GACTTTCCCCTAGGCGGAAA	GACTTTTTCCTAGG-GG-AA	4	chr10	101836561	-
GACTTTCCCCTAGGCGGAAA	GACTTTCCCCTAGGCGGAAA	GACTTTC-TCTAGG-GG-AA	4	chr16	74795655	+
GACTTTCCCCTAGGCGGAAA	GACTTTCCCCTAGGCGGAAA	GACTT-CCCATAGG-GG-AA	4	chr1	68511841	-
GACTTTCCCCTAGGCGGAAA	GACTTTCCCCT-AGGCGGAAA	GACTTTCCACTCAGG-GG-AA	4	chr20	23704538	+
GACTTTCCCCTAGGCGGAAA	GACTTTCCCCTAGGCGGAAA	G-CTTTCCCC-AGG-GG-AA	4	chr5	888455	+
GACTTTCCCCTAGGCGGAAA	GACTTTCCCCTAGGCGGAAA	GACATTCCCC-AGG-GG-AA	4	chr1	107545622	+
GACTTTCCCCTAGGCGGAAA	GACTTTCCCCTAGGCGGAAA	GACTTTCCCAAAGG-GG-AA	4	chr3	37802453	+
GACTTTCCCCTAGGCGGAAA	GACTTTCCCCTAGGCGGAAA	GTCTTTCCCCT-GG-GG-AA	4	chr20	58116495	-
GACTTTCCCCTAGGCGGAAA	GACTTTCCCCTAGGCGGAAA	GACTT-CCCCTAGG-G--AA	4	chrX	8482032	-
GACTTTCCCCTAGGCGGAAA	GACTTTCCCCTAGGCGGAAA	GACTTTCCTCTAGG-G--AA	4	chr20	62576726	-
GACTTTCCCCTAGGCGGAAA	GACTTTCCCCTAGGCGGAAA	GACTTTCCCCT-GG-G--AA	4	chr3	52294412	+
GACTTTCCCCTAGGCGGAAA	GACTT-TCCCCTAGGCGGAAA	GACTTCTCCCCTAG-TGG-AA	4	chr15	89660721	-
GACTTTCCCCTAGGCGGAAA	GACTTTCCCCTAGGCGGAAA	GACT--CCCCTAGGAGG-AA	4	chr1	151054447	-
GACTTTCCCCTAGGCGGAAA	GACTTTCCCCTAGGCGGAAA	GACTTGCTCCTAGG-GGGAA	4	chrX	108080262	+
GACTTTCCCCTAGGCGGAAA	GACTTTCCCCTAGGCGGAAA	GACTTTCC--TAGGTGG-AA	4	chr1	150560530	+
GACTTTCCCCTAGGCGGAAA	GACTTTCCCCTAGGCGGAAA	GACTTT-ACCTAGGAGG-AA	4	chr10	130286560	-
GACTTTCCCCTAGGCGGAAA	GACTTTCCCCTAGGCGGAAA	GAGTTTCCCC-AGGTGG-AA	4	chr15	86620125	+
GACTTTCCCCTAGGCGGAAA	GACTTTCCCCTAGGCGGAAA	GACCTTCCCC-AGGAGG-AA	4	chr10	47757196	+
GACTTTCCCCTAGGCGGAAA	GACTTTCCCCTAGGCGGAAA	GACCTTCCCC-AGGAGG-AA	4	chr10	46584627	-
GACTTTCCCCTAGGCGGAAA	GACTTTCCCCTAGGCGGAAA	GACTTTACCC-AGGAGG-AA	4	chr16	75166820	+
GACTTTCCCCTAGGCGGAAA	GACTTTCCCCTAGGCGGAAA	GACTTTACCC-AGGAGG-AA	4	chr19	58285767	+
GACTTTCCCCTAGGCGGAAA	GACTTTCCCCTAGGCGGAAA	GACTTTACCC-AGGAGG-AA	4	chr19	9302454	-
GACTTTCCCCTAGGCGGAAA	GACTTTCCC-CTAGGCGGAAA	GACTTTCCCGC-AGG-GGGAA	4	chr15	28020494	-
GACTTTCCCCTAGGCGGAAA	GACTTTCCCCTAGGCGGAAA	GACTT-CCCCTAGAAGG-AA	4	chr3	69997984	+
GACTTTCCCCTAGGCGGAAA	GACTTT-CCCCTAGGCGGAAA	GACTTTGCCCCTAGAAGG-AA	4	chr1	32758679	-
GACTTTCCCCTAGGCGGAAA	GACTTTCCCCTAGGCGGAAA	GACTTTCCC-TAGAAGG-AA	4	chr5	172371799	-
GACTTTCCCCTAGGCGGAAA	GACTTTCCCCTAGGCGGAAA	GACTT-CCCATAGGCTG-AA	4	chr12	13183678	+
GACTTTCCCCTAGGCGGAAA	GACTTTCCCCTAGGCGGAAA	GA-TTTCCCC-AGGCAG-AA	4	chrX	12140242	+
GACTTTCCCCTAGGCGGAAA	GACTTTCCCCTAGGCGGAAA	GA-TTTCCCC-AGGCAG-AA	4	chr20	33317402	+
GACTTTCCCCTAGGCGGAAA	GACTTTCCCCTAGGCGGAAA	GACTCTCCCC-AGGCAG-AA	4	chr2	107162783	-
GACTTTCCCCTAGGCGGAAA	GACTTTCCCCTAGGCGGAAA	GA-TTTCCCCT-GGCAG-AA	4	chr4	55007921	+
GACTTTCCCCTAGGCGGAAA	GACTTTCCCCTAGGCGGAAA	GACTCTCCCCT-GGCAG-AA	4	chr10	86099691	+
GACTTTCCCCTAGGCGGAAA	GACTTTCCCCTAGGCGGAAA	GACTT-CCCCTAAGCAG-AA	4	chr5	5971856	-
GACTTTCCCCTAGGCGGAAA	GACTTTCCCCTAGGCGGAAA	GACCTTCCCCTAGCCAG-AA	4	chr21	40266325	+
GACTTTCCCCTAGGCGGAAA	GACTTTCCCCTAGGCGGAAA	GACTT-CCCCTAGGC---AA	4	chr1	4570810	+
GACTTTCCCCTAGGCGGAAA	GACTTTCCCCTAGGCGGAAA	GACTGTCCCCTAGGC---AA	4	chr4	144096026	+
GACTTTCCCCTAGGCGGAAA	GACTTTCCCCTAGGCGGAAA	GACTGTCCCCTAGGC---AA	4	chr4	143871969	+
GACTTTCCCCTAGGCGGAAA	GACTTTC-CCCTAGGCGGAAA	GACTTTCTCCCTAGGC---AA	4	chrY	23094029	+
GACTTTCCCCTAGGCGGAAA	GACTTTC-CCCTAGGCGGAAA	GACTTTCTCCCTAGGC---AA	4	chrY	24727773	+
GACTTTCCCCTAGGCGGAAA	GACTTTC-CCCTAGGCGGAAA	GACTTTCTCCCTAGGC---AA	4	chrY	23326675	-
GACTTTCCCCTAGGCGGAAA	GACTTTC-CCCTAGGCGGAAA	GACTTTCTCCCTAGGC---AA	4	chrY	24942335	-
GACTTTCCCCTAGGCGGAAA	GACTTTCCCCTAGGCGGAAA	GACTTTCCC-TAGGC---AA	4	chr3	190056829	-
GACTTTCCCCTAGGCGGAAA	GACTTTCCCCTAGGCGGAAA	GACTT-CCCCTAGG-AGCAA	4	chr3	185543518	+
GACTTTCCCCTAGGCGGAAA	GACTTTCCCCTAGG-CGGAAA	GACTTTCCC--AGGGCGGGAA	4	chr8	95332417	-
GACTTTCCCCTAGGCGGAAA	GACTTTCCCCTAGGCGGAAA	GAATTTCCCCTA--CGGTAA	4	chr6	164042321	-
GACTTTCCCCTAGGCGGAAA	GAC-TTTCCCCTAGGCGGAAA	GACATTTCCCC-AGG-GGCAA	4	chr22	24523409	+
GACTTTCCCCTAGGCGGAAA	GACTTTCCC-CTAG-GCGGAAA	GACTTTCCCGCTAGAG-GGCAA	4	chr8	26374152	+
GACTTTCCCCTAGGCGGAAA	GACTTTCCCCTAGGCGGAAA	GACTTTACCCTAAG-GGCAA	4	chr8	28913221	-
GACTTTCCCCTAGGCGGAAA	GACTTTCCCCTAGGCGGAAA	GACTTTACCCTATG-GGCAA	4	chr1	28288967	+
GACTTTCCCCTAGGCGGAAA	GACTTTCCCCTAGGCGGAAA	GACTTTCACCTAAG-GGCAA	4	chr12	64311782	+
GACTTTCCCCTAGGCGGAAA	GACTTTCCCCTAGGCGGAAA	GACTATCCCC-AGGAGGCAA	4	chr6	44206648	-
GACTTTCCCCTAGGCGGAAA	GACTTTCCCCTAGGCGGAAA	GACTTTGCCC-AGGAGGCAA	4	chr10	43922093	+
GACTTTCCCCTAGGCGGAAA	GACTTTCCCCTAGGCGGAAA	GACTTTACCCT-GGAGGGAA	4	chr1	11540769	+
GACTTTCCCCTAGGCGGAAA	GACTTTCCCCTAG-GCGGAAA	GACTTTCCCC-AGAGAGGCAA	4	chr14	23546668	+
GACTTTCCCCTAGGCGGAAA	GACTTTCCCCTAGGC-GGAA-A	GACTTTCC--TAGGCAGGAAGA	4	chr1	209964724	-
GACTTTCCCCTAGGCGGAAA	GACTTTCCCCTAGGCGGAA-A	GACTTTGCCC-AGG-GGAACA	4	chr12	132504051	+
GACTTTCCCCTAGGCGGAAA	GACTTTCCCCTAGGCGGAAA	G-CTTTCCCC-AGGCGG--A	4	chr19	56638001	+
GACTTTCCCCTAGGCGGAAA	GACTTTCCCCTAGGCGGAAA	GACTTTCCCC-AAGCGG--A	4	chr5	86588765	+
GACTTTCCCCTAGGCGGAAA	GACTTTCCCCTAGGCGGAAA	GACTT-CCCCTAGG-GG--A	4	chrX	14208247	-
GACTTTCCCCTAGGCGGAAA	GACTTTCCCCTAGGCGGAAA	GACTTTTCCCTAGG-GG--A	4	chrX	26438493	-
GACTTTCCCCTAGGCGGAAA	GACTTTCCCCTAGGCGGAAA	GACTTTCCCCCAGG-GG--A	4	chr8	10846012	-
GACTTTCCCCTAGGCGGAAA	GACTTTCCCCTAGGCGGAAA	GATTTTCCCCTAGG-GG-GA	4	chr15	99748956	+
GACTTTCCCCTAGGCGGAAA	GACTTTCCCCTAGGCGGAAA	GACTTTCCCCCAGGAGG--A	4	chr14	96102304	-
GACTTTCCCCTAGGCGGAAA	GACTTTCCCCTAGGCGGAAA	GACTGTCCCCTAGGCTG--A	4	chr4	174685581	+
GACTTTCCCCTAGGCGGAAA	GACTTTCCCCTAGGCGGAAA	GACTTTCCC-TAGGCTG--A	4	chr15	62494249	+
GACTTTCCCCTAGGCGGAAA	GACTTTCCCCTAGGCGGAAA	GACTTTCCTCTAGGCTG--A	4	chr13	111669647	+
GACTTTCCCCTAGGCGGAAA	GACTTTCCCCTAGGCGGAAA	GACTTTCCTCTAGGCTG--A	4	chr13	111754561	+
GACTTTCCCCTAGGCGGAAA	GACTTTCCCCT-AGGCGGAAA	GACTTTCCCCTCAGGAGG-GA	4	chr10	14970190	-
GACTTTCCCCTAGGCGGAAA	GACTTTCCCCTAGGCGGAAA	GACTTTCCCCCAGGAGG-GA	4	chr5	15140116	+
GACTTTCCCCTAGGCGGAAA	GACTTTCC-CCTAGGCGGAAA	GACTTACCACCTGGGCGGAGA	4	chr19	2312906	-
GACTTTCCCCTAGGCGGAAA	GACTTTCCCCTAGGCGGAAA	GACTTTCCCC-A--CGGACA	4	chr7	158016254	+
GACTTTCCCCTAGGCGGAAA	GACTTTCCCCTAGGCGGAAA	GACTT-CCC-TAGG-GGAGA	4	chr17	17517678	+
GACTTTCCCCTAGGCGGAAA	GACTTTCCCCTAGGCGGAAA	GACTTTCCC--AGG-GGACA	4	chr9	133131660	-
GACTTTCCCCTAGGCGGAAA	GACTTTCCCCTAGGCGGAAA	GA-TTTCCCCT-GG-GGAGA	4	chr3	27063436	+
GACTTTCCCCTAGGCGGAAA	GACTTTCCCCTAGGCGGAAA	GAGTTTCCCCT-GG-GGACA	4	chr5	5109645	+
GACTTTCCCCTAGGCGGAAA	GACTTTCCCCTAGGCGGAAA	GACTTTCCC--AGGAGGAGA	4	chr7	20684937	-
GACTTTCCCCTAGGCGGAAA	GACTTTCCCCTAGGCGGAAA	GACTTTCCCCTACACG-ACA	4	chr8	42208415	-
GACTTTCCCCTAGGCGGAAA	GACTTTCCCCTAGGCGGAAA	GACTTTCCCCT-GG-TGACA	4	chr18	27208602	+
GACTTTCCCCTAGGCGGAAA	GACTTTCCCCTAGGCGGAAA	GACTTGCCCTTAGGCCGAGA	4	chr1	850336	-
GACTTTCCCCTAGGCGGAAA	GACTTTCCCCTAGGCGGAAA	GACTTGCCCTTAGGCCGAGA	4	chr8	308603	+
GACTTTCCCCTAGGCGGAAA	GACTTTCCCCTAGGCGGAAA	GACTTTCACCT-GGCAGAGA	4	chr14	64979599	+
GACTTTCCCCTAGGCGGAAA	GACTTTCCCCTA-GG-CGGAAA	GACTTTCCCCTAAGGTCTGATA	4	chr3	135176252	-
GACTTTCCCCTAGGCGGAAA	GACTTTCCCCT-AGGCGGAAA	GACTTTCCCCTGAGCCAGAGA	4	chr22	26465601	+
GACTTTCCCCTAGGCGGAAA	GACTTTCCCCTAGGCGGAAA	GACTTTCCCC-AGGC--ACA	4	chr16	80376209	-
GACTTTCCCCTAGGCGGAAA	GACTTTCCCCTAGGCGGAAA	GACTTTACCCT-GGCGCACA	4	chr5	6645259	+
GACTTTCCCCTAGGCGGAAA	GACTTTCCCCTAGGCGGAAA	GACTTTCTCCT-GGCGCATA	4	chr20	53128934	-
GACTTTCCCCTAGGCGGAAA	GACTTTCCCCTAGGCGGAAA	GACTTTCCCCTAGAAGTAGA	4	chr6	25361346	-
GACTTTCCCCTAGGCGGAAA	GACTTTCCCCTAGGCGGAAA	GACTTTCCC--AGGCGGGGA	4	chr10	92574298	+
GACTTTCCCCTAGGCGGAAA	GACTTTCCCCTAGGCGGAAA	GACTTTCCACT-GGCGGCCA	4	chr9	136252974	+
GACTTTCCCCTAGGCGGAAA	GACTTT-CCCCTAGGC-GGAAA	GACTTTGCCCCTAGGCAGGGGA	4	chr7	73699860	+
GACTTTCCCCTAGGCGGAAA	GACTTTCCCCTAGGCGGAAA	GACTTTCCCC-AGGAGGCCA	4	chr16	88431149	+
GACTTTCCCCTAGGCGGAAA	GACTTTCCCCTAGGCGGAAA	GACTTTCCCCTGGGGGGTTA	4	chr10	93085682	-
GACTTTCCCCTAGGCGGAAA	GACTTTCCCCTAGGCGGAAA-	GACTTTC-TCTAGG-GGAAAG	4	chr16	74795657	+
GACTTTCCCCTAGGCGGAAA	GACTTTCCCCTAGGCGGAAA-	GACTTTCCACTGGGGGGAAAT	4	chr1	81400166	-
GACTTTCCCCTAGGCGGAAA	GACTTTCC-CCTAGGCGGAAA-	GACTTTCCACC-AGGCTGAAAC	4	chr3	133230393	-
GACTTTCCCCTAGGCGGAAA	GACTTTCCCCTAGGCGGA-AA-	GACTTTCCCCT-GG-GGACAAG	4	chr17	39667127	+
GACTTTCCCCTAGGCGGAAA	GACTTTCCCCTAGGCGGA-AA-	GACTTTCCCCT-GGGGGATAAG	4	chr11	62975216	+
GACTTTCCCCTAGGCGGAAA	GACTTTCCCCTAGGCGGAAA----	GACTTTCCCCTAGGCGGAAAGGGG	4	chr9	35657969	+
GACTTTCCCCTAGGCGGAAA	GACTTTCCCCTAGGCGGAA-A	GACTTTCCCATAGG-GGAATC	4	chr9	127277803	-
GACTTTCCCCTAGGCGGAAA	GACTTTCCCCTAGGCGGAAA	GACTTTCCCC-AAGCGGA-G	4	chr5	86588766	+
GACTTTCCCCTAGGCGGAAA	GACTTTCCCCTAGGCGGAAA	GACTTTCCCCCAGG-GGA-T	4	chr8	10846011	-
GACTTTCCCCTAGGCGGAAA	GACTTTCCCCTAGGCGGAAA	GA-TTTCCC-TAGG-GGAAG	4	chr6	131754774	-
GACTTTCCCCTAGGCGGAAA	GACTTTCCCCTAGGCGGAAA	GACTTT-GCCTAGG-GGAAG	4	chr12	44343281	+
GACTTTCCCCTAGGCGGAAA	GACTTTCCCCTAGGCGGAAA	GACTT-CTCCTAGG-GGAAG	4	chrX	149105538	+
GACTTTCCCCTAGGCGGAAA	GACTTTCCCCTAGGCGGAAA	GACATTCCACTAGG-GGAAT	4	chr2	33318461	+
GACTTTCCCCTAGGCGGAAA	GACTTTCCCCTAGGCGGAAA	GACTGTCCTCTAGG-GGAAC	4	chr11	83960977	+
GACTTTCCCCTAGGCGGAAA	GACTTTCCCCTAGGCGGAAA	GACTCTCCCATAGG-GGAAT	4	chr7	104232846	+
GACTTTCCCCTAGGCGGAAA	GACTT-TCCCCTAGGCGGAAA	GACTTGTCCCTTAGG-GGAAG	4	chr13	47269893	-
GACTTTCCCCTAGGCGGAAA	GACTTTCCCCTAGGCGGAAA	GACATTCCCCAAGG-GGAAG	4	chr10	123767232	-
GACTTTCCCCTAGGCGGAAA	GACTTTCCCCTAGGCGGAAA	GACTTTCCC-T-GG-GGAAC	4	chr16	84380149	-
GACTTTCCCCTAGGCGGAAA	GACTTTCCCCTAGGCGGAAA	GACTTTCACCTTGG-GGAAC	4	chr12	103314581	-
GACTTTCCCCTAGGCGGAAA	GACTT-TCCCCTAGGCGGAAA	GACTTCTCCCCTAG-TGGAAG	4	chr15	89660720	-
GACTTTCCCCTAGGCGGAAA	GACTTTCCC-CTAGGCGGAAA	GACTTTCCCACTAG-AGGAAG	4	chr12	53259050	-
GACTTTCCCCTAGGCGGAAA	GACTTTCCCCTAGGCGGAAA	GACTTTACCC-AGGAGGAAT	4	chr16	75166821	+
GACTTTCCCCTAGGCGGAAA	GACTTTCCCCTAGGCGGAAA	GACTTTACCC-AGGAGGAAT	4	chr19	58285768	+
GACTTTCCCCTAGGCGGAAA	GACTTTCCCCTAGGCGGAAA	GACTTTACCC-AGGAGGAAT	4	chr19	9302453	-
GACTTTCCCCTAGGCGGAAA	GACTTTCCC-CTAGGCGGAAA	GACTTTCCCGC-AGGGGGAAG	4	chr15	28020493	-
GACTTTCCCCTAGGCGGAAA	GACTTTCCCCTAGGCGGAAA	GACTTTCCC-GAGGAGGAAC	4	chr4	1169685	-
GACTTTCCCCTAGGCGGAAA	GACTTT-CCCCTAGGCGGAAA	GACTTTGCCCCTAGAAGGAAG	4	chr1	32758678	-
GACTTTCCCCTAGGCGGAAA	GACTTTCCCCTAGGCGGAAA	GACTTTCCC-TAGAAGGAAT	4	chr5	172371798	-
GACTTTCCCCTAGGCGGAAA	GACTTTCCCCTAGGCG-GAAA	GACTTTCCCGTGGGCGAGAAC	4	chr20	44769663	-
GACTTTCCCCTAGGCGGAAA	GACTTTCCCCTAGGCGGAAA	GACTT-CCC-TAGGCAGAAG	4	chr2	20920216	+
GACTTTCCCCTAGGCGGAAA	GACTTTCCCCTAGGCGGAAA	GACTTT-TCCTAGGCAGAAG	4	chr2	166163315	+
GACTTTCCCCTAGGCGGAAA	GACTTTCCCCTAGGCGGAAA	GACTCTCCCCT-GGCAGAAG	4	chr10	86099692	+
GACTTTCCCCTAGGCGGAAA	GACTTTCCCCTAGGCGGAAA	GACTGTCCCCTAGGC--AAG	4	chr4	144096027	+
GACTTTCCCCTAGGCGGAAA	GACTTTCCCCTAGGCGGAAA	GACTGTCCCCTAGGC--AAG	4	chr4	143871970	+
GACTTTCCCCTAGGCGGAAA	GACTTTCCCCTAGGCGGAAA	GACTTTCCCC-AGGC--AAC	4	chr18	63446575	-
GACTTTCCCCTAGGCGGAAA	GACTTTCCCCTAGGCGGAAA	GACTTTCCCCTAG-C--AAG	4	chr17	7390561	+
GACTTTCCCCTAGGCGGAAA	GACTT-TCCCCTAGGCGGAAA	GACTTATGCCCTAGGCGGAGC	4	chr10	37469823	+
GACTTTCCCCTAGGCGGAAA	GACTTTCCCCTAGG-CGGAAA	GACTTTCCCCAAGGGCGGAGG	4	chr1	2601807	-
TGCTGGAGGATTATCAGAAG	TGCTGGA-GGATTATCAGAAG	TG-GGGATGGATTATCAGAAG	3	chr15	62529062	+
TGCTGGAGGATTATCAGAAG	TGCTGGAGGATTATCAGAAG	TG--AGA-GATTATCAGAAG	4	chr9	8066380	+
TGCTGGAGGATTATCAGAAG	TGCTGGAGGATTATCAGAAG	TGATGGA-GATTATCAGAAG	2	chr11	96047569	-
TGCTGGAGGATTATCAGAAG	TGCTGGAGG-ATTATCAGAAG	-GATGGAGGAATTATCAGAAG	3	chr10	83465934	+
TGCTGGAGGATTATCAGAAG	TGCTGGAGGATTA-TCAGAAG	T-CAAGAGGATTATTCAGAAG	4	chr7	142346602	-
TGCTGGAGGATTATCAGAAG	TGCTGGAGGATTATCAGAAG	T--TGGAGGATT-TCAGAAG	3	chr1	33572358	-
TGCTGGAGGATTATCAGAAG	TGCTGGAGGATTATCA-GAAG	T--TG-AGGATTATCAGGAAG	4	chr6	4250841	-
TGCTGGAGGATTATCAGAAG	TGCTGGAGGATTATCAGAAG	TG--G-AGGATTATC-GAAG	4	chrY	5673744	-
TGCTGGAGGATTATCAGAAG	TGCTGGAGGATTATCAGAAG	TGCTGGAGGATTATCGGAAG	1	chr22	17207100	-
TGCTGGAGGATTATCAGAAG	TGCTGGAGGATTATCAGAAG	TG--G-AGGATTATCA-AAG	4	chrX	92554547	-
TGCTGGAGGATTATCAGAAG	TGCTGGAGGATTATCAGAAG	-G-TGGAGGATTATCAAAAG	3	chr11	106046687	-
TGCTGGAGGATTATCAGAAG	TGCTGGAGGATTATCAGAAG	T-AT--AGGATTATCAGAAG	4	chr5	73397231	+
TGCTGGAGGATTATCAGAAG	TGCTGGA--GGATTATCAGAAG	TG-AGGAAGGGATTATCAGAAG	4	chr13	33613834	+
TGCTGGAGGATTATCAGAAG	TGCTGGA-GGATTATCAGAAG	TG--GGATAGATTATCAGAAG	4	chr10	22665928	+
TGCTGGAGGATTATCAGAAG	TGCTGGAGGATTATCAGAAG	TGCTGCA-GATTATCAGAAG	2	chr15	74495147	-
TGCTGGAGGATTATCAGAAG	TGCTGGAGGATTATCAGAAG	TAATGGA--ATTATCAGAAG	4	chr11	29374179	-
TGCTGGAGGATTATCAGAAG	TGCTGGAGGATTATCAGAAG	T-CAGGA-TATTATCAGAAG	4	chr13	38720938	+
TGCTGGAGGATTATCAGAAG	TGCTGGAGGATTATCAGAAG	T--TGGA-AATTATCAGAAG	4	chr9	14759806	-
TGCTGGAGGATTATCAGAAG	TGCTGGAGGATTATCAGAAG	T-CTG-AGAATTATCAGAAG	3	chr6	88549535	+
TGCTGGAGGATTATCAGAAG	TGCTGGAGGATTATCAGAAG	TGC---AGAATTATCAGAAG	4	chrX	5389955	+
TGCTGGAGGATTATCAGAAG	TGCTGGAGGATTATCAGAAG	TG-GGGATCATTATCAGAAG	4	chr10	64402545	-
TGCTGGAGGATTATCAGAAG	TGCTGGAGGATTATCAGAAG	-G-TGGAG-CTTATCAGAAG	4	chr3	5272462	-
TGCTGGAGGATTATCAGAAG	TGCTGGAGGATTATCAGAAG	T--TG-AGGCTTATCAGAAG	4	chr1	239337943	-
TGCTGGAGGATTATCAGAAG	TGCTGGA-GGATTATCAGAAG	TCCTGGATGGGTTATCAGAAG	3	chr17	36810089	+
TGCTGGAGGATTATCAGAAG	TGCTGGAG-GATTATCAGAAG	TG-TTGAGAGTTTATCAGAAG	4	chr9	114294643	-
TGCTGGAGGATTATCAGAAG	TGCTGGAGGAT-TATCAGAAG	TGAAGGAG-ATATATCAGAAG	4	chr10	88494685	+
TGCTGGAGGATTATCAGAAG	TGCTGGAGGAT-TATCAGAAG	TG-TGGAGGGTGTATCAGAAG	3	chr19	35750039	+
TGCTGGAGGATTATCAGAAG	TGCTGGAGGATTATCAGAAG	TGCAGGAGGA-TATCAGAAG	2	chr1	233035889	-
TGCTGGAGGATTATCAGAAG	TGCTGGAGGATTATCAGAAG	TG--GCAGGA-TATCAGAAG	4	chr11	25625291	-
TGCTGGAGGATTATCAGAAG	TGCTGGAGGATTATCAGAAG	-GC-AGAGGAATATCAGAAG	4	chr6	49609228	-
TGCTGGAGGATTATCAGAAG	TGCTGGAGGATTATCAGAAG	--CTGG-GGACTATCAGAAG	4	chr7	69877616	-
TGCTGGAGGATTATCAGAAG	TGCTGGAGGATTATCAGAAG	TG--GG-GGAGTATCAGAAG	4	chr1	86749220	-
TGCTGGAGGATTATCAGAAG	TGCTGGAGGATT-ATCAGAAG	TAATGAAGGATTCATCAGAAG	4	chr7	18477154	-
TGCTGGAGGATTATCAGAAG	TGCTGGAGGATT-ATCAGAAG	TGCTCCAGGATTAATCAGAAG	3	chr18	29766193	-
TGCTGGAGGATTATCAGAAG	TGCTGGAGGATT-ATCAGAAG	T--TGG-GGATTGATCAGAAG	4	chr2	175354527	-
TGCTGGAGGATTATCAGAAG	TGCTGGAGGA-TT-ATCAGAAG	T-CTGAAGGAATTGATCAGAAG	4	chr3	11352856	+
TGCTGGAGGATTATCAGAAG	TGCTGGAGGATT-ATCAGAAG	TGTTAGAGAATTGATCAGAAG	4	chr3	61886905	+
TGCTGGAGGATTATCAGAAG	TGCTGGAGGA-TT-ATCAGAAG	T-CTG-AGGACTTAATCAGAAG	4	chr12	101831980	+
TGCTGGAGGATTATCAGAAG	TGCTGGAGGATT-ATCAGAAG	T-ATGGAGGTTTCATCAGAAG	4	chr1	80623015	+
TGCTGGAGGATTATCAGAAG	TGCTGGAGGATTATCAGAAG	T-CTGGAGGA--ATCAGAAG	3	chr19	8972728	-
TGCTGGAGGATTATCAGAAG	TGCTGGAGGATTATCAGAAG	-G-TGGAGGA-AATCAGAAG	4	chr1	119468574	-
TGCTGGAGGATTATCAGAAG	TGCTGGAGGATTATCAGAAG	TCCTGG-GGATGATCAGAAG	3	chr10	62442844	-
TGCTGGAGGATTATCAGAAG	TGCTGGAGGATTATCAGAAG	T--TGGAGG-TCATCAGAAG	4	chr4	168920144	-
TGCTGGAGGATTATCAGAAG	TGCTGGAGGATTATCAGAAG	-G-TGGAGG-TGATCAGAAG	4	chr20	56125679	+
TGCTGGAGGATTATCAGAAG	TGCTGGAGGATTA-TCAGAAG	T-CTAGTGGATTACTCAGAAG	4	chr6	126919894	-
TGCTGGAGGATTATCAGAAG	TGCTGGAGGATTA-TCAGAAG	TG-TTGAGAATTAGTCAGAAG	4	chr2	156178894	+
TGCTGGAGGATTATCAGAAG	TGCTGGAGGATTA-TCAGAAG	T-CTG-AGGATGAGTCAGAAG	4	chr20	39264621	-
TGCTGGAGGATTATCAGAAG	TGCTGGAGGATT-ATCAGAAG	T-CAGGAGGATTTCTCAGAAG	4	chr17	57303923	+
TGCTGGAGGATTATCAGAAG	TGCTGGAGGATTATCAGAAG	-GC-G-AGGATT-TCAGAAG	4	chr2	118834989	+
TGCTGGAGGATTATCAGAAG	TGCTGGAGGATTATCAGAAG	--CTG-AGGATT-TCAGAAG	4	chr2	99595717	+
TGCTGGAGGATTATCAGAAG	TGCTGGAGGATTATCAGAAG	-GCTG-AGGATT-TCAGAAG	3	chr10	115889162	+
TGCTGGAGGATTATCAGAAG	TGCTGGAGG-ATTATCAGAAG	T-CAGGAGGTATT-TCAGAAG	4	chr10	21934068	+
TGCTGGAGGATTATCAGAAG	TGCTGGAGG-ATTATCAGAAG	T-CAGGAGGTATT-TCAGAAG	4	chr13	38898296	-
TGCTGGAGGATTATCAGAAG	TGCTGGAGGATTATCAGAAG	T-CTGGAGAATT-TCAGAAG	3	chr2	151538061	+
TGCTGGAGGATTATCAGAAG	TGCTGGAGGATTATCAGAAG	T--TGGAGAATT-TCAGAAG	4	chr11	107683338	-
TGCTGGAGGATTATCAGAAG	TGCTGGAGGA-TTATCAGAAG	TG--GGAGGACTT-TCAGAAG	4	chr7	22216679	-
TGCTGGAGGATTATCAGAAG	TGCTGGAGGA-TTATCAGAAG	TG--GGAGGACTT-TCAGAAG	4	chr8	37214441	-
TGCTGGAGGATTATCAGAAG	TGCTGGAGGATTATCAGAAG	T-CTGGAGGAT--TCAGAAG	3	chr6	119478338	-
TGCTGGAGGATTATCAGAAG	TGCTGGAGGATTATCAGAAG	TCCTGGAGGACT-TCAGAAG	3	chr15	87845494	+
TGCTGGAGGATTATCAGAAG	TGCTGGAGGATTATCAGAAG	T--TGGAGGACT-TCAGAAG	4	chr3	72536014	-
TGCTGGAGGATTATCAGAAG	TGCT-GGA-GGATTATCAGAAG	TG-TAGGACGGATTCTCAGAAG	4	chr17	2354640	+
TGCTGGAGGATTATCAGAAG	TGCTGGAGGATTATCAGAAG	TGC-GGGGGATTGTCAGAAG	3	chr16	88838520	-
TGCTGGAGGATTATCAGAAG	TGCTGGAGGATTATCAGAAG	TG--GG-GGATTGTCAGAAG	4	chr11	7266889	+
TGCTGGAGGATTATCAGAAG	TGCTGGAG-GATTATCAGAAG	TG-GGGAGAGATTGTCAGAAG	4	chr12	116722794	+
TGCTGGAGGATTATCAGAAG	TGCTGGAGGA-TTATCAGAAG	TG-TG-AGGAATTTTCAGAAG	4	chr17	36581410	+
TGCTGGAGGATTATCAGAAG	TGCTGGAGG-ATTATCAGAAG	TG-AGGAGGTATTTTCAGAAG	4	chr3	130568941	+
TGCTGGAGGATTATCAGAAG	TGCTGGAGGATTATCAGAAG	TG-AGGAGAATTCTCAGAAG	4	chr7	142819956	+
TGCTGGAGGATTATCAGAAG	TGCTGGAGGATTATCAGAAG	TGCTGGAGTATTGTCAGAAG	2	chr11	93339958	+
TGCTGGAGGATTATCAGAAG	TGCTGGAGGA-TTATCAGAAG	-GCTG-AGGAGTTCTCAGAAG	4	chr22	45049764	-
TGCTGGAGGATTATCAGAAG	TGCTGGAGGATTATCAGAAG	T--TGGAGG-TTCTCAGAAG	4	chr2	200195197	+
TGCTGGAGGATTATCAGAAG	TGCTGGAGGATTATCAGAAG	-G-TGGAGG-TTGTCAGAAG	4	chr19	30352101	+
TGCTGGAGGATTATCAGAAG	TGCTGGAGGATTATCAGAAG	TG--GGAGGCTTCTCAGAAG	4	chr1	16131067	-
TGCTGGAGGATTATCAGAAG	TGCTGGAGGATTATCAGAAG	T--TGGAGGGTTTTCAGAAG	4	chr12	28114991	+
TGCTGGAGGATTATCAGAAG	TGCTGGAGGATTATCAGAAG	-G-TGGAGGAGTCTCAGAAG	4	chr4	141191316	-
TGCTGGAGGATTATCAGAAG	TGCTGGAGG-ATTAT-CAGAAG	TGCT-CAGGGATTATGCAGAAG	4	chr13	61071200	+
TGCTGGAGGATTATCAGAAG	TGCTGGAGGATTAT-CAGAAG	TACAGGTGGATTATACAGAAG	4	chr12	72804594	+
TGCTGGAGGATTATCAGAAG	TGCTGGAGG-ATTAT-CAGAAG	TG-TG-AGGTATTATCCAGAAG	4	chr7	96250859	-
TGCTGGAGGATTATCAGAAG	TGCTGGAGGATTAT-CAGAAG	T--TGGAGGATT-TGCAGAAG	4	chr3	160012893	-
TGCTGGAGGATTATCAGAAG	TGC-TGGAGGATTAT-CAGAAG	TGCCTGGAGGATTGTACAGAAG	3	chr21	37208997	+
TGCTGGAGGATTATCAGAAG	TGCTGGAGGATTATCAGAAG	T--TG-AGGATTA-CAGAAG	4	chr15	80823560	-
TGCTGGAGGATTATCAGAAG	TGCTGGAGGATTATCAGAAG	--CTGGAGG-TTA-CAGAAG	4	chr11	11514740	+
TGCTGGAGGATTATCAGAAG	TGCTGGAGGATTATCAGAAG	T--TGGAGGATCA-CAGAAG	4	chr14	34392594	-
TGCTGGAGGATTATCAGAAG	TGCTGGAGGATTATCAGAAG	T--TGGAGGATT-CCAGAAG	4	chrX	114236789	-
TGCTGGAGGATTATCAGAAG	TGCTGGAGGATTATCAGAAG	TG-AAGAGGATTAGCAGAAG	4	chrY	9920516	+
TGCTGGAGGATTATCAGAAG	TGCTGGAGGATTATCAGAAG	-G-TGG-GGATTAACAGAAG	4	chr18	39380791	+
TGCTGGAGGATTATCAGAAG	TGCTGGAG-GATTATCAGAAG	T-CTG-AGAGATTACCAGAAG	4	chr11	83502656	-
TGCTGGAGGATTATCAGAAG	TGCTGGAGGATTATCAGAAG	-GATGGAGTATTAACAGAAG	4	chr2	83637224	-
TGCTGGAGGATTATCAGAAG	TGCTGGAGGA-TTATCAGAAG	T-CTTGAGGAGTTAACAGAAG	4	chr1	151559288	+
TGCTGGAGGATTATCAGAAG	TGCTGGAGGATTATCAGAAG	T-CAGGAGGAGTACCAGAAG	4	chr12	56484502	+
TGCTGGAGGATTATCAGAAG	TGCTGGAGGATTATCAGAAG	TG--GGAGGATAAACAGAAG	4	chrX	4791998	+
TGCTGGAGGATTATCAGAAG	TGCTGGAGGATTATCAGAAG	T-CTGGAGGATAAGCAGAAG	3	chr4	36644511	-
TGCTGGAGGATTATCAGAAG	TGCTGGAGGATTATCAGAAG	TG--GGAGGATGAACAGAAG	4	chr1	224931555	-
TGCTGGAGGATTATCAGAAG	TGCTGGAGGATTATCAGAAG	TG--GGAGGATGAGCAGAAG	4	chr21	37829132	+
TGCTGGAGGATTATCAGAAG	TGCTG-GAGGATTATC-AGAAG	TGCCGAGAGAATTATCTAGAAG	4	chr8	119415050	+
TGCTGGAGGATTATCAGAAG	TGCTGGAGGATTATC-AGAAG	-GCAGGAGG-TTATCTAGAAG	4	chr10	104632571	-
TGCTGGAGGATTATCAGAAG	TGCTGGA-GGAT-TATC-AGAAG	T-CTGGAAGGATATATCAAGAAG	4	chr14	86842033	-
TGCTGGAGGATTATCAGAAG	TGCTGGAGGATTATC-AGAAG	TG--GGAGGAATATCAAGAAG	4	chr5	140291802	+
TGCTGGAGGATTATCAGAAG	TGCTGGAGGATTATC-AGAAG	-GCTG-AGGATTCTCTAGAAG	4	chr6	84167124	-
TGCTGGAGGATTATCAGAAG	TGCTGGAGGATTATC-AGAAG	TG--GGAGGATTA-CTAGAAG	4	chr2	86471014	+
TGCTGGAGGATTATCAGAAG	TGCTGGAGGATTATCAGAAG	-G-TAGAGGATTAT-AGAAG	4	chr1	163615273	+
TGCTGGAGGATTATCAGAAG	TGCTGGAGGATTATCAGAAG	TGCTGGAGG-TTAT-AGAAG	2	chr14	62478208	-
TGCTGGAGGATTATCAGAAG	TGCTGGAGGATTA-TCAGAAG	TG-AGGAGGATTAAT-AGAAG	4	chr13	22814167	-
TGCTGGAGGATTATCAGAAG	TGCTGGAGGATTA-TCAGAAG	TG-AGGAGGATTAGT-AGAAG	4	chr18	63852787	+
TGCTGGAGGATTATCAGAAG	TGCTGGAGGATTA-TCAGAAG	TG-AGGAGGATTAGT-AGAAG	4	chr6	137844923	+
TGCTGGAGGATTATCAGAAG	TGCTGGAGGATTA-TCAGAAG	TG-AGGAGGATTAGT-AGAAG	4	chr6	157752727	-
TGCTGGAGGATTATCAGAAG	TGCTGGAGGATTA-TCAGAAG	TG-AGGAGGATTAGT-AGAAG	4	chr14	25793280	-
TGCTGGAGGATTATCAGAAG	TGCTGGAGGATTA-TCAGAAG	TG-AGGAGGATTAGT-AGAAG	4	chr17	80551722	-
TGCTGGAGGATTATCAGAAG	TGC-TGGAGGATTATCAGAAG	T-CATGAAGGATTATAAGAAG	4	chr1	158415656	+
TGCTGGAGGATTATCAGAAG	TGCTGGAGGATTATCAGAAG	--CTGGAG-ATTATTAGAAG	4	chr8	17151750	-
TGCTGGAGGATTATCAGAAG	TGCTGGAGGATTATCAGAAG	T--TGGAAGATTATGAGAAG	4	chr12	10550618	-
TGCTGGAGGATTATCAGAAG	TGCTGGAGGATTATCAGAAG	TG-GGGATGATTATGAGAAG	4	chr1	106251683	-
TGCTGGAGGATTATCAGAAG	TGCTGGAGGA-TTATCAGAAG	-GATGGAGGACTTATAAGAAG	4	chr6	62352770	+
TGCTGGAGGATTATCAGAAG	TGCTGGAGGAT-TATCAGAAG	T-CTG-AGGATATATGAGAAG	4	chr3	96072338	-
TGCTGGAGGATTATCAGAAG	TGCTGGAGGATTATCAGAAG	TG-GGGAGGAATATGAGAAG	4	chr4	97378509	+
TGCTGGAGGATTATCAGAAG	TGCTGGAGGATTATCAGAAG	T-CAGGAGGAATATTAGAAG	4	chr4	107267913	-
TGCTGGAGGATTATCAGAAG	TGCTGGAGGATTATCAGAAG	TGGTGGAGGACTATAAGAAG	3	chr12	52572452	-
TGCTGGAGGATTATCAGAAG	TGCTGGAGGATTATCAGAAG	--CTGGAGGACTATTAGAAG	4	chrX	76424798	+
TGCTGGAGGATTATCAGAAG	TGCTGGAGGATTATCAGAAG	TG--GGAGGAGTATGAGAAG	4	chr5	116616304	-
TGCTGGAGGATTATCAGAAG	TGCTGGAGGATTATCAGAAG	TG--GGAGGAGTATGAGAAG	4	chr2	197200460	-
TGCTGGAGGATTATCAGAAG	TGCTGGAGGATTATCAGAAG	-GCTGGAGGAGTATGAGAAG	3	chr5	141705123	-
TGCTGGAGGATTATCAGAAG	TGCTGGAGGATTA-TCAGAAG	TGC-AGAGGATTAATAAGAAG	4	chr5	19318813	-
TGCTGGAGGATTATCAGAAG	TGCTGGAGGATT-ATCAGAAG	--CTGGAGGATTCATGAGAAG	4	chr12	26203924	-
TGCTGGAGGATTATCAGAAG	TGCTGGAGGATTATCAGAAG	-G-TGGAGGATT-TGAGAAG	4	chr3	122799765	+
TGCTGGAGGATTATCAGAAG	TGCTGGAGGATTATCAGAAG	TG-TGGAGGATT-TGAGAAG	3	chr10	80159834	-
TGCTGGAGGATTATCAGAAG	TGCTGGAGGATTATCAGAAG	T--TGGAGGATTCTGAGAAG	4	chrX	155023199	-
TGCTGGAGGATTATCAGAAG	TGCTGGAGGATTATCAGAAG	-G-TGGAGGATTTTAAGAAG	4	chr5	4398557	+
TGCTGGAGGATTATCAGAAG	TGCTGGAGGATTATCAGAAG	TG--GGAGGATTTTGAGAAG	4	chrX	95967768	-
TGCTGGAGGATTATCAGAAG	TGCTGGAGGATTATCAGAAG	TG--GGAGGATTTTGAGAAG	4	chr15	25866301	+
TGCTGGAGGATTATCAGAAG	TGCTGGAGGATTATCAGAAG	TGGGGGAGGATTAAGAGAAG	4	chr6	63336099	+
TGCTGGAGGATTATCAGAAG	TGCTGGAGGATTATCAGAAG	TG--GGAGGATTAAGAGAAG	4	chr1	22908971	+
TGCTGGAGGATTATCAGAAG	TGCTGGAGGATTATCAGAAG	-G-TGGAGGATTAAGAGAAG	4	chr1	239805494	+
TGCTGGAGGATTATCAGAAG	TGCTGGAGGATTATCAGAAG	-GCAGGAGGATTAGGAGAAG	4	chr11	1979950	+
TGCTGGAGGATTATCAGAAG	TGCTGGAGGATTATCAGAAG	-GCAGGAGGATTAGGAGAAG	4	KI270721.1	35129	+
TGCTGGAGGATTATCAGAAG	TGCTGGAGGATTATCA-GAAG	TG-T-CAGGATTATCAGGAAG	4	chr15	91977028	-
TGCTGGAGGATTATCAGAAG	TGCTGGAGGATTATCA-GAAG	T-CTCCAGGATTATCATGAAG	4	chr8	65449024	-
TGCTGGAGGATTATCAGAAG	TGCTGGAGGATTATCA-GAAG	T-C-GGAG-ATTATCAGGAAG	4	chr17	75109134	-
TGCTGGAGGATTATCAGAAG	TGCTGGAGGATTATCA-GAAG	TG--GGAGGAT-ATCATGAAG	4	chr15	80664860	+
TGCTGGAGGATTATCAGAAG	TGCTGGAGGATTATCA-GAAG	TG--GGAGGATT-TCAGGAAG	4	chr9	78566837	+
TGCTGGAGGATTATCAGAAG	TGCTGGAGGATTATCA-GAAG	-GC-GGAGGATTGTCAGGAAG	4	chr5	176803554	-
TGCTGGAGGATTATCAGAAG	TGCTGGAGGATTATCA-GAAG	--CTGGAGGATTTTCAGGAAG	4	chr17	63365522	-
TGCTGGAGGATTATCAGAAG	TGCTGGAGGATTATCA-GAAG	-GCTGGAGGATTA-CAGGAAG	3	chr5	34823837	+
TGCTGGAGGATTATCAGAAG	TGCTGGAGGATTATCA-GAAG	T--TGGAGGATTAGCAGGAAG	4	chr6	113755668	-
TGCTGGAGGATTATCAGAAG	TGCTGGAGGATTATCA-GAAG	-G-TGGAGGATTAT-AGGAAG	4	chr11	22727869	+
TGCTGGAGGATTATCAGAAG	TGCTGGAGGATTATCA-GAAG	-GCTG-AGGATTATTAGGAAG	4	chr18	49891602	-
TGCTGGAGGATTATCAGAAG	TGCTGGAGGAT-TATCAGAAG	TG-TG-AGGATGTATCTGAAG	4	chr3	160817197	+
TGCTGGAGGATTATCAGAAG	TGCTGGAGGATT-ATCAGAAG	TG-TAGAGGATTCATCTGAAG	4	chr1	107764325	-
TGCTGGAGGATTATCAGAAG	TGCTGGAGGATTATCAGAAG	T--TGGAGGATTA-CTGAAG	4	chr18	73770328	-
TGCTGGAGGATTATCAGAAG	TGCTGGAGGATTATCAGAAG	T--TGGAGGATTATGGGAAG	4	chr11	10104746	-
TGCTGGAGGATTATCAGAAG	TGCTGGAGGATTATCAG-AAG	TG-AGGAGGAT-ATCAGAAAG	4	chr2	158480003	+
TGCTGGAGGATTATCAGAAG	TGCTGGAGGATTATCAG-AAG	-G-TGGAGGAT-ATCAGAAAG	4	chr2	225487807	-
TGCTGGAGGATTATCAGAAG	TGCTGGAGGATTATCAG-AAG	T-CTG-AGGATTCTCAGCAAG	4	chr7	138002451	-
TGCTGGAGGATTATCAGAAG	TGCTGGAGGATTATCAG-AAG	TG-AGGAGGATTTTCAGCAAG	4	chr11	68967984	+
TGCTGGAGGATTATCAGAAG	TGCTGGAGGATTATCAG-AAG	TGGTAGAGGATTAGCAGAAAG	4	chr5	161130113	-
TGCTGGAGGATTATCAGAAG	TGCTGGAGGATTATCAGAAG	T--TGGAGGAATATCA-AAG	4	chr4	153039851	+
TGCTGGAGGATTATCAGAAG	TGCTGGAGGATTA-TCAGAAG	TG-AGGAGGATTAGTCA-AAG	4	chr13	19600671	+
TGCTGGAGGATTATCAGAAG	TGCTGGAGGATTATCAGAAG	T-CTGGAGGATT-TCA-AAG	3	chr10	64203470	+
TGCTGGAGGATTATCAGAAG	TGCTGGAGGATTATCAGAAG	T-ATGGAGGATTTTCA-AAG	4	chr22	20125127	+
TGCTGGAGGATTATCAGAAG	TGCTGGAGGATTATCAGAAG	T-CTGGAGGATTTTCA-AAG	3	chr18	77130887	+
TGCTGGAGGATTATCAGAAG	TGCTGGAGGATTATCAGAAG	-GC-GGAGGATTTTCACAAG	4	chr14	74557560	-
TGCTGGAGGATTATCAGAAG	TGCTGGAGGATTATCAGAAG	TG-AGGAGGATTAGCAAAAG	4	chr5	76945404	+
TGCTGGAGGATTATCAGAAG	TGCTGGAGGATTATCAGAAG	TG-AGGAGGATTAGCAAAAG	4	chr5	78909820	+
TGCTGGAGGATTATCAGAAG	TGCTGGAGGATTATCAGAAG	TG-AGGAGGATTAGCAAAAG	4	chr20	29440802	-
TGCTGGAGGATTATCAGAAG	TGCTGGAGGATTATCAGAAG	TG-AGGAGGATTAGCAAAAG	4	chr21	13820334	+
TGCTGGAGGATTATCAGAAG	TGCTGGAGGATTATCAGAAG	TG-AGGAGGATTAGCATAAG	4	chr14	20085041	+
TGCTGGAGGATTATCAGAAG	TGCTGGAGGATTATCAGAAG	TG-AGGAGGATTAGCATAAG	4	chr16	14636653	-
TGCTGGAGGATTATCAGAAG	TGCTGGAGGATTATCAGAAG	--CTGGAGGATTAT-ATAAG	4	chr1	222441260	+
TGCTGGAGGATTATCAGAAG	TGCTGGAGGATTATCAGAAG	TG-AGGAGGATTATTAAAAG	4	chr18	31810955	+
TGCTGGAGGATTATCAGAAG	TGCTGGAGGATTATCAGAAG	TG-AGGAGGATTATTAAAAG	4	chr19	56559838	-
TGCTGGAGGATTATCAGAAG	TGCTGGAGGATTATCAGAAG	TG-AGGAGGATTATTAAAAG	4	chrX	58065850	-
TGCTGGAGGATTATCAGAAG	TGCTGGAGGATTATCAGA-AG	--CTGGAG-ATTATCAGAGAG	4	chr11	60059540	-
TGCTGGAGGATTATCAGAAG	TGCTGGAGGATTATCAGA-AG	--CTGGAGG-TTATCAGACAG	4	chr4	58333492	+
TGCTGGAGGATTATCAGAAG	TGCTG-GAGGATTATCAGA-AG	TCCTGAGAGGGTTATCAGACAG	4	chr10	102069795	+
TGCTGGAGGATTATCAGAAG	TGCTGGAGGATTATCAGA-AG	--CTGGAGGATTA-CAGACAG	4	chr1	11751556	+
TGCTGGAGGATTATCAGAAG	TGCTGGAGGATTATCAGA-AG	TAATGGAGGATTAACAGAGAG	4	chr2	176781576	-
TGCTGGAGGATTATCAGAAG	TGCTGGAGGATTATCAGAAG	--CTAGAGGATTATCAG-AG	4	chr7	104271108	-
TGCTGGAGGATTATCAGAAG	TGCTGGAGGATTATCAGAAG	T--TG-AGGATTATCAG-AG	4	chrX	134712771	-
TGCTGGAGGATTATCAGAAG	TGCTGGAGGATTATCAGAAG	TACTGGAGG-TTATCAG-AG	3	chr5	149430339	+
TGCTGGAGGATTATCAGAAG	TGCTGGAGGATTATCAGAAG	-GCTGGAGGGTTATCAG-AG	3	chr12	49001449	+
TGCTGGAGGATTATCAGAAG	TGCTGGAGGATTATCAGAAG	-G-TGGAGGATGATCAG-AG	4	chr1	41040377	+
TGCTGGAGGATTATCAGAAG	TGCTGGAGGATTATCAGAAG	TGCTGGAGGATTAGCAG-AG	2	chr2	14150817	-
TGCTGGAGGATTATCAGAAG	TGCTGGAGGATTATCAGAAG	T--TGGAGGATTATCTG-AG	4	chr1	45573905	+
TGCTGGAGGATTATCAGAAG	TGCTGGAGGATTATCAGAAG	--CTGGAGG-TTATCAGCAG	4	chr1	202171983	+
TGCTGGAGGATTATCAGAAG	TGCTGGAGGATTATCAGAAG	T-ATGGAGGATGATCAGGAG	4	chr7	74071078	+
TGCTGGAGGATTATCAGAAG	TGC-TGGAGGATTATCAGAAG	TGCAAGGAGGATGATCAGTAG	4	chr1	74130669	+
TGCTGGAGGATTATCAGAAG	TGC-TGGAGGATTATCAGAAG	TGCAAGGAGGATGATCAGTAG	4	chr6	68839662	-
TGCTGGAGGATTATCAGAAG	TGC-TGGAGGATTATCAGAAG	TGCAGGGAGGATGATCAGTAG	4	chr3	117237831	-
TGCTGGAGGATTATCAGAAG	TGCTGGAGGATTATCAGAAG	TG-GGGAGGATGATCAGTAG	4	chr7	148674588	-
TGCTGGAGGATTATCAGAAG	TGCTGGAGGATTATCAGAAG	TG-GGGAGGATGATCAGTAG	4	chr14	64061188	+
TGCTGGAGGATTATCAGAAG	TGCTGGAGGATTAT-CAGAAG	T-CTG-AGGATTATTCAGCAG	4	chr2	173741174	+
TGCTGGAGGATTATCAGAAG	TGCTGGAGGATTATCAGAAG	TGCTGGAGGATT-TCAGCAG	2	chr4	52605753	-
TGCTGGAGGATTATCAGAAG	TGCTGGAGGATTATCAGAAG	-G-TGGAGGATT-TCAGCAG	4	chr16	5828759	+
TGCTGGAGGATTATCAGAAG	TGCTGGAGGATTATCAGAAG	T-CTGGAGGATT-TCAGGAG	3	chr14	63852688	-
TGCTGGAGGATTATCAGAAG	TGCTGGAGGATTATCAGAAG	TACTGGAGGATTCTCAGCAG	3	chr1	44568169	-
TGCTGGAGGATTATCAGAAG	TGCTGGAGGATTATCAGAAG	TG--GGAGGATTAGCAGGAG	4	chr11	34502506	-
TGCTGGAGGATTATCAGAAG	TGCTGGAGGATTATCAGAAG	T--TGGAGGATTATAAGCAG	4	chr4	85039862	+
TGCTGGAGGATTATCAGAAG	TGCTGGAGGATTATCAGAAG	TGTTGGAGGATTATAAGTAG	3	chr8	135342310	+
TGCTGGAGGATTATCAGAAG	TGCTGGAGGATTATCAGAAG	TG--GGAGGATTATGAGCAG	4	chrX	152368116	-
TGCTGGAGGATTATCAGAAG	TGCTGGAGGATTATCAGAAG	TG--GGAGGATTATCACTAG	4	chr4	157102175	+
TGCTGGAGGATTATCAGAAG	TGCTGGAGGATTATCAGAA-G	TACTTCAGGATTATCAGAATG	4	chr3	83415936	-
TGCTGGAGGATTATCAGAAG	TGCTGGAGGATTATCAGAA-G	-GCTG-TGGATTATCAGAAGG	4	chr1	212359309	+
TGCTGGAGGATTATCAGAAG	TGCTGGAGGATTATCAGAA-G	TGATG-AGTATTATCAGAATG	4	chr8	9566032	-
TGCTGGAGGATTATCAGAAG	TGCTGGAGGATTATCAGAA-G	TG-TG-AGTATTATCAGAATG	4	chr9	75662197	-
TGCTGGAGGATTATCAGAAG	TGCTGGAGGATTATCAGAA-G	TGGGGGAGGATTCTCAGAAGG	4	chr6	170583700	+
TGCTGGAGGATTATCAGAAG	TGCTGGAGGATTATCAGA-AG	TACTG-AGGATTATCAGAGGG	4	chr9	24176214	-
TGCTGGAGGATTATCAGAAG	TGCTGGAGGATTATCAGAAG	-GCGGGTGGATTATCAGAGG	4	chr21	23512422	+
TGCTGGAGGATTATCAGAAG	TGCT-GGAGGATTATCAGAAG	TG-TAGGAGGGTTATCAGAGG	4	chr7	137091496	-
TGCTGGAGGATTATCAGAAG	TGCTGGAGGATTATCAGAAG	-GCTGGAGGAT-ATCAGAGG	3	chrX	139252695	-
TGCTGGAGGATTATCAGAAG	TGCTGGAGGATTATCAGAAG	T-ATGGAGGAATATCAGAGG	4	chr2	31473991	-
TGCTGGAGGATTATCAGAAG	TGCTGGAGGATTATCAGAAG	-G-TGGAGGAATATCAGATG	4	chr11	85749961	+
TGCTGGAGGATTATCAGAAG	TGCTGGAGGATTAT-CAGAAG	T-CTG-AGGATTATGCAGATG	4	chr4	151808476	-
TGCTGGAGGATTATCAGAAG	TGCTGGAGGATTATCAGAAG-	TGCTGGAGGATTATCGGAAGC	2	chr22	17207099	-
TGCTGGAGGATTATCAGAAG	TGCTGGAGGATTATCAGAAG	T--TG-AGGATTATCAGAA-	4	chr10	56192528	-
TGCTGGAGGATTATCAGAAG	TGCTGGAGGATT-ATCAGAAG	TG-GGGAGGATTCATCAGAA-	4	chr11	130909951	-
TGCTGGAGGATTATCAGAAG	TGCTGGAGGATTATCAGAAG	TGTTGGAGGATAATCAGAA-	3	chr4	22786959	-
TGCTGGAGGATTATCAGAAG	TGCTGGAGGATTATCAGAAG	TG-TGGAGGATGATCAGAA-	3	chr11	13857792	-
TGCTGGAGGATTATCAGAAG	TGCTGGAGGATTATCAGAAG	TCCTGGAGGATT-TCAGAA-	3	chr4	139899945	-
TGCTGGAGGATTATCAGAAG	TGCTGGAGGATTATC-AGAAG	-GATGGAGGATTATCCAGAA-	4	chr7	28979864	-
TGCTGGAGGATTATCAGAAG	TGCTGGAGGATTAT-CAGAAG	-GCTGGAGGATTATGCAGAA-	3	chr2	207924819	+
TGCTGGAGGATTATCAGAAG	TGCTGGAGGATTATCAGAAG	TGATGGAGGATTAGCAGAA-	3	chr16	9295234	+
TGCTGGAGGATTATCAGAAG	TGCTGGAGGATTATCAGAAG	T-CTGGAGGATTATAAGAA-	3	chr10	99613843	-
TGCTGGAGGATTATCAGAAG	TGCTGGAGGATTATCAGAAG	T-ATGGAGGATTATTAGAA-	4	chr14	32887465	-
TGCTGGAGGATTATCAGAAG	TGCTGGAGGATTATCAGAAG	TG-TGGAGGATTATCCGAA-	3	chr18	36161646	+
TGCTGGAGGATTATCAGAAG	TGCTGGAGGATTATCAGAAG	-G-TGGAGGATTATCA-AAA	4	chr11	106046688	-
TGCTGGAGGATTATCAGAAG	TGCTGGAGGATTATCAGAAG	T-CTGGAGGATTATCATAA-	3	chr12	90817388	-
TGCTGGAGGATTATCAGAAG	TGCTGGAGGATTATCAGAAG	T--TGGAG-ATTATCAGAAC	4	chr11	118212271	-
TGCTGGAGGATTATCAGAAG	TGCTGGAGGATTATCAGAAG	TG--GGAAGATTATCAGAAC	4	chr6	139649867	-
TGCTGGAGGATTATCAGAAG	TGCTGGAGGAT-TATCAGAAG	T-CAGGAGGATCTATCAGAAC	4	chr1	76151233	+
TGCTGGAGGATTATCAGAAG	TGCTGGAGGATTATCAGAAG	-G-TGGAGGAT-ATCAGAAA	4	chr2	225487808	-
TGCTGGAGGATTATCAGAAG	TGCTGGAGGATTATCAGAAG	-GATGGAGGAT-ATCAGAAT	4	chr10	117604685	+
TGCTGGAGGATTATCAGAAG	TGCTGGAGGATTATCAGAAG	--CTGGAGGAGTATCAGAAT	4	chr15	51536244	-
TGCTGGAGGATTATCAGAAG	TGCTGGAGGATTA-TCAGAAG	TG-GGGAGGATTACTCAGAAA	4	chr6	51908495	+
TGCTGGAGGATTATCAGAAG	TGCTGGAGGATTATCAGAAG	T--TGGAGGATTAT-AGAAA	4	chr4	140196771	-
TGCTGGAGGATTATCAGAAG	TGCTGGAGGATTATCAGAAG	T-CT--ATGATTATCAGAAG	4	chr4	70712044	-
TGCTGGAGGATTATCAGAAG	TGCTGGAGGATTATCAGAAG	TGTTGGA--ATTATCAGAAG	3	chr1	180979011	+
TGCTGGAGGATTATCAGAAG	TGC-TGGAGGATTATCAGAAG	TGCAGGGA-AATTATCAGAAG	4	chr8	134410615	-
TGCTGGAGGATTATCAGAAG	TGCTGGAGGATTATCAGAAG	TG-TG-A-TATTATCAGAAG	4	chr4	117676637	-
TGCTGGAGGATTATCAGAAG	TGCTGGAGGATTATCAGAAG	T-CT-TAGAATTATCAGAAG	4	chr5	136283494	-
TGCTGGAGGATTATCAGAAG	TGCTGGAGGATTATCAGAAG	TG-TTTAGCATTATCAGAAG	4	chr4	26963441	+
TGCTGGAGGATTATCAGAAG	TGCTGGAGGATTATCAGAAG	TG-TG-AG--TTATCAGAAG	4	chr11	87460690	+
TGCTGGAGGATTATCAGAAG	TGCTG-GAGGATTATCAGAAG	TCCTGAGATG-TTATCAGAAG	4	chr4	174822969	-
TGCTGGAGGATTATCAGAAG	TGCTGGAGGATTATCAGAAG	TG-TG-AG-TTTATCAGAAG	4	chr7	127355507	+
TGCTGGAGGATTATCAGAAG	TG-CTGGAGG-ATTATCAGAAG	TGACTGG-GGCCTTATCAGAAG	4	chr11	71399525	-
TGCTGGAGGATTATCAGAAG	TG-CTGGAGG-ATTATCAGAAG	TGACTGGTGGTTTTATCAGAAG	4	chr7	126985714	-
TGCTGGAGGATTATCAGAAG	TGCTGGAGGATTATCAGAAG	TGCTGG----TTATCAGAAG	4	chr10	126377795	+
TGCTGGAGGATTATCAGAAG	TGCTGGAGGATTATCAGAAG	TCCTGG-CG-TTATCAGAAG	4	chr8	134836484	+
TGCTGGAGGATTATCAGAAG	TGCTGGAGGATTATCAGAAG	TG-TCGATG-TTATCAGAAG	4	chr7	158385143	-
TGCTGGAGGATTATCAGAAG	TGCTGGAGGATTATCAGAAG	T-CTGGCTG-TTATCAGAAG	4	chr4	176012428	+
TGCTGGAGGATTATCAGAAG	TGCTGGAGGATTATCAGAAG	T-CTGGTGTCTTATCAGAAG	4	chr4	178025242	+
TGCTGGAGGATTATCAGAAG	TGCTGGAGGAT-TATCAGAAG	TG-TGGA-TATATATCAGAAG	4	chr1	243105034	-
TGCTGGAGGATTATCAGAAG	TGCTGGAGGAT-TATCAGAAG	TG-TGGA-TATATATCAGAAG	4	chr4	118575531	+
TGCTGGAGGATTATCAGAAG	TGCTGGAGGATTATCAGAAG	TGCAGCAGTA-TATCAGAAG	4	chr7	35018981	-
TGCTGGAGGATTATCAGAAG	TGCTGGAGGAT-TATCAGAAG	TGTTAGAGG-TATATCAGAAG	4	chr9	99345817	-
TGCTGGAGGATTATCAGAAG	TGCTGGAGGATTATCAGAAG	TGCAGG-GTAGTATCAGAAG	4	chr13	68873506	-
TGCTGGAGGATTATCAGAAG	TGCTGGAGGATTATCAGAAG	TCCAGGAG-A-TATCAGAAG	4	chrX	149714917	-
TGCTGGAGGATTATCAGAAG	TGCTGGAGGATTATCAGAAG	TGCAGGAG--CTATCAGAAG	4	chr16	68557906	-
TGCTGGAGGATTATCAGAAG	TGCTGGAGGATTATCAGAAG	TG-TGGA--AATATCAGAAG	4	chr13	28562690	-
TGCTGGAGGATTATCAGAAG	TGCTGGAGGATTATCAGAAG	TGGTGGAG--CTATCAGAAG	4	chr9	6371122	+
TGCTGGAGGATTATCAGAAG	TGCTGGAG-GATTATCAGAAG	T-CTAGAGAGA-TATCAGAAG	4	chr7	148154077	-
TGCTGGAGGATTATCAGAAG	TGCTGGA-GGATTATCAGAAG	TGCTG-ATGAACTATCAGAAG	4	chrX	143815084	-
TGCTGGAGGATTATCAGAAG	TGCTGGAG-GATTATCAGAAG	TCCTGGAGCAAATATCAGAAG	4	chr6	47819182	+
TGCTGGAGGATTATCAGAAG	TGCTGGAGGATTATCAGAAG	TG-TGG-G-A-TATCAGAAG	4	chr4	83752177	+
TGCTGGAGGATTATCAGAAG	TGCTGGAGGATTATCAGAAG	T-CTAG-GGA-TATCAGAAG	4	chr9	42170651	+
TGCTGGAGGATTATCAGAAG	TGCTGG-AGGATTATCAGAAG	TG-TGGCAG-A-TATCAGAAG	4	chr5	71789519	+
TGCTGGAGGATTATCAGAAG	TGCTGGAGGATTATCAGAAG	-GCTG-AAGA-TATCAGAAG	4	chr3	118275769	-
TGCTGGAGGATTATCAGAAG	TGCTGGAGGATTATCAGAAG	TGATAGAAGA-TATCAGAAG	4	chr1	7325266	+
TGCTGGAGGATTATCAGAAG	TGCTGGAGGATTATCAGAAG	T-CTAGAGTA-TATCAGAAG	4	chr11	92550032	-
TGCTGGAGGATTATCAGAAG	TGCTGGAGGATTATCAGAAG	T-CTGTAGG--TATCAGAAG	4	chr12	42776540	+
TGCTGGAGGATTATCAGAAG	TGCTGGAGGATTATCAGAAG	TACTGGA--AGTATCAGAAG	4	chr10	116422858	+
TGCTGGAGGATTATCAGAAG	TGCTGGAGGATTATCAGAAG	TGTTGGAG---TATCAGAAG	4	chr3	68258758	+
TGCTGGAGGATTATCAGAAG	TGCTGGAGGATTATCAGAAG	-GCTGG-G-AGTATCAGAAG	4	chr7	44638993	+
TGCTGGAGGATTATCAGAAG	TGCTGGAGGATTATCAGAAG	TG-GGGAG-AGTATCAGAAG	4	chr18	37396026	-
TGCTGGAGGATTATCAGAAG	TGCTGGAGGATTATCAGAAG	TACTGGA--ACTATCAGAAG	4	chr8	138093156	-
TGCTGGAGGATTATCAGAAG	TGCTGGAGGATT-ATCAGAAG	TCCTGGA--ATTGATCAGAAG	4	chr11	114814909	+
TGCTGGAGGATTATCAGAAG	TGCTGGAGGATT-ATCAGAAG	-GCTGCAGCATTGATCAGAAG	4	chr22	45198572	-
TGCTGGAGGATTATCAGAAG	TGCTGGAGGATT-ATCAGAAG	TACTGGAAG-TTGATCAGAAG	4	chr4	5702503	-
TGCTGGAGGATTATCAGAAG	TGCTGGAGGATT-ATCAGAAG	TG-TGG-GG-TTCATCAGAAG	4	chr6	106477837	+
TGCTGGAGGATTATCAGAAG	TGCTGGAGGATT-ATCAGAAG	-GCTGG-GG-TTGATCAGAAG	4	chr6	87293924	+
TGCTGGAGGATTATCAGAAG	TGCTGGAGGAT-T-ATCAGAAG	TGCTGAAAGATCTCATCAGAAG	4	chr9	90926793	+
TGCTGGAGGATTATCAGAAG	TGCTGGAGGATTATCAGAAG	TG-AGGAGG-TCATCAGAAG	4	chr17	65890448	-
TGCTGGAGGATTATCAGAAG	TGCTGGAGGATTATCAGAAG	TG-TGGAG--TCATCAGAAG	4	chr12	45408295	-
TGCTGGAGGATTATCAGAAG	TGCTGGA-GGATTATCAGAAG	TGCTGGATGTA-GATCAGAAG	4	chr14	56222321	+
TGCTGGAGGATTATCAGAAG	TGCTGGAGGAT-TATCAGAAG	TG-TGGAG-ATGAATCAGAAG	4	chr15	37356131	+
TGCTGGAGGATTATCAGAAG	TGCTGGAGGAT-TATCAGAAG	TG-TGGAGAATGGATCAGAAG	4	chr1	63662931	-
TGCTGGAGGATTATCAGAAG	TGCTGGAGGA-TTATCAGAAG	TGCTTGAGGAAAAATCAGAAG	4	chr2	129586515	-
TGCTGGAGGATTATCAGAAG	TGCTGGAGGA-TTATCAGAAG	TG-TGGAGGAAGAATCAGAAG	4	chr1	24471768	+
TGCTGGAGGATTATCAGAAG	TGCTGGAGGA-TTATCAGAAG	T-CTGGAGGAGACATCAGAAG	4	chr2	159988512	+
TGCTGGAGGATTATCAGAAG	TGCTGGAGGATTATCAGAAG	TG-TGGAGGA--ATCAGAAG	3	chr2	15133235	+
TGCTGGAGGATTATCAGAAG	TGCTGGAGGATTATCAGAAG	T--TGGAGGA--ATCAGAAG	4	chr13	44252094	-
TGCTGGAGGATTATCAGAAG	TGCTGGAGGATTATCAGAAG	TG-TG-AGGA--ATCAGAAG	4	chr13	45526842	-
TGCTGGAGGATTATCAGAAG	TGCTGGAGGATTATCAGAAG	TGCTG-AGGA--ATCAGAAG	3	chr12	88564362	+
TGCTGGAGGATTATCAGAAG	TGCTGGAGGATTATCAGAAG	TCCTAGAGGA--ATCAGAAG	4	chr10	98636832	-
TGCTGGAGGATTATCAGAAG	TGCTGGAGGATTATCAGAAG	T-CTGGAGG-GAATCAGAAG	4	chr17	80773885	-
TGCTGGAGGATTATCAGAAG	TGCTGGAGGATTATCAGAAG	TGCTGGTGGA--ATCAGAAG	3	chr1	209324545	-
TGCTGGAGGATTATCAGAAG	TGCTGGAG-GATTATCAGAAG	TG-TGGAGTGA--ATCAGAAG	4	chr7	151690699	-
TGCTGGAGGATTATCAGAAG	TGCTGGAGGATTATCAGAAG	TGCTGGAG-A--ATCAGAAG	3	chr5	56500398	-
TGCTGGAGGATTATCAGAAG	TGCTGGAGGATTATCAGAAG	TGCTGGAG-A-AATCAGAAG	3	chr2	181961053	+
TGCTGGAGGATTATCAGAAG	TGCTGGAGGATTATCAGAAG	TGCTGGAGG---ATCAGAAG	3	chr11	30221461	+
TGCTGGAGGATTATCAGAAG	TGCTGGAGGATTATCAGAAG	TGCTGGAGG--CATCAGAAG	3	chr12	129927819	+
TGCTGGAGGATTATCAGAAG	TGCTGGAGGATTATCAGAAG	TGGAGGAGGA-GATCAGAAG	4	chr12	104961120	+
TGCTGGAGGATTATCAGAAG	TGCTGGAGGATTATCAGAAG	TG-GGGAGGA-GATCAGAAG	4	chr7	131874271	-
TGCTGGAGGATTATCAGAAG	TGCTG-GAGGATTATCAGAAG	TG-TGAGAGGA-AATCAGAAG	4	chr5	19308113	+
TGCTGGAGGATTATCAGAAG	TGCTGGAGGATTATCAGAAG	TG-TG-AGGA-CATCAGAAG	4	chr15	70133793	-
TGCTGGAGGATTATCAGAAG	TGCTGGAGGATTATCAGAAG	-GCTGG-GGA-GATCAGAAG	4	chr5	16054743	+
TGCTGGAGGATTATCAGAAG	TGCTGGAGGATTATCAGAAG	-GCTGG-GGA-GATCAGAAG	4	chr15	42030020	+
TGCTGGAGGATTATCAGAAG	TGCTGGAGGATTATCAGAAG	TG-AGG-GGATGATCAGAAG	4	chr19	15316794	-
TGCTGGAGGATTATCAGAAG	TGCTGGAGGATTATCAGAAG	T-CTG-AG-ATGATCAGAAG	4	chr18	71413592	-
TGCTGGAGGATTATCAGAAG	TGC-TGGAGGATTATCAGAAG	TGCCTTGATGATGATCAGAAG	4	chr10	31263582	+
TGCTGGAGGATTATCAGAAG	TGCTGGAGGATTATCAGAAG	-GCTGGA--ATGATCAGAAG	4	chr13	46970224	+
TGCTGGAGGATTATCAGAAG	TGC-TGGAGGATTATCAGAAG	TGCCTG-AGAATCATCAGAAG	4	chr4	181945307	+
TGCTGGAGGATTATCAGAAG	TGCTGG--AGGATTATCAGAAG	TGCTGGGTAGG-TGATCAGAAG	4	chr11	59944144	+
TGCTGGAGGATTATCAGAAG	TGCTGGAGGATTATCAGAAG	TG-TGG-GGGTGATCAGAAG	4	chr14	76464198	+
TGCTGGAGGATTATCAGAAG	TGCTGGAGGATTATCAGAAG	T-CTGGAAG-TGATCAGAAG	4	chr3	8984043	+
TGCTGGAGGATTATCAGAAG	TGCTGGAGGATTATCAGAAG	T-CTGGGGGCTCATCAGAAG	4	chr9	68496861	+
TGCTGGAGGATTATCAGAAG	TGCTGGAGGATTATCAGAAG	TG-TTGAGGAGAATCAGAAG	4	chr17	42401232	-
TGCTGGAGGATTATCAGAAG	TGCTGGAGGATTATCAGAAG	TGGTGG-GGAGAATCAGAAG	4	chr3	26046442	+
TGCTGGAGGATTATCAGAAG	TGCTGGAGGATTATCAGAAG	TGCAGGAGCAAGATCAGAAG	4	chr3	20758396	+
TGCTGGAGGATTATCAGAAG	TGCTGGAGGATTATCAGAAG	TGCAGGAGGCCGATCAGAAG	4	chr14	66140308	+
TGCTGGAGGATTATCAGAAG	TGCTGGAGGATTA-TCAGAAG	TCCTGTAG-ATTATTCAGAAG	4	chr13	108673971	-
TGCTGGAGGATTATCAGAAG	TGCTGGAGGATTA-TCAGAAG	TG-TGTAG-ATTATTCAGAAG	4	chr1	228234570	+
TGCTGGAGGATTATCAGAAG	TGCTGGAGGATTA-TCAGAAG	TACTGG-GAATTATTCAGAAG	4	chr12	93148623	+
TGCTGGAGGATTATCAGAAG	TGCTGGAG-GATTA-TCAGAAG	TGCCGGAGAAATTATTCAGAAG	4	chr15	77754407	-
TGCTGGAGGATTATCAGAAG	TGCTGGAGGATTA-TCAGAAG	TGCTAGAAGCTTATTCAGAAG	4	chr17	61470876	-
TGCTGGAGGATTATCAGAAG	TGCTGGAGGATTA-TCAGAAG	T-CTGGAGGA-AAGTCAGAAG	4	chr5	172587333	+
TGCTGGAGGATTATCAGAAG	TGCTGGAGGATTA--TCAGAAG	TGCTG-AGGATGAGTTCAGAAG	4	chr3	2996892	-
TGCTGGAGGATTATCAGAAG	TGCTGGAGGATT-ATCAGAAG	T-CTGGAGG-TTGTTCAGAAG	4	chr10	129691028	+
TGCTGGAGGATTATCAGAAG	TGCTGGAGGATT-ATCAGAAG	TGCGGGAGGCTTGGTCAGAAG	4	chr9	126612531	-
TGCTGGAGGATTATCAGAAG	TGCTGGAGGATTATCAGAAG	-GCT-AAGGATT-TCAGAAG	4	chr4	144273732	+
TGCTGGAGGATTATCAGAAG	TGCTGGAGGATTATCAGAAG	TACT-TAGGATT-TCAGAAG	4	chr8	12872837	-
TGCTGGAGGATTATCAGAAG	TGCTGGAGGATTATCAGAAG	TGTTACAGGATT-TCAGAAG	4	chr2	156189941	-
TGCTGGAGGATTATCAGAAG	TGCTGGAGGATTATCAGAAG	T-CTCCAGGATT-TCAGAAG	4	chr4	184848245	+
TGCTGGAGGATTATCAGAAG	TGCTGGAGGATTATCAGAAG	TGGTCCAGGATT-TCAGAAG	4	chr5	161862	+
TGCTGGAGGATTATCAGAAG	TGCTGGAGGATTATCAGAAG	TGATGG-G-ATT-TCAGAAG	4	chr3	116921861	+
TGCTGGAGGATTATCAGAAG	TGCTGGAGGATTATCAGAAG	T--TGG-GGATT-TCAGAAG	4	chr11	86455932	-
TGCTGGAGGATTATCAGAAG	TGCTGGAGGATTATCAGAAG	T-CAGG-GGATT-TCAGAAG	4	chr16	55357905	-
TGCTGGAGGATTATCAGAAG	TGCTGGAGGATTATCAGAAG	T-CTG-CGGATT-TCAGAAG	4	chr17	36818010	+
TGCTGGAGGATTATCAGAAG	TGCTGGAGGATTATCAGAAG	TGCTGGA---TT-TCAGAAG	4	chr3	196941800	-
TGCTGGAGGATTATCAGAAG	TGCTGGAGGATTATCAGAAG	TGC-AGAG-ATT-TCAGAAG	4	chr12	93313295	+
TGCTGGAGGATTATCAGAAG	TGCTGGAGGATTATCAGAAG	TG-GGGAG-ATT-TCAGAAG	4	chr12	64002532	+
TGCTGGAGGATTATCAGAAG	TGCTGGAGGATTATCAGAAG	TGGTG-AG-ATT-TCAGAAG	4	chr1	175220855	+
TGCTGGAGGATTATCAGAAG	TGCTGGAGGATTATCAGAAG	TG-TG-AG-ATT-TCAGAAG	4	chr11	131732531	+
TGCTGGAGGATTATCAGAAG	TGCTGGAGGATTATCAGAAG	-GCTG-AG-ATT-TCAGAAG	4	chr10	122167500	+
TGCTGGAGGATTATCAGAAG	TGCTGGAGGATTATCAGAAG	TGCTGG-TGATT-TCAGAAG	3	chr2	168221075	+
TGCTGGAGGATTATCAGAAG	TGCTGGAGGATTATCAGAAG	TG-AGGAAGATT-TCAGAAG	4	chr12	119910948	+
TGCTGGAGGATTATCAGAAG	TGCTGGAGG-ATTATCAGAAG	TACTGTAGGTATT-TCAGAAG	4	chr9	17031863	+
TGCTGGAGGATTATCAGAAG	TGCTGGAGGATTATCAGAAG	TGGTGGA--ATT-TCAGAAG	4	chr2	110705218	+
TGCTGGAGGATTATCAGAAG	TGCTGGAGGATTATCAGAAG	TGGTGGA--ATT-TCAGAAG	4	chr7	88020601	-
TGCTGGAGGATTATCAGAAG	TGCTGG-AGGATTATCAGAAG	TGCTGGGAGTATT-TCAGAAG	3	chr19	45185040	+
TGCTGGAGGATTATCAGAAG	TGCTGGAGGATTATCAGAAG	T-CTG-AGTATT-TCAGAAG	4	chr9	72790342	+
TGCTGGAGGATTATCAGAAG	TGCTGGAGGATTATCAGAAG	TG-TTGAGAATT-TCAGAAG	4	chr2	236441677	+
TGCTGGAGGATTATCAGAAG	TGCTGGAGGATTATCAGAAG	T-CTGCAGTATT-TCAGAAG	4	chr5	181120171	-
TGCTGGAGGATTATCAGAAG	TGCTGGAGGATTATCAGAAG	T-CTGTAGTATT-TCAGAAG	4	chr7	29957451	-
TGCTGGAGGATTATCAGAAG	TGCTGGAGGATTATCAGAAG	TCCTGGTGTATT-TCAGAAG	4	chr5	137089904	-
TGCTGGAGGATTATCAGAAG	TGCTGGAGGA-TTATCAGAAG	TGCCAGAGGAGTT-TCAGAAG	4	chr10	67306039	+
TGCTGGAGGATTATCAGAAG	TGC-TGGAGGA-TTATCAGAAG	TGCCTG-AGGAGTT-TCAGAAG	4	chr2	37353781	-
TGCTGGAGGATTATCAGAAG	TGCTGGAGGA-TTATCAGAAG	-GCTGGGGGACTT-TCAGAAG	4	chr2	20131412	+
TGCTGGAGGATTATCAGAAG	TGCTGGAGGA-TTATCAGAAG	TGGTGGAG-AGTT-TCAGAAG	4	chr4	164378084	+
TGCTGGAGGATTATCAGAAG	TGCTGGAGGATTATCAGAAG	TG--GGAGG-TT-TCAGAAG	4	chr3	99838395	+
TGCTGGAGGATTATCAGAAG	TGCTGGAGGATTATCAGAAG	TG--GGAGG-TT-TCAGAAG	4	chr8	95493359	-
TGCTGGAGGATTATCAGAAG	TGCTGGAGGATTATCAGAAG	TACTGAAGG-TT-TCAGAAG	4	chr6	64723070	+
TGCTGGAGGATTATCAGAAG	TGCTGGAGGATTATCAGAAG	TGCTGCAGG-TT-TCAGAAG	3	chr15	37540146	-
TGCTGGAGGATTATCAGAAG	TGCTGGAGGATTATCAGAAG	T-CTGCAGG-TT-TCAGAAG	4	chr1	52189947	-
TGCTGGAGGATTATCAGAAG	TGCTGGAGGATTATCAGAAG	T-CTGCAGG-TT-TCAGAAG	4	chr13	28439826	+
TGCTGGAGGATTATCAGAAG	TGCTGGAGGATTATCAGAAG	-GCTGTAGG-TT-TCAGAAG	4	chrX	46614750	-
TGCTGGAGGATTATCAGAAG	TGCTGGAGGATTATCAGAAG	-GCTG-AGG-TTTTCAGAAG	4	chr11	35590865	+
TGCTGGAGGATTATCAGAAG	TGCTGGAGGATTATCAGAAG	TGTTGAAGG-TTTTCAGAAG	4	chr1	24010357	+
TGCTGGAGGATTATCAGAAG	TGCTGGAGGATTATCAGAAG	T-CTGGCGGCTT-TCAGAAG	4	chr1	156678237	+
TGCTGGAGGATTATCAGAAG	TGCTGGAGGATTATCAGAAG	TG-TGGATG-TTTTCAGAAG	4	chr20	44908975	-
TGCTGGAGGATTATCAGAAG	TGCTGGAGGAT-TATCAGAAG	TCCTGCAGGATCT-TCAGAAG	4	chr5	14286941	-
TGCTGGAGGATTATCAGAAG	TGCTGGAGGAT-TATCAGAAG	-GCTGGAGAATGT-TCAGAAG	4	chr2	85737239	-
TGCTGGAGGATTATCAGAAG	TGCTGGAGGAT-TATCAGAAG	TGATGGAGG-TGT-TCAGAAG	4	chr9	95150484	-
TGCTGGAGGATTATCAGAAG	TGCT-GGAGGATTATCAGAAG	T-CTAGGAGGAT--TCAGAAG	4	chr10	75836413	+
TGCTGGAGGATTATCAGAAG	TGCT-GGAGGATTATCAGAAG	T-CTAGGAGGAT--TCAGAAG	4	chr1	107419991	+
TGCTGGAGGATTATCAGAAG	TGCTGGAGGATTATCAGAAG	TGCTG-AGGAT--TCAGAAG	3	chr3	59680929	+
TGCTGGAGGATTATCAGAAG	TGCTGGAGGATTATCAGAAG	TGCTCGAGGAT--TCAGAAG	3	chr7	434938	+
TGCTGGAGGATTATCAGAAG	TGCTGGAGGATTATCAGAAG	T-CTCGAGGAT--TCAGAAG	4	chr1	215113997	-
TGCTGGAGGATTATCAGAAG	TGCTGGAGGATTATCAGAAG	T-CTGAAGGAT--TCAGAAG	4	chr18	62780228	+
TGCTGGAGGATTATCAGAAG	TGCTGGAGGATTATCAGAAG	T-CTGGGGGAT--TCAGAAG	4	chr8	129986197	+
TGCTGGAGGATTATCAGAAG	TGCTGGAG-GATTATCAGAAG	TGCTGGAGAGAT--TCAGAAG	3	chr14	85084101	-
TGCTGGAGGATTATCAGAAG	TGCTGGAG-GATTATCAGAAG	TGCTGGAGAGAT--TCAGAAG	3	chr12	106886381	-
TGCTGGAGGATTATCAGAAG	TGCTGGAGGATTATCAGAAG	-GCTGGAG-AT--TCAGAAG	4	chr14	97046215	-
TGCTGGAGGATTATCAGAAG	TGCTGGAGGATTATCAGAAG	TGAAGGAGGAAT-TCAGAAG	4	chr2	35369221	-
TGCTGGAGGATTATCAGAAG	TGCTG-GAGGATTATCAGAAG	T-CTGAGAGGAAT-TCAGAAG	4	chr2	70481944	-
TGCTGGAGGATTATCAGAAG	TGCTGGAGGATTATCAGAAG	T-CTG-AGGAGT-TCAGAAG	4	chr10	71303225	+
TGCTGGAGGATTATCAGAAG	TGCTGGAGGATTATCAGAAG	TG-TGAAGGACT-TCAGAAG	4	chr2	79620272	-
TGCTGGAGGATTATCAGAAG	TGCTGGAGGATTATCAGAAG	-GCTGCAGGAGT-TCAGAAG	4	chr22	23556996	+
TGCTGGAGGATTATCAGAAG	TGCTGGAGGATTATCAGAAG	-GCTGG-GGAAT-TCAGAAG	4	chr3	31231400	+
TGCTGGAGGATTATCAGAAG	TGCTGGAGGATTATCAGAAG	TACTGG-GGACT-TCAGAAG	4	chr10	84386939	+
TGCTGGAGGATTATCAGAAG	TGCTGGAGGATTATCAGAAG	TCCTGGAAGACT-TCAGAAG	4	chr16	594232	+
TGCTGGAGGATTATCAGAAG	TGCTGGAGGATTATCAGAAG	TGCTGGAGCAAT-TCAGAAG	3	chr3	155758319	+
TGCTGGAGGATTATCAGAAG	TGCTGGAGGATTATCAGAAG	T-CTGGAGGA--CTCAGAAG	4	chr17	12809208	-
TGCTGGAGGATTATCAGAAG	TGCTGGAGGATTATCAGAAG	TCCTG-AGGAT-GTCAGAAG	4	chr18	52473928	-
TGCTGGAGGATTATCAGAAG	TGCTGGAGGATTATCAGAAG	T-CTGG-GGAT-CTCAGAAG	4	chr2	31090220	-
TGCTGGAGGATTATCAGAAG	TGCTGGAGGATTATCAGAAG	TCCTGG-GGAT-GTCAGAAG	4	chr6	135199532	-
TGCTGGAGGATTATCAGAAG	TGCTGGAGGATTATCAGAAG	TGATGGAG-AATCTCAGAAG	4	chr14	87138825	-
TGCTGGAGGATTATCAGAAG	TGCTGGAGGATTATCAGAAG	T-CTGGAGG-T-CTCAGAAG	4	chr15	46626576	+
TGCTGGAGGATTATCAGAAG	TGCTGGAGGATTATCAGAAG	TCCTGGAGG-T-GTCAGAAG	4	chr10	12341030	-
TGCTGGAGGATTATCAGAAG	TGCTGGAGGATTATCAGAAG	TGCTGGAGG-T-GTCAGAAG	3	chr19	33198430	-
TGCTGGAGGATTATCAGAAG	TGCTGGAGGATTATCAGAAG	TGCCCCAGGATTTTCAGAAG	4	chr2	47044760	-
TGCTGGAGGATTATCAGAAG	TGCTGGAGGATTATCAGAAG	TGCCAG-GGATTCTCAGAAG	4	chr18	13493922	-
TGCTGGAGGATTATCAGAAG	TGCTGGAGGATTATCAGAAG	-GCCGG-GGATTTTCAGAAG	4	chr22	45956808	-
TGCTGGAGGATTATCAGAAG	TGCTGGAGGATTATCAGAAG	T-CTCGTGGATTTTCAGAAG	4	chrX	6398029	-
TGCTGGAGGATTATCAGAAG	TGCTGGAGGATTATCAGAAG	TGAAGGAG-ATTTTCAGAAG	4	chr11	55916243	-
TGCTGGAGGATTATCAGAAG	TGCTGGAGGATTATCAGAAG	T-CAGGAG-ATTTTCAGAAG	4	chr17	5121326	-
TGCTGGAGGATTATCAGAAG	TGCTGGAGGATTATCAGAAG	TG-TG-AG-ATTGTCAGAAG	4	chr1	38188739	-
TGCTGGAGGATTATCAGAAG	TGCTG-GAGGATTATCAGAAG	T-CTGAGAAGATTTTCAGAAG	4	chr6	128886585	+
TGCTGGAGGATTATCAGAAG	TGCTGGAGGATTATCAGAAG	T-CTGAAAGATTCTCAGAAG	4	chr3	152916460	-
TGCTGGAGGATTATCAGAAG	TGCTGGAGGATTATCAGAAG	TG-TTGAG-ATTCTCAGAAG	4	chr7	29516853	+
TGCTGGAGGATTATCAGAAG	TGCTGGAGGATTATCAGAAG	TCCTGGA--ATTTTCAGAAG	4	chr3	62852703	-
TGCTGGAGGATTATCAGAAG	TGCTGGAGGA-TTATCAGAAG	T-CTGCAGGACTTCTCAGAAG	4	chr16	49348391	+
TGCTGGAGGATTATCAGAAG	TGCTGGAGGA-TTATCAGAAG	TCCTGG-GGAGTTTTCAGAAG	4	chr9	21974542	-
TGCTGGAGGATTATCAGAAG	TGCTGGAGGATTATCAGAAG	TGAAGGAGG-TTGTCAGAAG	4	chr17	55022371	+
TGCTGGAGGATTATCAGAAG	TGCTGGAGGATTATCAGAAG	TGCTG-AGG-TTCTCAGAAG	3	chr12	127312159	-
TGCTGGAGGATTATCAGAAG	TGCTGG-AGGATTATCAGAAG	T-CTGGTAGG-TTCTCAGAAG	4	chr7	1700133	+
TGCTGGAGGATTATCAGAAG	TGCTGGAGGATTATCAGAAG	TGTTGG-GGGTTCTCAGAAG	4	chrX	22154352	+
TGCTGGAGGATTATCAGAAG	TGCTGGAGGATTATCAGAAG	TACTGGATG-TTCTCAGAAG	4	chr5	162296472	-
TGCTGGAGGATTATCAGAAG	TGCTGGAGGATTATCAGAAG	TGCTTGAGGTTTCTCAGAAG	3	chr14	24206216	+
TGCTGGAGGATTATCAGAAG	TGCTGGAGGAT-TATCAGAAG	TCCTGGAG-ATCTGTCAGAAG	4	chr10	115998342	+
TGCTGGAGGATTATCAGAAG	TGCTGGAGGATTATCAGAAG	TACTG-AGGAATCTCAGAAG	4	chr1	97395104	-
TGCTGGAGGATTATCAGAAG	TGCTGGAGGATTATCAGAAG	T-CTGG-GGAATCTCAGAAG	4	chr6	144831735	+
TGCTGGAGGATTATCAGAAG	TGCTGGAG-GATTATCAGAAG	T-CTGGAGTGACTGTCAGAAG	4	chr8	65161383	-
TGCTGGAGGATTATCAGAAG	TGCTGGAG-GATTATCAGAAG	TGCTG-AGTGAGTCTCAGAAG	4	chr3	183038407	+
TGCTGGAGGATTATCAGAAG	TGCTGGAGGATTATCAGAAG	TG-TGGAG-ATCCTCAGAAG	4	chr11	62513981	+
TGCTGGAGGATTATCAGAAG	TGCTGGAGGATTAT-CAGAAG	TG-TAGAGGAT-ATACAGAAG	4	chr9	132682315	+
TGCTGGAGGATTATCAGAAG	TGCTGG-AGGATTAT-CAGAAG	T-CTGGCAGGAT-ATGCAGAAG	4	chr3	127617531	-
TGCTGGAGGATTATCAGAAG	TGC-TGGAGGATTAT-CAGAAG	TGCATGGAG-AT-ATACAGAAG	4	chr15	25729395	-
TGCTGGAGGATTATCAGAAG	TGCTGGAGGATTATCAGAAG	TGCAGGATGAT-A-CAGAAG	4	chr2	26074130	+
TGCTGGAGGATTATCAGAAG	TGCTGGAGGATTAT-CAGAAG	TG-TGGGGGATCATGCAGAAG	4	chr4	179698389	+
TGCTGGAGGATTATCAGAAG	TGCTGGAGGATTAT-CAGAAG	TGATGG-GGATGATCCAGAAG	4	chr8	119837215	+
TGCTGGAGGATTATCAGAAG	TGCTGGAGGATTAT-CAGAAG	TGATGGAG-ATAATGCAGAAG	4	chr17	14122185	+
TGCTGGAGGATTATCAGAAG	TGCTGGAGGATTAT-CAGAAG	TG-TGGAGAATT-TCCAGAAG	4	chr22	50498375	-
TGCTGGAGGATTATCAGAAG	TGCT-GGAGGATTAT-CAGAAG	TGCTTGGAGG-TT-TGCAGAAG	4	chr21	42694932	-
TGCTGGAGGATTATCAGAAG	TGCTGGAGGATTAT--CAGAAG	TGATGGAGGATAATGCCAGAAG	4	chr3	12190349	-
TGCTGGAGGATTATCAGAAG	TGCTGGAGGATTA-TCAGAAG	TG-TGGATGATTACCCAGAAG	4	chr1	26405606	+
TGCTGGAGGATTATCAGAAG	TGCTGGAGGATTA-TCAGAAG	TGCTG-AGGATGACACAGAAG	4	chr10	15228842	+
TGCTGGAGGATTATCAGAAG	TGCTGGAGGATTATCAGAAG	T-CT--AGGATTA-CAGAAG	4	chr2	168644203	+
TGCTGGAGGATTATCAGAAG	TGCTGGAGGATTATCAGAAG	TGCTGG-G-ATTA-CAGAAG	3	chr2	119642823	+
TGCTGGAGGATTATCAGAAG	TGCTGGAGGATTATCAGAAG	TGCTGG-G-ATTA-CAGAAG	3	chr5	160086102	+
TGCTGGAGGATTATCAGAAG	TGCTGGAGGATTATCAGAAG	TGCTGG-G-ATTA-CAGAAG	3	chr14	53066435	+
TGCTGGAGGATTATCAGAAG	TGCTGGAGGATTATCAGAAG	TGCTGG-G-ATTA-CAGAAG	3	chr18	36288477	+
TGCTGGAGGATTATCAGAAG	TGCTGGAGGATTATCAGAAG	TGCTGG-G-ATTA-CAGAAG	3	chr19	31007633	-
TGCTGGAGGATTATCAGAAG	TGCTGGAGGATTATCAGAAG	TGCTGG-G-ATTA-CAGAAG	3	chr20	32225773	+
TGCTGGAGGATTATCAGAAG	TGCTGGAGGATTATCAGAAG	TGCTGG-G-ATTA-CAGAAG	3	chr10	13781037	-
TGCTGGAGGATTATCAGAAG	TGCTGGAGGATTATCAGAAG	TGCTGG-G-ATTA-CAGAAG	3	chr4	73314454	-
TGCTGGAGGATTATCAGAAG	TGCTGGAGGATTATCAGAAG	TGCTGG-G-ATTA-CAGAAG	3	chr5	139500310	+
TGCTGGAGGATTATCAGAAG	TGCTGGAGGATTATCAGAAG	TGAAGGGGGATTA-CAGAAG	4	chr11	64853254	+
TGCTGGAGGATTATCAGAAG	TGCTGGAGGATTATCAGAAG	TGCTGGA---TTA-CAGAAG	4	chr17	53948974	+
TGCTGGAGGATTATCAGAAG	TGCTGGAG-GATTATCAGAAG	TGC-GAAGTGATTA-CAGAAG	4	chr12	112231685	-
TGCTGGAGGATTATCAGAAG	TGCTGGAGGATTATCAGAAG	TG-TG-AG-ATTA-CAGAAG	4	chr12	128640425	+
TGCTGGAGGATTATCAGAAG	TGCTGG-AGGATTATCAGAAG	TGCTGGTAG-ATTA-CAGAAG	3	chr1	65178562	+
TGCTGGAGGATTATCAGAAG	TGCTGGAGGATTATCAGAAG	TACTGTAG-ATTA-CAGAAG	4	chr12	62386635	-
TGCTGGAGGATTATCAGAAG	TGCTGGAGGATTATCAGAAG	TCCAGGAAGATTA-CAGAAG	4	chr22	22112464	+
TGCTGGAGGATTATCAGAAG	TGCTGGAGGATTATCAGAAG	T-CTG-ATGATTA-CAGAAG	4	chr4	105462821	+
TGCTGGAGGATTATCAGAAG	TGCTGGAGGA-TTATCAGAAG	TGATTGAGGAGTTA-CAGAAG	4	chr7	3521693	+
TGCTGGAGGATTATCAGAAG	TGCTGGAGGATTATCAGAAG	-G-TGGAGG-TTA-CAGAAG	4	chr12	128111950	-
TGCTGGAGGATTATCAGAAG	TGCTGGAGGATTATCAGAAG	TGTTGGAGG-TTA-CAGAAG	3	chr14	73684948	-
TGCTGGAGGATTATCAGAAG	TGCTGGAGGATTATCAGAAG	T-CTGGAG-CTTA-CAGAAG	4	chr1	219884648	-
TGCTGGAGGATTATCAGAAG	TGCTGGAGGATTATCAGAAG	-GCTG-AGGCTTA-CAGAAG	4	chr5	175912554	+
TGCTGGAGGATTATCAGAAG	TGCTGGAGGATTATCAGAAG	T-CTGGAGTTTTA-CAGAAG	4	chr20	1603183	-
TGCTGGAGGATTATCAGAAG	TGCTGGAGGAT-TATCAGAAG	TGGTG-AGGATGTA-CAGAAG	4	chr6	25945602	-
TGCTGGAGGATTATCAGAAG	TGCTGGAGGATTATCAGAAG	T--TGGAGGAT-A-CAGAAG	4	chrX	90276552	+
TGCTGGAGGATTATCAGAAG	TGCTGGAGGATTATCAGAAG	T-C-GGAGGAT-A-CAGAAG	4	chr14	36005883	+
TGCTGGAGGATTATCAGAAG	TGCTGGAGGATTATCAGAAG	TGCTG-AGGAT-A-CAGAAG	3	chr6	88653846	+
TGCTGGAGGATTATCAGAAG	TGCTGGAGGATTATCAGAAG	TGCTGG-GGAT-A-CAGAAG	3	chr16	13341114	-
TGCTGGAGGATTATCAGAAG	TGCTGGAGGATTATCAGAAG	-GCTGGAG-AT-A-CAGAAG	4	chr12	30971243	+
TGCTGGAGGATTATCAGAAG	TGCTGGAGGATTATCAGAAG	T-CTG-AGGACTA-CAGAAG	4	chr2	111960094	+
TGCTGGAGGATTATCAGAAG	TGCTGGAGGATTATCAGAAG	TG-TTGAGGACTA-CAGAAG	4	chr12	122064625	-
TGCTGGAGGATTATCAGAAG	TGCTGGAGGATTATCAGAAG	-GCTGCAGGAATA-CAGAAG	4	chr22	45783545	-
TGCTGGAGGATTATCAGAAG	TGCTGGAGGATTATCAGAAG	TG-TGCAGGAGTA-CAGAAG	4	chr6	148397959	+
TGCTGGAGGATTATCAGAAG	TG-CTGGAGGATTATCAGAAG	TGACTGG-GGAATA-CAGAAG	4	chr6	36021222	+
TGCTGGAGGATTATCAGAAG	TGCTGGAGGATTATCAGAAG	T-CTGGAGGGGTA-CAGAAG	4	chr8	67199625	-
TGCTGGAGGATTATCAGAAG	TGCTGG-AGGATT-ATCAGAAG	TGCTGGGAGGCTTCA-CAGAAG	4	chr17	7049100	+
TGCTGGAGGATTATCAGAAG	TGCTGGAGGATTATCAGAAG	-GCTGGAGGA--A-CAGAAG	4	chr3	196654610	+
TGCTGGAGGATTATCAGAAG	TGCTGGAGGATTATCAGAAG	T-CTGGAGGA-CA-CAGAAG	4	chr1	34283802	+
TGCTGGAGGATTATCAGAAG	TGCTGGAGGATTATCAGAAG	T-CTGGAGGA-CA-CAGAAG	4	chr8	119534797	+
TGCTGGAGGATTATCAGAAG	TGCTGGAGGATTATCAGAAG	TGGTG-AGGATGA-CAGAAG	4	chr17	41324258	+
TGCTGGAGGATTATCAGAAG	TGCTGG-AGGATTATCAGAAG	TGGTGGTAGGATGA-CAGAAG	4	chr2	64642609	-
TGCTGGAGGATTATCAGAAG	TGCTGGAGGATTATCAGAAG	TGATGTAGGATCA-CAGAAG	4	chr12	117384621	+
TGCTGGAGGATTATCAGAAG	TGCTGGAGG-ATTATCAGAAG	TGGTGGAGGGATGA-CAGAAG	4	chr6	166416604	-
TGCTGGAGGATTATCAGAAG	TGCTGGAGGATTATCAGAAG	T-CTGG-GGATCA-CAGAAG	4	chr21	41668726	-
TGCTGGAGGATTATCAGAAG	TGCTGGAGGATTATCAGAAG	TGATGGCGGATCA-CAGAAG	4	chr16	31885451	-
TGCTGGAGGATTATCAGAAG	TGCTGGAGGATTATCAGAAG	TGGTGGATGATCA-CAGAAG	4	chr1	216616161	+
TGCTGGAGGATTATCAGAAG	TGCTGGAGGATTATCAGAAG	T-CTGGAGAATCA-CAGAAG	4	chr3	69445265	+
TGCTGGAGGATTATCAGAAG	TGCTGGAGGATTATCAGAAG	TGCTGGAGG-T-AACAGAAG	3	chr10	31588549	-
TGCTGGAGGATTATCAGAAG	TGCTGGAGGATTATCAGAAG	-GCTGGAGGGTGA-CAGAAG	4	chr3	13599604	+
TGCTGGAGGATTATCAGAAG	TGCTGGAGGATTATCAGAAG	TG-TGGAGGACGA-CAGAAG	4	chr5	62595043	+
TGCTGGAGGATTATCAGAAG	TGCTGGAGGATTATCAGAAG	TGATGGAGGAGCA-CAGAAG	4	chr6	1943314	-
TGCTGGAGGATTATCAGAAG	TGCTGGAGGATTATCAGAAG	TACTGG-GGATT-CCAGAAG	4	chrX	152305270	+
TGCTGGAGGATTATCAGAAG	TG-CTGGAGGATTATCAGAAG	TGACTGGAAGATT-CCAGAAG	4	chr1	7174535	+
TGCTGGAGGATTATCAGAAG	TGCTGGAGGATTATCAGAAG	T-CTGGAAGATT-CCAGAAG	4	chr1	18254759	-
TGCTGGAGGATTATCAGAAG	TGCTGGAGG-ATTATCAGAAG	TGCAGGAGGTATT-CCAGAAG	4	chr11	114497088	+
TGCTGGAGGATTATCAGAAG	TGCTG-GAG-GATTATCAGAAG	TGCTGAAAGAGATTAACAGAAG	4	chr4	90359132	+
TGCTGGAGGATTATCAGAAG	TGCTGGAGGATTATCAGAAG	TCCTG-AAGATTAACAGAAG	4	chr11	41907028	-
TGCTGGAGGATTATCAGAAG	TGC-TGGAGGATTATCAGAAG	TGCCTGG-GTATTACCAGAAG	4	chr7	118123052	-
TGCTGGAGGATTATCAGAAG	TGCTGGAGGAT-TATCAGAAG	T-CTGGAGTATGTACCAGAAG	4	chr2	104650898	-
TGCTGGAGGATTATCAGAAG	TGCTGGAGGATTATCAGAAG	TGCTGGGGGAT-ACCAGAAG	3	chr4	120671541	-
TGCTGGAGGATTATCAGAAG	TGCTGGAGGATTATCAGAAG	-GCTGGAG-AT-ACCAGAAG	4	chr10	37546694	+
TGCTGGAGGATTATCAGAAG	TGCTGGAGGATTATCAGAAG	TG-TG-AGGAGTAGCAGAAG	4	chr1	232693777	-
TGCTGGAGGATTATCAGAAG	TGCTGGAGGATTATCAGAAG	TGGTGGAG-ACTAGCAGAAG	4	chr1	151516342	+
TGCTGGAGGATTATCAGAAG	TGCTGGAGGATTATCAGAAG	TGCAGGAAGAATACCAGAAG	4	chr17	19374532	-
TGCTGGAGGATTATCAGAAG	TGCTGGAGGATTATCAGAAG	-GCTGGAGGGGTAGCAGAAG	4	chr15	52532348	+
TGCTGGAGGATTATCAGAAG	TGCTGGAGGATT-ATCAGAAG	TGCTGGAG-ATTGACCAGAAG	3	chr11	41618260	-
TGCTGGAGGATTATCAGAAG	TGCTGGAGGATT-ATCAGAAG	TGCTG-AGAATTCAGCAGAAG	4	chr1	26238811	-
TGCTGGAGGATTATCAGAAG	TGCTGGAGGATT-ATCAGAAG	TG-TGGAGTATTGACCAGAAG	4	chrX	56246667	+
TGCTGGAGGATTATCAGAAG	TGCTGGAGGATT-ATCAGAAG	TGCAGGAGGCTTCAGCAGAAG	4	chr12	54214791	+
TGCTGGAGGATTATCAGAAG	TGCTGGAGGATTATCAGAAG	T-CTGGAGGA--AGCAGAAG	4	chr22	23112294	+
TGCTGGAGGATTATCAGAAG	TGCTGGAGGATTATCAGAAG	TGC-AGAGGATAAGCAGAAG	4	chr8	106192375	+
TGCTGGAGGATTATCAGAAG	TGCTG-GAGGATTATCAGAAG	TGCAGAGAGGATCAGCAGAAG	4	chr1	168565431	+
TGCTGGAGGATTATCAGAAG	TGCTGGAGGATTATCAGAAG	TGCAGGGGGATGAGCAGAAG	4	chr8	120260981	+
TGCTGGAGGATTATCAGAAG	TGCTGGAGGATTATCAGAAG	TG-TGGAG-ATGAACAGAAG	4	chr1	47922726	-
TGCTGGAGGATTATCAGAAG	TGCTGGAGGATTATCAGAAG	TG-TGGAAGATAAACAGAAG	4	chr12	34388280	-
TGCTGGAGGATTATCAGAAG	TGCTGGAGGATTATCAGAAG	-GCTGGACGATGAGCAGAAG	4	chr11	68324680	-
TGCTGGAGGATTATCAGAAG	TGCTGGAGGATTATCAGAAG	-GCTGGACGATGAGCAGAAG	4	chr22	25392862	+
TGCTGGAGGATTATCAGAAG	TGCTGGAGGATTATCAGAAG	TG-TGGAGAATGAACAGAAG	4	chr18	2425274	+
TGCTGGAGGATTATCAGAAG	TGCTGGAGGATTATCAGAAG	TG-TGGAGG-TGAGCAGAAG	4	chr9	129882019	+
TGCTGGAGGATTATCAGAAG	TGCTGGAGGATTATCAGAAG	TGATGGAGGCTGAGCAGAAG	4	chr20	45304070	+
TGCTGGAGGATTATCAGAAG	TGCTGGAGGATTATCAGAAG	TGGTGGAGGGTGAGCAGAAG	4	chr18	40837701	-
TGCTGGAGGATTATCAGAAG	TGCTGGAGGATTATCAGAAG	TGCTGGAGGAACAGCAGAAG	3	chr1	4899100	-
TGCTGGAGGATTATCAGAAG	TGCTGGAGGATTATCAGAAG	-GCTGGAGGAGCAGCAGAAG	4	chr18	74664671	-
TGCTGGAGGATTATCAGAAG	TGCTGGAGGATTATC-AGAAG	TGCTGG-GG-TTATCGAGAAG	3	chr19	10309244	-
TGCTGGAGGATTATCAGAAG	TGCTGGAGGATTATC-AGAAG	TCCTGGAG-ATGATCAAGAAG	4	chr1	176432726	+
TGCTGGAGGATTATCAGAAG	TGCTGGAGGATTATC-AGAAG	T-CTGGAGG-TTTTCTAGAAG	4	chr14	39421940	-
TGCTGGAGGATTATCAGAAG	TGCTGGAGGATTATC-AGAAG	TG-TGGAGG-TTTTCTAGAAG	4	chr1	4650129	+
TGCTGGAGGATTATCAGAAG	TGCTGGAGGA-TTATCAGAAG	TG-TGGAGGAATTCT-AGAAG	4	chr6	109632335	-
TGCTGGAGGATTATCAGAAG	TGCTGGAGGA-TTATCAGAAG	TGC-GGAGGAGTTCT-AGAAG	4	chr1	64379004	-
TGCTGGAGGATTATCAGAAG	TGCTGGAGGATTATC-AGAAG	TGCAGGAGGCTTTTCTAGAAG	4	chr3	74614988	-
TGCTGGAGGATTATCAGAAG	TGCTGGAGGATTATC-AGAAG	TG-TGTAGGATTA-CGAGAAG	4	chr3	94989434	+
TGCTGGAGGATTATCAGAAG	TGCTGGAGG-ATTATC-AGAAG	TGCTG-AGGGATTA-CAAGAAG	4	chr3	79461421	+
TGCTGGAGGATTATCAGAAG	TGCTGGAGGATTATC-AGAAG	TGGTGGAGGACTA-CAAGAAG	4	chr12	52616165	-
TGCTGGAGGATTATCAGAAG	TGCTGGAGGATTATC-AGAAG	TGGTGGAGGACTA-CAAGAAG	4	chr12	52598897	-
TGCTGGAGGATTATCAGAAG	TGCTGGAGG-ATTATC--AGAAG	TGCTGAAGGGATTATCTTAGAAG	4	chr4	146533727	+
TGCTGGAGGATTATCAGAAG	TGCTGGAGGATTAT-CAGAAG	-GCTGGAGG-TTATGGAGAAG	4	chr2	159002098	+
TGCTGGAGGATTATCAGAAG	TGCTGGAGGATTAT-CAGAAG	TG-TGGAGGAATATGAAGAAG	4	chr3	191754243	-
TGCTGGAGGATTATCAGAAG	TGCTGGAGGATTAT-CAGAAG	-GCTGGAGGATT-TGGAGAAG	4	chr1	34152458	-
TGCTGGAGGATTATCAGAAG	TGCTGGAGGATT-ATCAGAAG	-GCTGGAGGATTCTTAAGAAG	4	chr3	68100786	-
TGCTGGAGGATTATCAGAAG	TGCTGGAGGATTATCAGAAG	TGGTAG-GGATTAT-AGAAG	4	chr19	27782681	-
TGCTGGAGGATTATCAGAAG	TGCTGGAGGATTATCAGAAG	TGGTGG-GGATTAT-AGAAG	3	chr7	63360630	+
TGCTGGAGGATTATCAGAAG	TGCTGGAGGATTATCAGAAG	TGGTGG-GGATTAT-AGAAG	3	chr7	63387485	-
TGCTGGAGGATTATCAGAAG	TGCTGGAGGATTATCAGAAG	TG-TGG-GGATTAT-AGAAG	3	chr12	90089810	+
TGCTGGAGGATTATCAGAAG	TGCTGGAGGATTATCAGAAG	T--TGG-GGATTAT-AGAAG	4	chr7	87615220	-
TGCTGGAGGATTATCAGAAG	TGCTGGAGGATTATCAGAAG	TGCTGG-G-ATTAT-AGAAG	3	chr11	18962601	-
TGCTGGAGGATTATCAGAAG	TGCTGGAGGATTATCAGAAG	T-CTG-ATGATTAT-AGAAG	4	chr18	20941057	+
TGCTGGAGGATTATCAGAAG	TGCTGGAGGATTATCAGAAG	T-CTG-ATGATTAT-AGAAG	4	chr18	131014	-
TGCTGGAGGATTATCAGAAG	TGCTGGAGG-ATTATCAGAAG	TG-TG-AGGTATTAT-AGAAG	4	chr14	78901620	-
TGCTGGAGGATTATCAGAAG	TGCTGGAGGATTATCAGAAG	-GCTGGA-CATTAT-AGAAG	4	chr12	81229863	+
TGCTGGAGGATTATCAGAAG	TGCTGGAGGATT-ATCAGAAG	-GCTTGAGGATTTAT-AGAAG	4	chr3	173970611	+
TGCTGGAGGATTATCAGAAG	TGCTGGAG-GATTATCAGAAG	T-CTGGAGCG-TTAT-AGAAG	4	chr16	70999920	-
TGCTGGAGGATTATCAGAAG	TGC-TGGAG-GATTATCAGAAG	TGCATGGAGTG-TTAT-AGAAG	4	chr22	35472300	-
TGCTGGAGGATTATCAGAAG	TGCTGGA-GGATTATCAGAAG	T-CTGGAAGGTTTAT-AGAAG	4	chr16	27285405	+
TGCTGGAGGATTATCAGAAG	TGCTGGAGGATTATCAGAAG	T-CTGG-GGCTTAT-AGAAG	4	chr8	116286572	+
TGCTGGAGGATTATCAGAAG	TGCTGGAGGATTATCAGAAG	T-CTGGAGCTTTAT-AGAAG	4	chr1	146711330	+
TGCTGGAGGATTATCAGAAG	TGCTGGAGGAT-TATCAGAAG	TACTGG-GGATGTAT-AGAAG	4	chr1	169580995	+
TGCTGGAGGATTATCAGAAG	TGCTGGAGGATTATCAGAAG	T--TGGAGGAT-AT-AGAAG	4	chrY	3853318	+
TGCTGGAGGATTATCAGAAG	TGCTGGAGGATTATCAGAAG	-GCTG-AGGAT-AT-AGAAG	4	chr1	34072431	+
TGCTGGAGGATTATCAGAAG	TG-CTGGAGGATTATCAGAAG	TGACTGGATGAT-AT-AGAAG	4	chr7	29464447	+
TGCTGGAGGATTATCAGAAG	TGCTGGAGGATTATCAGAAG	TGCTGGATGAT-AT-AGAAG	3	chr15	59352694	+
TGCTGGAGGATTATCAGAAG	TGCTGGAGGATTATCAGAAG	TGGTG-AGGAATAT-AGAAG	4	chr3	138292650	+
TGCTGGAGGATTATCAGAAG	TGCTGGAGGATTATCAGAAG	TG-TG-AGGAATAT-AGAAG	4	chr3	6499937	-
TGCTGGAGGATTATCAGAAG	TGCTGGAGGATTATCAGAAG	-GCTGTAGGAGTAT-AGAAG	4	chr15	67334790	-
TGCTGGAGGATTATCAGAAG	TGCTGGA-GGATTATCAGAAG	TGTTGGATGGACTAT-AGAAG	4	chr1	60089599	+
TGCTGGAGGATTATCAGAAG	TGCTGGAGGATTATCAGAAG	TG-TGGTGGACTAT-AGAAG	4	chr10	89771842	+
TGCTGGAGGATTATCAGAAG	TGCTGGAGGATTA-TCAGAAG	TCCTGGAGGGTTAAT-AGAAG	4	chr20	33921917	-
TGCTGGAGGATTATCAGAAG	TGCTGGAGGATTATCAGAAG	TCCTGGAGGA-CAT-AGAAG	4	chr8	104479044	-
TGCTGGAGGATTATCAGAAG	TGCTGGAGGATTATCAGAAG	TG--GGAGGATGAT-AGAAG	4	chr8	128124655	+
TGCTGGAGGATTATCAGAAG	TGCTGGAGGATTATCAGAAG	TCCTG-AGGATGAT-AGAAG	4	chr5	79996464	+
TGCTGGAGGATTATCAGAAG	TGCTGGAGGATTATCAGAAG	-GCTGAAGGATGAT-AGAAG	4	chrX	107762330	+
TGCTGGAGGATTATCAGAAG	TGCTGGAG-GATTATCAGAAG	TGGTGGAGAGATGAT-AGAAG	4	chr7	101795194	-
TGCTGGAGGATTATCAGAAG	TGCTGGAGGATTATCAGAAG	-GCTGGAGG-TCAT-AGAAG	4	chr11	107357774	-
TGCTGGAGGATTATCAGAAG	TGCTGGAGGATTATCAGAAG	T-CTGGAGG-TGAT-AGAAG	4	chr1	94790946	+
TGCTGGAGGATTATCAGAAG	TGCTGGAGGATTATCAGAAG	T-CTTGAGGATT-T-AGAAG	4	chr3	76841735	-
TGCTGGAGGATTATCAGAAG	TGCTGGAGGATTATCAGAAG	-GCTGAAGGATT-T-AGAAG	4	chr2	147452022	-
TGCTGGAGGATTATCAGAAG	TGCTGGAG-GATTATCAGAAG	TG-TGGAGTGATT-T-AGAAG	4	chr14	26356077	-
TGCTGGAGGATTATCAGAAG	TGCTGGAGGATTATCAGAAG	TCCTGGATGATT-T-AGAAG	4	chr21	33047639	+
TGCTGGAGGATTATCAGAAG	TGCTGGAGGATTATCAGAAG	-GCTGGAGGGTT-T-AGAAG	4	chr11	119062650	+
TGCTGGAGGATTATCAGAAG	TGC-TGGAGGATTATCAGAAG	TGCCTGGAGGA--ATTAGAAG	4	chr2	226993146	-
TGCTGGAGGATTATCAGAAG	TGCTGGAGGATTATCAGAAG	-GCTGGAGGAT-CT-AGAAG	4	chr5	58680646	+
TGCTGGAGGATTATCAGAAG	TGCTGGAGGATTATCAGAAG	T-CAGGAGGATTCT-AGAAG	4	chr2	105941651	-
TGCTGGAGGATTATCAGAAG	TGCTGGAGGATTATCAGAAG	TG--GGAGGATT-TTAGAAG	4	chr2	199276209	-
TGCTGGAGGATTATCAGAAG	TGCTGGAGGATTATCAGAAG	T-CTG-AGGATTCT-AGAAG	4	chr16	27868300	-
TGCTGGAGGATTATCAGAAG	TGCTGGAGGATTATCAGAAG	TGATGTAGGATTGT-AGAAG	4	chr1	222729030	+
TGCTGGAGGATTATCAGAAG	TGCTGGAGG-ATTATCAGAAG	TACTGGAGGGATT-TTAGAAG	4	chr4	47187665	-
TGCTGGAGGATTATCAGAAG	TGCTGGAGGATTATCAGAAG	T-CTGGAG-ATTCT-AGAAG	4	chrX	40918944	-
TGCTGGAGGATTATCAGAAG	TGCTGGAGGATTATCAGAAG	TGATGGACGATTCT-AGAAG	4	chr10	93113963	-
TGCTGGAGGATTATCAGAAG	TGCTGGAGGA-TTATCAGAAG	-GCTGGAGGACTTGT-AGAAG	4	chr1	37560674	-
TGCTGGAGGATTATCAGAAG	TGCTGGAGGATTATCAGAAG	-G-TGGAGGATTA--AGAAG	4	chr13	54007176	-
TGCTGGAGGATTATCAGAAG	TGCTGGAG-GATTATCAGAAG	TGCTGGAGCGATTA--AGAAG	3	chr10	109521609	-
TGCTGGAGGATTATCAGAAG	TGCTGGAGGA-TTATCAGAAG	TG-TGGAGGAGTTA--AGAAG	4	chr21	25373948	-
TGCTGGAGGATTATCAGAAG	TGCTGGAGGATTATCAGAAG	TGCTGGAGGAT-A--AGAAG	3	chr10	118004448	+
TGCTGGAGGATTATCAGAAG	TGCTGGAGGATTATCAGAAG	TGCTGGAGGAT-A--AGAAG	3	chr1	53846549	-
TGCTGGAGGATTATCAGAAG	TGCTGGAGGATTATCAGAAG	-GCTGGAGGAGTA--AGAAG	4	chr1	58762494	+
TGCTGGAGGATTATCAGAAG	TGCTGGAGGATTATCAGAAG	TGCTGGAGGATGA--AGAAG	3	chr6	78752845	-
TGCTGGAGGATTATCAGAAG	TGCTGGAGGATTATCAGAAG	-GCAGGAGGATTA-GAGAAG	4	chr8	70257551	+
TGCTGGAGGATTATCAGAAG	TGCTGGAGGATTATCAGAAG	TG-TG-AGGATTA-AAGAAG	4	chr11	65999064	-
TGCTGGAGGATTATCAGAAG	TGCTGGAGGATTATCAGAAG	-GCTGG-GGATTA-AAGAAG	4	chr5	51467098	+
TGCTGGAGGATTATCAGAAG	TGCTGGAGGATTATCAGAAG	TACTGG-GGATTA-GAGAAG	4	chr2	48442696	+
TGCTGGAGGATTATCAGAAG	TGCTGGAGGATTATCAGAAG	T-CTGGAAGATTA-GAGAAG	4	chr6	110343856	+
TGCTGGAGGATTATCAGAAG	TGCTGGAGGATTATCAGAAG	TGGTGGAGTATTA-AAGAAG	4	chr17	79204554	+
TGCTGGAGGATTATCAGAAG	TGCTGGAGGATTATCAGAAG	T-CTGGAGGCTTA-GAGAAG	4	chr6	30892828	-
TGCTGGAGGATTATCAGAAG	TGCTGGAGGATTATCAGAAG	TGGTGGAGGGTTA-GAGAAG	4	chr9	22644206	+
TGCTGGAGGATTATCAGAAG	TGCTGGAGGATTATCAGAAG	TG-TGGAGGAGTA-GAGAAG	4	chr10	101595990	-
TGCTGGAGGATTATCAGAAG	TGCTGGAGGATTATCAGAAG	TG-TG-AG-ATTATGAGAAG	4	chr7	96271531	+
TGCTGGAGGATTATCAGAAG	TGCTGGA-GGATTATCAGAAG	T-CTGGATGAATTATTAGAAG	4	chr3	172131713	+
TGCTGGAGGATTATCAGAAG	TGCTGGAGGATTATCAGAAG	T-CTG-AGAATTATGAGAAG	4	chr7	116819874	-
TGCTGGAGGATTATCAGAAG	TGCT-GGAGGATTATCAGAAG	TGCTAGGATTATTATAAGAAG	4	chr22	41875013	+
TGCTGGAGGATTATCAGAAG	TGCTGGAGGATTATCAGAAG	TGGTGGAG--TTATGAGAAG	4	chr4	125970655	-
TGCTGGAGGATTATCAGAAG	TGCTGGAGG-ATTATCAGAAG	-GCTGGAGGCTTTATAAGAAG	4	chr5	31231654	-
TGCTGGAGGATTATCAGAAG	TGCTGGAGG-ATTATCAGAAG	-GCTGGAGGTTTTATAAGAAG	4	chr18	6286162	-
TGCTGGAGGATTATCAGAAG	TGCTGGAGGATTATCAGAAG	TACTGGAG--TTATGAGAAG	4	chr12	17439629	-
TGCTGGAGGATTATCAGAAG	TGCTGGAGGATTATCAGAAG	TCCTG-AGGCTTATAAGAAG	4	chr1	43909048	-
TGCTGGAGGATTATCAGAAG	TGCTGGAGGAT-TATCAGAAG	TGCT--AGGATATATAAGAAG	4	chr20	54439348	+
TGCTGGAGGATTATCAGAAG	TGCTGGAGGAT-TATCAGAAG	-GCTGGTGGATCTATAAGAAG	4	chr11	28958897	+
TGCTGGAGGATTATCAGAAG	TGCTGGAGGAT-TATCAGAAG	TACTGGAGGCTCTATGAGAAG	4	chrX	37958395	-
TGCTGGAGGATTATCAGAAG	TGCTG-GAGGA-TTATCAGAAG	TGCTGTGAGGACATATAAGAAG	4	chr16	71201111	-
TGCTGGAGGATTATCAGAAG	TGCTGGAGGATTATCAGAAG	TGGTG-AGGAT-ATGAGAAG	4	chr2	103883610	+
TGCTGGAGGATTATCAGAAG	TGCTGGAGGATTATCAGAAG	-GCTGGGGGAT-ATGAGAAG	4	chrY	19421832	-
TGCTGGAGGATTATCAGAAG	TGCTGGAGGATTATCAGAAG	-GCTGGAG-AT-ATGAGAAG	4	chr3	54464251	-
TGCTGGAGGATTATCAGAAG	TGC-TGGAGGATTATCAGAAG	TGCATGGAGTAT-ATAAGAAG	4	chr5	118825002	-
TGCTGGAGGATTATCAGAAG	TGCTGGAGGATTATCAGAAG	TGCTGG-GGAATATAAGAAG	3	chr2	185918864	-
TGCTGGAGGATTATCAGAAG	TGCTGGAGGATTATCAGAAG	-GCTGGAG-ACTATGAGAAG	4	chr4	165742999	+
TGCTGGAGGATTATCAGAAG	TGCTGGAGGATTATCAGAAG	TG-TGGAG-AGTATTAGAAG	4	chr13	67461251	+
TGCTGGAGGATTATCAGAAG	TGCTGGAGGATTATCAGAAG	-GCTGGAGCACTATGAGAAG	4	chr21	39321590	-
TGCTGGAGGATTATCAGAAG	TGCTGGAGGATT-ATCAGAAG	TG-TGGAGAATTGATTAGAAG	4	chr14	45264989	+
TGCTGGAGGATTATCAGAAG	TGCTGGAGGATT-ATCAGAAG	T-CTGGAGGCTTGATGAGAAG	4	chr3	10994714	+
TGCTGGAGGATTATCAGAAG	TGCTGGAGGATTA--TCAGAAG	TGCTG-AGGATTAAATGAGAAG	4	chr15	30091017	+
TGCTGGAGGATTATCAGAAG	TGCTGGAGGATTA--TCAGAAG	TGCTG-AGGATTAAATGAGAAG	4	chr15	30143109	+
TGCTGGAGGATTATCAGAAG	TGCTGGAGGATTA--TCAGAAG	TGCTG-AGGATTAAATGAGAAG	4	chr15	30560018	+
TGCTGGAGGATTATCAGAAG	TGCTGGAGGATTA--TCAGAAG	TGCTG-AGGATTAAATGAGAAG	4	chr15	30612079	+
TGCTGGAGGATTATCAGAAG	TGCTGGAGGATTA--TCAGAAG	TGCTG-AGGATTAAATGAGAAG	4	chr15	30799515	+
TGCTGGAGGATTATCAGAAG	TGCTGGAGGATTA--TCAGAAG	TGCTG-AGGATTAAATGAGAAG	4	chr15	32601495	+
TGCTGGAGGATTATCAGAAG	TGCTGGAGGATTA--TCAGAAG	TGCTG-AGGATTAAATGAGAAG	4	chr15	22610022	-
TGCTGGAGGATTATCAGAAG	TGCTGGAGGATTA--TCAGAAG	TGCTG-AGGATTAAATGAGAAG	4	chr15	30406223	-
TGCTGGAGGATTATCAGAAG	TGCTGGAGGATTA--TCAGAAG	TGCTG-AGGATTAAATGAGAAG	4	chr15	32395237	-
TGCTGGAGGATTATCAGAAG	TGCTGGAGGATTA--TCAGAAG	TGCTG-AGGATTAAATGAGAAG	4	chr15	32447590	-
TGCTGGAGGATTATCAGAAG	TGCTGGAGGAT-TATCAGAAG	TG-TGGAGGATGGATTAGAAG	4	chr14	55839187	+
TGCTGGAGGATTATCAGAAG	TG-CTGGAGGATTATCAGAAG	TGACTGGAGGA-CATGAGAAG	4	chr4	113331431	-
TGCTGGAGGATTATCAGAAG	TGCTGGAGGATTATCAGAAG	TGATGGAGGA-GATGAGAAG	4	chr1	48968535	+
TGCTGGAGGATTATCAGAAG	TGCTGGAGGATTATCAGAAG	-GCTG-AGGATGATGAGAAG	4	chr13	26761961	-
TGCTGGAGGATTATCAGAAG	TGCTGGAGGATTATCAGAAG	TG-TGAAGGATGATTAGAAG	4	chr9	70429073	+
TGCTGGAGGATTATCAGAAG	TGCTGGAGGATTATCAGAAG	TGATGG-GGATAATGAGAAG	4	chr11	83242434	+
TGCTGGAGGATTATCAGAAG	TGCTGGAGGATTATCAGAAG	-GCTGGAG-ATAATGAGAAG	4	chr2	211827204	-
TGCTGGAGGATTATCAGAAG	TGCTGGAGGATTATCAGAAG	TGTTGGAG-ATAATGAGAAG	4	chr6	75246399	-
TGCTGGAGGATTATCAGAAG	TGCTGGAGGATTATCAGAAG	TGGTGGAG-ATGATGAGAAG	4	chrX	70261897	+
TGCTGGAGGATTATCAGAAG	TGCTGGAGGATTATCAGAAG	TG-TGGAG-ATGATGAGAAG	4	chr2	165509490	+
TGCTGGAGGATTATCAGAAG	TGCTGGAGGATTATCAGAAG	-GCTGGAGG-TAATGAGAAG	4	chr2	55162065	+
TGCTGGAGGATTATCAGAAG	TGCTGGAGGATTATCAGAAG	TGATGGAGG-TCATGAGAAG	4	chr4	26442329	-
TGCTGGAGGATTATCAGAAG	TGCTGGAGGATTATCAGAAG	TGATGGAGG-TGATGAGAAG	4	chr20	46755231	-
TGCTGGAGGATTATCAGAAG	TGCTGGAGGATTATCAGAAG	TACTGGAGG-TGATGAGAAG	4	chr4	14929305	+
TGCTGGAGGATTATCAGAAG	TGCTGGAGGATTATCAGAAG	TGCTGGAGG-TGATGAGAAG	3	chr15	29305513	+
TGCTGGAGGATTATCAGAAG	TGCTGGAGGATTATCAGAAG	TGGTGGAGG-TGATGAGAAG	4	chr4	95069163	-
TGCTGGAGGATTATCAGAAG	TGCTGGAGGATTATCAGAAG	TGGTGGAGG-TGATGAGAAG	4	chr4	126979869	+
TGCTGGAGGATTATCAGAAG	TGCTGGAGGATTATCAGAAG	TG-TGGAGGAAAATGAGAAG	4	chr4	189689949	-
TGCTGGAGGATTATCAGAAG	TGCTGGAGGATTATCAGAAG	TG-TGGAGGAAAATGAGAAG	4	chr21	9685685	-
TGCTGGAGGATTATCAGAAG	TGCTGGAGGATTATCAGAAG	TG-TGGAGGAAAATGAGAAG	4	KI270755.1	13055	+
TGCTGGAGGATTATCAGAAG	TGCTGGAGGATTATCAGAAG	TG-TGGAGGAAAATGAGAAG	4	KI270753.1	36098	+
TGCTGGAGGATTATCAGAAG	TGCTGGAGGATTA-TCAGAAG	-GCTGGAG-ATTAGTAAGAAG	4	chr13	37537515	-
TGCTGGAGGATTATCAGAAG	TGCTGGAGGATTA-TCAGAAG	TGCAGGATGATTAGTGAGAAG	4	chr20	42116322	-
TGCTGGAGGATTATCAGAAG	TGCTGGAGGATTA-TCAGAAG	T-CTGGAGG-TTAGTGAGAAG	4	chrX	102713864	+
TGCTGGAGGATTATCAGAAG	TGCTGGAGGATTATCAGAAG	TG-TTGAGGATT-TGAGAAG	4	chr1	146278826	-
TGCTGGAGGATTATCAGAAG	TGCTGGAGGATTATCAGAAG	TG-TTGAGGATT-TGAGAAG	4	chr1	148729609	-
TGCTGGAGGATTATCAGAAG	TGCTGGAGGATTATCAGAAG	-GCTGG-GGATT-TAAGAAG	4	chr20	30867335	-
TGCTGGAGGATTATCAGAAG	TGCTGGAGGATTATCAGAAG	T-CTGG-GGATT-TGAGAAG	4	chrX	18989890	+
TGCTGGAGGATTATCAGAAG	TGCTGGAGGATTATCAGAAG	TACTGGAG-ATT-TGAGAAG	4	chr1	240701527	+
TGCTGGAGGATTATCAGAAG	TGCTGGAGG-ATTATCAGAAG	T-CTGGAGGCATT-TAAGAAG	4	chr18	61448796	+
TGCTGGAGGATTATCAGAAG	TGCTGGAGGATTATCAGAAG	TGCTGGAGG-TT-TGAGAAG	3	chr4	100587225	+
TGCTGGAGGATTATCAGAAG	TGCTGGAGGATTATCAGAAG	TGGTGGAGGCTT-TGAGAAG	4	chr17	67286202	-
TGCTGGAGGATTATCAGAAG	TGCTGGAGGATTATCAGAAG	-GCTG-AGGATTCTGAGAAG	4	chr10	59008790	+
TGCTGGAGGATTATCAGAAG	TGCTGGAGGATTATCAGAAG	TACTGAAGGATTTTAAGAAG	4	chr1	58931722	-
TGCTGGAGGATTATCAGAAG	TGCTGG-AGGATTATCAGAAG	T-CTGGTAGGATTCTTAGAAG	4	chr10	132189450	+
TGCTGGAGGATTATCAGAAG	TGCTGGAGGATTATCAGAAG	T-CTGGGGGATTTTAAGAAG	4	chr6	21030846	+
TGCTGGAGGATTATCAGAAG	TGCTGGAGGATTATCAGAAG	TGGTGGGGGATTTTAAGAAG	4	chr6	147983602	+
TGCTGGAGGATTATCAGAAG	TGCTGGAGGATTATCAGAAG	-GCTGGAAGATTTTGAGAAG	4	chr3	195937290	+
TGCTGGAGGATTATCAGAAG	TGCTGGAGGATTATCAGAAG	-GCTGGAAGATTTTGAGAAG	4	chr3	197634362	+
TGCTGGAGGATTATCAGAAG	TGCTGGAGGATTATCAGAAG	-GCTGGAAGATTTTGAGAAG	4	chr3	195651591	-
TGCTGGAGGATTATCAGAAG	TGCTGGAGG-ATTATCAGAAG	TGATGGAGGCATTCTGAGAAG	4	chr19	37345514	+
TGCTGGAGGATTATCAGAAG	TGCTGGAGGATTATCAGAAG	TG-TGGAGG-TTGTAAGAAG	4	chr12	123213982	+
TGCTGGAGGATTATCAGAAG	TG-CTGGAGGATTATCAGAAG	TGACTGGAGGCTTCTTAGAAG	4	chr6	122251329	-
TGCTGGAGGATTATCAGAAG	TGCTGGAGGATTATCAGAAG	T-CTGGAGGGTTTTGAGAAG	4	chr20	54683967	+
TGCTGGAGGATTATCAGAAG	TGCTGGAGGATTATCAGAAG	TGTTGGAGGTTTGTAAGAAG	4	chr12	24449189	-
TGCTGGAGGATTATCAGAAG	TGC-TGGAGGATTATCAGAAG	TGCCTGGAGGTTTTTAAGAAG	4	chr3	64637749	+
TGCTGGAGGATTATCAGAAG	TGCTGGAGGATTATCAGAAG	T-CTGGAGGAATCTGAGAAG	4	chr19	53512033	+
TGCTGGAGGATTATCAGAAG	TGCTGGAGGATTATCAGAAG	TCCTGGAGGAATGTGAGAAG	4	chr5	139820330	+
TGCTGGAGGATTATCAGAAG	TGCTGGAGGATTATCAGAAG	TGGTG-AGGATTAAAAGAAG	4	chr5	85230229	-
TGCTGGAGGATTATCAGAAG	TGCTGGAGGATTATCAGAAG	TGGTGAAGGATTAAAAGAAG	4	chr15	48465207	+
TGCTGGAGGATTATCAGAAG	TGCTGGAGGATTATCAGAAG	TG-TGGAG-ATTAAAAGAAG	4	chr3	192243317	+
TGCTGGAGGATTATCAGAAG	TGCTGGAGGATTATCAGAAG	T-CTGGAG-ATTAGAAGAAG	4	chr7	111429291	-
TGCTGGAGGATTATCAGAAG	TGCTGGAGGATTATCAGAAG	TGGTGGAGG-TTAAGAGAAG	4	chr6	155420182	+
TGCTGGAGGATTATCAGAAG	TGCTGGAGGATTATCAGAAG	TG-TGGAGGATAAAGAGAAG	4	chr8	96461082	+
TGCTGGAGGATTATCAGAAG	TGCTGGAGGATTATCAGAAG	-GCTGGAGGATCAGAAGAAG	4	chr1	46030294	+
TGCTGGAGGATTATCAGAAG	TGCTGGAGGA-TTATCA-GAAG	TGATGGGGGAATTATCAGGAAG	4	chr12	41037788	+
TGCTGGAGGATTATCAGAAG	TGCTGGAGGATTATCA-GAAG	TGCTG-TGAATTATCAGGAAG	4	chr1	171622111	+
TGCTGGAGGATTATCAGAAG	TGCTGGAG-GATTATCA-GAAG	TGCTGAAGAAATTATCATGAAG	4	chr15	54744019	-
TGCTGGAGGATTATCAGAAG	TGCTGGAGGATTATCA-GAAG	T-CTGGAG--TTATCACGAAG	4	chr3	5574742	+
TGCTGGAGGATTATCAGAAG	TGCTGGAGGATTATCA-GAAG	T-CTGGAGG-CTATCATGAAG	4	chr8	68809039	+
TGCTGGAGGATTATCAGAAG	TGCTGGAGGATTATCA-GAAG	-GCTGGAGAACTATCAGGAAG	4	chr8	102807499	+
TGCTGGAGGATTATCAGAAG	TGCTGGAGGATTATCA-GAAG	TGGTGGAGGGGTATCAGGAAG	4	chr14	50118712	+
TGCTGGAGGATTATCAGAAG	TGCTGGAGGATTATCA-GAAG	T-CTGGAGGA--ATCATGAAG	4	chr1	34285167	+
TGCTGGAGGATTATCAGAAG	TGCTGGAGGATTATCA-GAAG	T-CTGGAGGA-GATCATGAAG	4	chr1	36179285	+
TGCTGGAGGATTATCAGAAG	TGCTGGAGGATTATCA-GAAG	TGGTGGAAGATCATCACGAAG	4	chr7	153023686	+
TGCTGGAGGATTATCAGAAG	TGCTGGAGGATTATCA-GAAG	T-CTGGAGG-TAATCAGGAAG	4	chr13	91424141	+
TGCTGGAGGATTATCAGAAG	TGCTGGAGGATTATCA-GAAG	-GCTGGAGGAGGATCAGGAAG	4	chr7	84148737	-
TGCTGGAGGATTATCAGAAG	TGCTGGAGGATTA-TCA-GAAG	TGTTGG-GGATTACTCAGGAAG	4	chr18	25664836	-
TGCTGGAGGATTATCAGAAG	TGCTGGA-GGATTATCA-GAAG	TG-TGGAAGGATT-TCAGGAAG	4	chr11	25266319	-
TGCTGGAGGATTATCAGAAG	TGCTGGAGG-ATTATCA-GAAG	TG-TGGAGGGATT-TCAGGAAG	4	chr2	127872467	-
TGCTGGAGGATTATCAGAAG	TGCTGGAGGATTATCA-GAAG	T-CTGG-GGATT-TCAGGAAG	4	chrY	19732637	+
TGCTGGAGGATTATCAGAAG	TGCTGGAGGATTATCA-GAAG	TG-TGG-GGATTTTCAGGAAG	4	chr4	57165710	-
TGCTGGAGGATTATCAGAAG	TGCTGGAGGATTATC-A-GAAG	T-CTGGAGGATT-TCCAGGAAG	4	chr2	213418429	+
TGCTGGAGGATTATCAGAAG	TGCTGGAGGATTATCA-GAAG	TG-TG-AGGATTA-CATGAAG	4	chr18	64556101	-
TGCTGGAGGATTATCAGAAG	TGCTGGAGGATTATCA-GAAG	-GCTGGAGGAT-A-CATGAAG	4	chr16	17273379	-
TGCTGGAGGATTATCAGAAG	TGCTGGAGGATTATCA-GAAG	TGCTAGAG-ATTAACAGGAAG	4	chr14	61686691	-
TGCTGGAGGATTATCAGAAG	TGCTGGAGGATTATCA-GAAG	TCCTGGAGG-TTAACAGGAAG	4	chr4	81884897	+
TGCTGGAGGATTATCAGAAG	TGCTGGAGGATTATCA-GAAG	TG-TGGAGGATTCT-ATGAAG	4	chr12	39637230	+
TGCTGGAGGATTATCAGAAG	TGCTGGAGGATTATC-AGAAG	TGC-GGAGGATGATCTGGAAG	4	chr7	148094546	+
TGCTGGAGGATTATCAGAAG	TGCTGGAGGATTATC-AGAAG	TGCTGGAGGATT-TCTGGAAG	3	chr11	128293271	+
TGCTGGAGGATTATCAGAAG	TGCTGGAGGATTATCAGAAG	T-CAGGAGG-TTATC-GAAG	4	chr8	29063464	-
TGCTGGAGGATTATCAGAAG	TGCTGGAGGAT--TATCAGAAG	TGCTG-AGGATGCTATC-GAAG	4	chr1	46610119	+
TGCTGGAGGATTATCAGAAG	TGCTGGAGGATTATCAGAAG	TG-TGGAGGAT-ATC-GAAG	3	chr11	124411318	-
TGCTGGAGGATTATCAGAAG	TGCTGGAGGATTATCAGAAG	TACTGAAGGAT-ATC-GAAG	4	chr7	20175980	-
TGCTGGAGGATTATCAGAAG	TGCTGGAGGATTATCAGAAG	-GCTGGAGGA-GATC-GAAG	4	chr19	11041343	+
TGCTGGAGGATTATCAGAAG	TGCTGGAGGATTATCAGAAG	T-CTGGAGG-TCATC-GAAG	4	chr9	123583205	+
TGCTGGAGGATTATCAGAAG	TGCTGGAGGATTATCAGAAG	-GCTGGAGGAGTA-C-GAAG	4	chr16	16915834	-
TGCTGGAGGATTATCAGAAG	TGCTGGAGGATTATCAGAAG	T-CTGGAGG-TTAGC-GAAG	4	chr17	81020191	+
TGCTGGAGGATTATCAGAAG	TGCTGGAGGATTATCAGAAG	T-CTTGAGGATTAT--GAAG	4	chr2	166425181	+
TGCTGGAGGATTATCAGAAG	TGCTGGAGGATTATCAGAAG	TGCTGGAG-ATTAT--GAAG	3	chr3	191247050	+
TGCTGGAGGATTATCAGAAG	TGCTGGAGGA-TTATCAGAAG	TG-TGGAGGAGTTAT--GAAG	4	chr7	99763248	+
TGCTGGAGGATTATCAGAAG	TGCTGGAGGATTATCAGAAG	T-CTG-AGGATTAT-TGAAG	4	chr5	126002615	+
TGCTGGAGGATTATCAGAAG	TGCTGGAGGATT-ATCAGAAG	T-CTGGAGGATTTAT-TGAAG	4	chr15	87521960	-
TGCTGGAGGATTATCAGAAG	TGCTGGAGGATTATCAGAAG	-GCTGGAGGCTTAT-GGAAG	4	chr1	35539729	-
TGCTGGAGGATTATCAGAAG	TGCTGGAGGAT-TATCAGAAG	TGCTGGAGGATGTAT-GGAAG	3	chr11	33575256	+
TGCTGGAGGATTATCAGAAG	TGCTGGAGGATTATCAGAAG	T-CTGGAGGAT-AT-TGAAG	4	chr18	47524254	-
TGCTGGAGGATTATCAGAAG	TGCTGGAGGATTATCAGAAG	TACAGGAG-ATTATCTGAAG	4	chr20	8818119	+
TGCTGGAGGATTATCAGAAG	TGCT-GGAGGATTATCAGAAG	TGCTAGG-TGATTATCTGAAG	4	chr3	99122687	+
TGCTGGAGGATTATCAGAAG	TGCTGGAGGATTATCAGAAG	TGGTG-AG-ATTATCTGAAG	4	chr20	23456936	-
TGCTGGAGGATTATCAGAAG	TGCTGGAGGATTATCAGAAG	TG-TG-AGAATTATCTGAAG	4	chr18	34917161	+
TGCTGGAGGATTATCAGAAG	TGCTGGAGGATTATCAGAAG	T-C-GGAGG-TTATCTGAAG	4	chr6	111630891	-
TGCTGGAGGATTATCAGAAG	TGCTGGAGGATTATCAGAAG	TGCTG-AGG-TTATCTGAAG	3	chr7	96587512	-
TGCTGGAGGATTATCAGAAG	TGCTGGAGGA-TTATCAGAAG	TGCTG-AGGACGTATCTGAAG	4	chr5	2126535	+
TGCTGGAGGATTATCAGAAG	TGCTGGAGGATTATCAGAAG	-GCTGGAGAAGTATCCGAAG	4	chr12	42287980	-
TGCTGGAGGATTATCAGAAG	TGCTGGAGGATTATCAGAAG	T-CTG-AGGATAATCCGAAG	4	chr5	149535018	-
TGCTGGAGGATTATCAGAAG	TGCTGGAGGATTATCAGAAG	T-CTG-AGGATAATCTGAAG	4	chr1	246491017	+
TGCTGGAGGATTATCAGAAG	TGCTGGAGGATTATCAGAAG	TG-TGGAGGAGAATCTGAAG	4	chr22	46950749	+
TGCTGGAGGATTATCAGAAG	TG-CTGGAGGATTAT-CAGAAG	TGACTGGAG-ATTATTCTGAAG	4	chr6	39640774	+
TGCTGGAGGATTATCAGAAG	TGCTGGAGGATTATCAGAAG	TACTG-AGGATT-TCTGAAG	4	chr6	111104223	+
TGCTGGAGGATTATCAGAAG	TGCTGG-AGGATTATCAGAAG	-GCTGGCAGGATT-TCTGAAG	4	chr15	68684128	-
TGCTGGAGGATTATCAGAAG	TGCTGGAGGATTATCAGAAG	T-CTGG-GGATT-TCTGAAG	4	chr4	81066570	-
TGCTGGAGGATTATCAGAAG	TGCTGGAGGATTATCAGAAG	TCCTGGAG-ATT-TCTGAAG	4	chr11	116223098	-
TGCTGGAGGATTATCAGAAG	TGCTGGAGGATTATCAGAAG	TGC-CGAGGATTTTCTGAAG	4	chr20	60715321	-
TGCTGGAGGATTATCAGAAG	TGCTGG-AGGATTATCAGAAG	TGGTGGCAGGATTGTCTGAAG	4	chr14	79646695	+
TGCTGGAGGATTATCAGAAG	TGCTGGAG-GATTATCAGAAG	TGGTGGAGTGATTTTCTGAAG	4	chr21	46431163	+
TGCTGGAGGATTATCAGAAG	TGCTGGAG-GATTATCAGAAG	TGGTGGAGTGATTTTCTGAAG	4	chr21	46431200	+
TGCTGGAGGATTATCAGAAG	TGCTGGAGGA-TTATCAGAAG	TGGTGGAGGAATTGTCTGAAG	4	chr8	63541943	-
TGCTGGAGGATTATCAGAAG	TG-CTGGAGGATTAT-CAGAAG	TGACTGGGGGATTATGCTGAAG	4	chr2	134507001	-
TGCTGGAGGATTATCAGAAG	TGCTGGAGGATTATCAGAAG	TACTGG-GGATTA-CTGAAG	4	chr12	79070726	+
TGCTGGAGGATTATCAGAAG	TGCTGGAGGATTATCAGAAG	-GCTGGAGG-TTACCTGAAG	4	chr13	44876599	+
TGCTGGAGGATTATCAGAAG	TGCTGGAGGAT-TATCAGAAG	TG-TGGAGGATGTAGCCGAAG	4	chr3	187260784	+
TGCTGGAGGATTATCAGAAG	TGCTGGAGGATTATCAGAAG	TGGTG-AGGATTATGTGAAG	4	chr7	138006039	+
TGCTGGAGGATTATCAGAAG	TGCTGGA-GGATTATCAGAAG	TG-TGGAAGGATTATTTGAAG	4	chr18	30635220	-
TGCTGGAGGATTATCAGAAG	TGCTGGAGGATTATCAGAAG	TG-TGGAGGAT-ATGTGAAG	4	chr2	231147124	-
TGCTGGAGGATTATCAGAAG	TGCTGGAGGATTATCAGAAG	-GCTGGAGGATCATGGGAAG	4	chr3	31847852	+
TGCTGGAGGATTATCAGAAG	TGCTGGAGGATTATCAGAAG	T-CTGGAGGATCATTGGAAG	4	chr2	27894400	+
TGCTGGAGGATTATCAGAAG	TGCTGGAGGATTATCAG-AAG	T-CTG-AGG-TTATCAGAAAG	4	chrX	139230411	-
TGCTGGAGGATTATCAGAAG	TGCTGGAGGATTATCAG-AAG	T-CTGG-GGAGTATCAGTAAG	4	chr19	12460474	-
TGCTGGAGGATTATCAGAAG	TGCTGGAGGA-TTATCAG-AAG	TGCTGCAGGAATAATCAGAAAG	4	chr1	70234165	+
TGCTGGAGGATTATCAGAAG	TGCTGGAGGATTATCAG-AAG	TGGTGGAGGA-AATCAGAAAG	4	chr3	24872187	-
TGCTGGAGGATTATCAGAAG	TGCTGGAGGATTATCAG-AAG	TGATGGAGGA-AATCAGTAAG	4	chr2	241659195	+
TGCTGGAGGATTATCAGAAG	TGCTG-GAGGATTATCAG-AAG	TGCTGAAAGGATGATCAGAAAG	4	chr1	226197907	+
TGCTGGAGGATTATCAGAAG	TGCTGGAGGATTATCAG-AAG	T-CTG-AGGATT-TCAGAAAG	4	chr7	66643859	-
TGCTGGAGGATTATCAGAAG	TGCTGGAGGATTATCAG-AAG	TG-TG-AGGATT-TCAGAAAG	4	chr2	214495822	-
TGCTGGAGGATTATCAGAAG	TGCTGGAGGATTATCAG-AAG	T-CTGGAGTATT-TCAGAAAG	4	chr1	162343691	+
TGCTGGAGGATTATCAGAAG	TGCTGGAGGATTATCAG-AAG	TCCTGGAGGCTT-TCAGCAAG	4	chr10	51274976	+
TGCTGGAGGATTATCAGAAG	TGCTGGAGGATTAT-CAG-AAG	TGCTCGAGG-TTATACAGCAAG	4	chr14	74426871	-
TGCTGGAGGATTATCAGAAG	TGCTGGAGGATTATC-AG-AAG	TACTGGAGGACTATCCAGCAAG	4	chr11	37457707	-
TGCTGGAGGATTATCAGAAG	TGCTGGAGGATTAT-CAG-AAG	TCCTGGAGGATT-TGCAGCAAG	4	chr11	20732604	+
TGCTGGAGGATTATCAGAAG	TGCTGGAGGATTATCAG-AAG	TGGTGGAG-ATTA-CAGTAAG	4	chr10	90067612	-
TGCTGGAGGATTATCAGAAG	TGCTGGAGGATTATCAG-AAG	TG-TGGAGCATTA-CAGTAAG	4	chr1	234153262	+
TGCTGGAGGATTATCAGAAG	TGCTGGAGGATTATCAG-AAG	TG-TGGAGGAT-A-CAGAAAG	4	chr17	35844226	+
TGCTGGAGGATTATCAGAAG	TGCTGGAGGATTATCAG-AAG	TGCGGGAGGATGA-CAGCAAG	4	chr12	121854474	-
TGCTGGAGGATTATCAGAAG	TGCTGGAGGATTATCAG-AAG	TGCAGGTGGATTAGCAGAAAG	4	chr20	34706788	+
TGCTGGAGGATTATCAGAAG	TGCTGGAGGATTATCAG-AAG	TGCTTGAGGCTTAGCAGAAAG	4	chr20	32448538	-
TGCTGGAGGATTATCAGAAG	TGCTGGAGGATTATCAG-AAG	-GCTGGAGGTTTATTAGCAAG	4	chr11	27232091	-
TGCTGGAGGATTATCAGAAG	TGCTGGAGGATTATCAG-AAG	TCCTGGAGGATTAT--GCAAG	4	chr18	36200406	+
TGCTGGAGGATTATCAGAAG	TGCTGGAGGATTATCA-GAAG	TGCTG-AGGATTAGCACAAAG	4	chr7	80916340	+
TGCTGGAGGATTATCAGAAG	TGCTGGAGGATTAT-CAGAAG	-GCTGGAGGATTATGAACAAG	4	chr8	132691880	+
TGCTGGAGGATTATCAGAAG	TGCTGGAGGATTATCAGAAG	TACT-TAGGATTATCA-AAG	4	chr18	2341359	-
TGCTGGAGGATTATCAGAAG	TGCTGGAGGATTATCAGAAG	T-CTTAAGGATTATCA-AAG	4	chrX	31712413	-
TGCTGGAGGATTATCAGAAG	TGCTGGAGGATTATCAGAAG	-G-TGGAG-ATTATCA-AAG	4	chr16	78690999	-
TGCTGGAGGATTATCAGAAG	TGCTGGAGGATTATCAGAAG	TG--GGAAGATTATCA-AAG	4	chr16	63653467	+
TGCTGGAGGATTATCAGAAG	TGCTGGAGGATTATCAGAAG	TGATTGATGATTATCA-AAG	4	chr8	119078719	+
TGCTGGAGGATTATCAGAAG	TGCTGGAGG-ATTATCAGAAG	T-CTG-AGGCATTATCA-AAG	4	chr6	107209981	-
TGCTGGAGGATTATCAGAAG	TGCTGGAGG--ATTATCAGAAG	TGCTGGAGGCCATTATCA-AAG	3	chr15	89404250	+
TGCTGGAGGATTATCAGAAG	TGCTGGAG-GATT-ATCAGAAG	TGCTTGAGTGATTTATCA-AAG	4	chr20	46826306	-
TGCTGGAGGATTATCAGAAG	TGCTGGAGGATTATCAGAAG	T-CTG-AGGGTTATCA-AAG	4	chr16	72153843	-
TGCTGGAGGATTATCAGAAG	TGCTGGAGGATTATCAGAAG	T-CTGGATGTTTATCA-AAG	4	chr11	56351024	+
TGCTGGAGGATTATCAGAAG	TGCTGG-AGGAT-TATCAGAAG	T-CTGGCAGGATCTATCA-AAG	4	chr5	138732715	-
TGCTGGAGGATTATCAGAAG	TGCTGGAGGAT-TATCAGAAG	-GCTGGAGAATATATCA-AAG	4	chrX	131219985	+
TGCTGGAGGATTATCAGAAG	TGCTGGAGGATTATCAGAAG	-GCTGGAGG-CTATCA-AAG	4	chr8	23277977	+
TGCTGGAGGATTATCAGAAG	TGCTGGAGGATTATCAGAAG	T-CTG-AGGAGTATCA-AAG	4	chr7	78594137	-
TGCTGGAGGATTATCAGAAG	TGCTGGAGGATT-ATCAGAAG	TG-TGGAGAATTGATCA-AAG	4	chr4	113175610	-
TGCTGGAGGATTATCAGAAG	TGCTGGAGGAT-TATCAGAAG	TG-TGGAGGATGGATCA-AAG	4	chr9	106826984	+
TGCTGGAGGATTATCAGAAG	TGCTGGAGGATTATCAGAAG	TGCTGGAGGA--ATCA-AAG	3	chr18	30122578	-
TGCTGGAGGATTATCAGAAG	TGCTGGAGGATTATCAGAAG	TCCTGGAGGA-CATCA-AAG	4	chr10	100652392	-
TGCTGGAGGATTATCAGAAG	TGCTGGAGG-ATTATCAGAAG	TG-TGGAGGTATCATCA-AAG	4	chr1	164253989	-
TGCTGGAGGATTATCAGAAG	TGCTGGAGGATTATCAGAAG	TGCTGGAGGAGCATCA-AAG	3	chr18	22669199	+
TGCTGGAGGATTATCAGAAG	TGC-TGGAG-GATTA-TCAGAAG	TGCCTGGAGTGATTACTCA-AAG	4	chr10	119432541	-
TGCTGGAGGATTATCAGAAG	TGCTGGAGG-ATTATCAGAAG	TG-TGGAGGCATT-TCA-AAG	4	chr11	132858342	-
TGCTGGAGGATTATCAGAAG	TGCTGGAGGATTATCAGAAG	-GCTGGAGAATT-TCA-AAG	4	chr4	56070664	-
TGCTGGAGGATTATCAGAAG	TGCTGGAGGATTATCAGAAG	TGCTGGAGCATT-TCA-AAG	3	chr9	108836454	+
TGCTGGAGGATTATCAGAAG	TGCTGGAGGATTATCAGAAG	-GCTGGAGGATT--CA-AAG	4	chr5	57478232	+
TGCTGGAGGATTATCAGAAG	TGCTGGAGGATTATCAGAAG	T-CTGGAGGAAT-TCA-AAG	4	chr8	110898025	-
TGCTGGAGGATTATCAGAAG	TGCTGGAGGATTATCAGAAG	TGCTGGAGGAGT-TCA-AAG	3	chr1	181349481	+
TGCTGGAGGATTATCAGAAG	TGCTGGAGGATTATCAGAAG	-GCAGGAGGATTGTCA-AAG	4	chr21	38007371	+
TGCTGGAGGATTATCAGAAG	TGCTGGAGGATTATCAGAAG	T-CTG-AGGATTTTCA-AAG	4	chr1	238074605	-
TGCTGGAGGATTATCAGAAG	TGCTGGAGGATTATCAGAAG	TG-TGGAGAATTCTCA-AAG	4	chrX	85924192	+
TGCTGGAGGATTATCAGAAG	TGCTGGAGGA-TTATCAGAAG	TGGTGGAGGACTTCTCA-AAG	4	chr4	180505407	-
TGCTGGAGGATTATCAGAAG	TGCTGGAGGATTATCAGAAG	TGTTGGAGGACTGTCA-AAG	4	chr4	79697418	-
TGCTGGAGGATTATCAGAAG	TGCTGGAGGA-TTATCAGAAG	TG-TGGAGGAATTA-CA-AAG	4	chr4	111080738	+
TGCTGGAGGATTATCAGAAG	TGCTGGAGGATTATCAGAAG	TCCTGGAGAATTA-CA-AAG	4	chr17	80734340	-
TGCTGGAGGATTATCAGAAG	TGCTGGAGGA-TTATCAGAAG	TG-TGGAGGAGTTA-CA-AAG	4	chr22	31178692	-
TGCTGGAGGATTATCAGAAG	TGCTGGAGGATTATCAGAAG	TCCTGGAGGATT-CCA-AAG	4	chr2	210707109	-
TGCTGGAGGATTATCAGAAG	TGCTGGAGGATTATCAGAAG	TACTGGAG-ATTACCA-AAG	4	chr6	77130681	+
TGCTGGAGGATTATCAGAAG	TGC-TGGAGGATTATCAGAAG	TGCATGGAGGTTTAACA-AAG	4	chr21	44282605	-
TGCTGGAGGATTATCAGAAG	TGCTGGAGGATTATCAGAAG	TG-TGGAGGAATACCA-AAG	4	chr2	25900227	-
TGCTGGAGGATTATCAGAAG	TGCTGGAGGATTATCAGAAG	-GCTGGAGGATCAGCA-AAG	4	chr8	97977771	-
TGCTGGAGGATTATCAGAAG	TGCTGGAGGATTATCAGAAG	TGATGGAGGATTAT-A-AAG	3	chr2	110223413	-
TGCTGGAGGATTATCAGAAG	TGCTGGAGGATTATCAGAAG	TCCTGGAGGATT-TTA-AAG	4	chr9	91738977	+
TGCTGGAGGATTATCAGAAG	TGCTGGAGGATTATCAGAAG	-GCTGGAGGATT-TTA-AAG	4	chr11	86304099	+
TGCTGGAGGATTATCAGAAG	TGCTGGAGGATTATCAGAAG	-GCTGGAGGATTA--AAAAG	4	chr3	171594967	+
TGCTGGAGGATTATCAGAAG	TG-CTGGAGGATTATCAGAAG	TGACTG-AGGATTATGA-AAG	4	chr15	80472954	+
TGCTGGAGGATTATCAGAAG	TGCTGG-AGGATTATCAGAAG	T-CTGGTAGGATTAT-AAAAG	4	chr11	123776099	-
TGCTGGAGGATTATCAGAAG	TGCTGGAGGATTATCAGAAG	-GCTGGAGGAT-ATTA-AAG	4	chr1	35852148	+
TGCTGGAGGATTATCAGAAG	TGCTGGAGGATTA-TCAGAAG	TGC-GGAGGATTAGT-AAAAG	4	chr4	162418926	+
TGCTGGAGGATTATCAGAAG	TGCTGGAGGATTA-TCAGAAG	TG-TGGAGGATTAGT-AAAAG	4	chr1	79702795	+
TGCTGGAGGATTATCAGAAG	TGCTGGAGGATTA-TCAGAAG	TG-TGGAGGATTAGTGA-AAG	4	chr19	52485990	+
TGCTGGAGGATTATCAGAAG	TGCTGGAGGATTATCAGAAG	-GCTGGAGGATTGTGA-AAG	4	chr22	37421280	-
TGCTGGAGGATTATCAGAAG	TGCTGGAGGATTATCAGAAG	TCCTGGAGGATTTTTA-AAG	4	chr6	116842749	-
TGCTGGAGGATTATCAGAAG	TGCTGGAG-GATTATCAGAAG	T-CTGGAGTGATTATC--AAG	4	chr15	83175476	+
TGCTGGAGGATTATCAGAAG	TGCTGGAGGATTATCAGAAG	T-CTGGAGAATTATC--AAG	4	chr6	48061349	-
TGCTGGAGGATTATCAGAAG	TGCTGGAGG-ATTATCAGAAG	TGCAGGAGGGATTATC-CAAG	4	chr17	63414885	-
TGCTGGAGGATTATCAGAAG	TGCTGGAGGATTATCAGAAG	T-CTGGAGGAT-ATC-CAAG	4	chr17	38227944	+
TGCTGGAGGATTATCAGAAG	TGCTGGAGGATTATCAGAAG	T-CTGGAGGAT-ATC-CAAG	4	chr17	36288511	-
TGCTGGAGGATTATCAGAAG	TGCTGGAGGATTATCAGAAG	T-CTGGAGGAT-ATC-CAAG	4	chr17	38092604	-
TGCTGGAGGATTATCAGAAG	TGCTGGAGGATTATCAGAAG	T-CTGGAGGAT-ATC-CAAG	4	chr17	47560622	-
TGCTGGAGGATTATCAGAAG	TGCTGGAGGATTATCAGAAG	-GCTGGAGGAGTATC-TAAG	4	chr8	20033656	-
TGCTGGAGGATTATCAGAAG	TGCTGGAGGATTATCAGAAG	-GCTAGAG-ATTATCAAAAG	4	chr21	26801601	+
TGCTGGAGGATTATCAGAAG	TGCTGGAGGATTATCAGAAG	TCCTG-AAGATTATCAAAAG	4	chr2	196337910	-
TGCTGGAGGATTATCAGAAG	TGCTGGAGGATTATCAGAAG	T-CTG-ATGATTATCATAAG	4	chr5	87972460	-
TGCTGGAGGATTATCAGAAG	TGCTGGAGGATTATCAGAAG	-GCTG-AGTATTATCAAAAG	4	chr1	70631697	-
TGCTGGAGGATTATCAGAAG	TGCTGGAGGA-TTATCAGAAG	TGATGGAG-AGTTATCACAAG	4	chr18	44522570	+
TGCTGGAGGATTATCAGAAG	TGCTGGAG-GATTATCAGAAG	T-CTGGAGAGGTTATCACAAG	4	chr7	41502234	+
TGCTGGAGGATTATCAGAAG	TGCTGGAGGATTATCAGAAG	TG-TGAAGGAT-ATCATAAG	4	chr21	23864204	-
TGCTGGAGGATTATCAGAAG	TGC-TGGAGGATTATCAGAAG	TGCGTGG-GGAATATCAAAAG	4	chr20	58547268	-
TGCTGGAGGATTATCAGAAG	TGCTGGAGGATTATCAGAAG	-GCTGGAG-ACTATCAAAAG	4	chr12	109610412	-
TGCTGGAGGATTATCAGAAG	TGCTGGAGGATTATCAGAAG	TGCAGGAGTATAATCACAAG	4	chr9	90454399	-
TGCTGGAGGATTATCAGAAG	TGCTGGAGGATTATCAGAAG	TG-TG-AGGATT-TCACAAG	4	chr16	26929641	+
TGCTGGAGGATTATCAGAAG	TGCTGGAGGATTATCAGAAG	TACTG-AGGATT-TCAAAAG	4	chr12	81119181	+
TGCTGGAGGATTATCAGAAG	TGCTGGAGGATTATCAGAAG	TGCTGCAGGATT-TCATAAG	3	chrX	125588488	-
[truncated: 10,977 more rows]
