# Supplementary material for: Precision T cell correction platform for inborn errors of immunity
Source: Mol Ther. 2025 Aug 12;33(11):5624–43. doi: 10.1016/j.ymthe.2025.08.018 (PMC12628183; doi:10.1016/j.ymthe.2025.08.018)
Supplement: Table S19. Mass spectrometry comparing all samples to unedited healthy controls [file mmc6.xlsx]

## Sheet: Sheet1
	Comparison	Name	significant	fold_change	p_value_adj	p_value	p_value_adj_neg_log10	Highlight
IGLV3-10	MUT_uned vs HD_uned	IGLV3-10	FALSE	-1.67478	0.259552	0.0528148	0.585776
BRIX1	MUT_uned vs HD_uned	BRIX1	FALSE	0.401525	0.184798	0.029665	0.733303
BLOC1S5	MUT_uned vs HD_uned	BLOC1S5	FALSE	-0.245545	0.234087	0.0433171	0.630622
RASGRP4	MUT_uned vs HD_uned	RASGRP4	FALSE	1.10701	0.0956101	0.00957371	1.0195
DDX54	MUT_uned vs HD_uned	DDX54	FALSE	0.304274	0.234087	0.0433088	0.630622
DTX3L	MUT_uned vs HD_uned	DTX3L	FALSE	-0.0705276	0.674291	0.36187	0.171152
PLEKHO2	MUT_uned vs HD_uned	PLEKHO2	FALSE	0.0576756	0.76875	0.50753	0.114215
Q8TD46;Q6Q8B3	MUT_uned vs HD_uned	Q8TD46;Q6Q8B3	FALSE	-0.114823	0.93479	0.820524	0.0292859
GPT2	MUT_uned vs HD_uned	GPT2	FALSE	-0.141102	0.644522	0.323701	0.190762
Q8TD26;Q9HCK8	MUT_uned vs HD_uned	Q8TD26;Q9HCK8	FALSE	0.470819	0.827976	0.598055	0.0819823
CHD6	MUT_uned vs HD_uned	CHD6	FALSE	-0.256916	0.167675	0.0245835	0.775531
NEK9	MUT_uned vs HD_uned	NEK9	FALSE	-0.00988345	0.94604	0.851082	0.0240906
BICD2	MUT_uned vs HD_uned	BICD2	FALSE	-0.033364	0.893536	0.724502	0.048888
CD99L2	MUT_uned vs HD_uned	CD99L2	FALSE	0.356004	0.742208	0.459902	0.129474
RNASEH2C	MUT_uned vs HD_uned	RNASEH2C	FALSE	-0.0918148	0.574239	0.253521	0.240907
URGCP	MUT_uned vs HD_uned	URGCP	FALSE	0.100745	0.752831	0.478396	0.123303
ALMS1	MUT_uned vs HD_uned	ALMS1	FALSE	-1.10268	0.437949	0.144467	0.358576
HM13	MUT_uned vs HD_uned	HM13	FALSE	-0.388704	0.555849	0.238614	0.255043
SPPL2A	MUT_uned vs HD_uned	SPPL2A	FALSE	0.268188	0.403647	0.123304	0.393999
SPPL2B	MUT_uned vs HD_uned	SPPL2B	FALSE	-0.715592	0.317823	0.0788895	0.497815
CERK	MUT_uned vs HD_uned	CERK	FALSE	0.382943	0.659598	0.342003	0.180721
PNPT1	MUT_uned vs HD_uned	PNPT1	FALSE	0.154857	0.0307959	0.00158834	1.51151
STT3B	MUT_uned vs HD_uned	STT3B	FALSE	0.246051	0.508584	0.19949	0.293638
PI4K2B	MUT_uned vs HD_uned	PI4K2B	FALSE	0.296797	0.205569	0.0347126	0.687042
CIP2A	MUT_uned vs HD_uned	CIP2A	FALSE	-0.00840077	0.964849	0.893381	0.0155406
ZFAND1	MUT_uned vs HD_uned	ZFAND1	FALSE	-0.0532469	0.889725	0.716702	0.0507441
Q8TCE6;Q6NSW5	MUT_uned vs HD_uned	Q8TCE6;Q6NSW5	FALSE	-0.0243878	0.944543	0.846768	0.0247784
DENND10	MUT_uned vs HD_uned	DENND10	FALSE	-0.0793894	0.647424	0.328052	0.188811
NT5C	MUT_uned vs HD_uned	NT5C	FALSE	0.143311	0.3819	0.110294	0.41805
PREX1	MUT_uned vs HD_uned	PREX1	FALSE	-0.141279	0.25617	0.0512403	0.591471
MRPL30	MUT_uned vs HD_uned	MRPL30	FALSE	0.148427	0.325799	0.082955	0.48705
GNPDA2	MUT_uned vs HD_uned	GNPDA2	FALSE	-0.008911	0.921502	0.787568	0.0355038
NEK7	MUT_uned vs HD_uned	NEK7	FALSE	-0.164997	0.438069	0.144612	0.358458
HASPIN	MUT_uned vs HD_uned	HASPIN	FALSE	0.0729784	0.79895	0.550664	0.0974803
ZNF384	MUT_uned vs HD_uned	ZNF384	FALSE	0.357119	0.00903633	0.000211546	2.04401
GIPC2	MUT_uned vs HD_uned	GIPC2	FALSE	0.627735	0.173062	0.025837	0.761799
DIS3L	MUT_uned vs HD_uned	DIS3L	FALSE	0.053403	0.885205	0.706966	0.0529562
UBASH3B	MUT_uned vs HD_uned	UBASH3B	FALSE	-0.149974	0.742828	0.460682	0.129112
Q8TF09;Q9NP97	MUT_uned vs HD_uned	Q8TF09;Q9NP97	FALSE	-0.258184	0.728253	0.441139	0.137718
PPP4R1	MUT_uned vs HD_uned	PPP4R1	FALSE	-0.0163926	0.9265	0.801068	0.0331547
PNISR	MUT_uned vs HD_uned	PNISR	FALSE	-0.296124	0.805678	0.56015	0.0938384
USP33	MUT_uned vs HD_uned	USP33	FALSE	0.127838	0.778424	0.51873	0.108784
IPO4	MUT_uned vs HD_uned	IPO4	FALSE	0.267472	0.000562392	3.66e-06	3.24996
SMCR8	MUT_uned vs HD_uned	SMCR8	FALSE	0.136054	0.635369	0.313113	0.196974
RAPGEF6	MUT_uned vs HD_uned	RAPGEF6	FALSE	0.183227	0.0181706	0.00066063	1.74063
GEMIN5	MUT_uned vs HD_uned	GEMIN5	FALSE	0.48621	0.00174341	1.60042e-05	2.7586
LRRC8C	MUT_uned vs HD_uned	LRRC8C	FALSE	0.130474	0.707136	0.406481	0.150497
Q8TEQ0;Q8IUI4	MUT_uned vs HD_uned	Q8TEQ0;Q8IUI4	FALSE	0.326847	0.717348	0.423228	0.14427
NUP210	MUT_uned vs HD_uned	NUP210	FALSE	0.202195	0.414865	0.130137	0.382093
TRPC4AP	MUT_uned vs HD_uned	TRPC4AP	FALSE	0.0965024	0.759975	0.49405	0.119201
DOT1L	MUT_uned vs HD_uned	DOT1L	FALSE	0.0949505	0.747016	0.469107	0.12667
UTP15	MUT_uned vs HD_uned	UTP15	FALSE	0.218542	0.0515703	0.00356925	1.2876
DCAF11	MUT_uned vs HD_uned	DCAF11	FALSE	-0.00679016	0.979262	0.939519	0.00910109
DTD1	MUT_uned vs HD_uned	DTD1	FALSE	0.124223	0.472426	0.171247	0.325666
TBCK	MUT_uned vs HD_uned	TBCK	FALSE	0.346141	0.182646	0.0288503	0.73839
NSUN6	MUT_uned vs HD_uned	NSUN6	FALSE	-0.116296	0.606963	0.286699	0.216837
Q8TE73;Q9NRZ9	MUT_uned vs HD_uned	Q8TE73;Q9NRZ9	FALSE	-0.483827	0.708106	0.408351	0.149902
ELP5	MUT_uned vs HD_uned	ELP5	FALSE	-0.0189746	0.965864	0.895632	0.0150842
MICAL1	MUT_uned vs HD_uned	MICAL1	FALSE	-0.00092943	0.995586	0.987645	0.00192131
RB1CC1	MUT_uned vs HD_uned	RB1CC1	FALSE	-0.0572351	0.859377	0.658624	0.0658164
Q8TDX7;Q9HC98	MUT_uned vs HD_uned	Q8TDX7;Q9HC98	FALSE	0.0454415	0.893087	0.723527	0.0491064
CEP192	MUT_uned vs HD_uned	CEP192	FALSE	-0.108745	0.554739	0.237879	0.255911
IFI44	MUT_uned vs HD_uned	IFI44	FALSE	-0.203532	0.886165	0.708162	0.0524852
LRRC20	MUT_uned vs HD_uned	LRRC20	FALSE	0.0052863	0.990227	0.974439	0.00426527
POC1B	MUT_uned vs HD_uned	POC1B	FALSE	-0.403952	0.631978	0.309233	0.199298
EXOC6	MUT_uned vs HD_uned	EXOC6	FALSE	0.00588517	0.976267	0.92792	0.0104312
WDR48	MUT_uned vs HD_uned	WDR48	FALSE	-0.0250956	0.763642	0.500393	0.11711
GADD45GIP1	MUT_uned vs HD_uned	GADD45GIP1	FALSE	0.140577	0.513118	0.203024	0.289783
SNIP1	MUT_uned vs HD_uned	SNIP1	FALSE	-0.0194245	0.922001	0.788679	0.0352686
OCC1	MUT_uned vs HD_uned	OCC1	FALSE	-0.248325	0.322141	0.081401	0.491954
GRPEL2	MUT_uned vs HD_uned	GRPEL2	FALSE	0.00964726	0.97926	0.937771	0.00910211
RP9	MUT_uned vs HD_uned	RP9	FALSE	-0.461925	0.294093	0.0670245	0.531515
COQ8A	MUT_uned vs HD_uned	COQ8A	FALSE	-0.169578	0.45557	0.15771	0.341445
PPTC7	MUT_uned vs HD_uned	PPTC7	FALSE	0.886848	0.219459	0.0389401	0.658647
WDR36	MUT_uned vs HD_uned	WDR36	FALSE	0.208321	0.00916986	0.000218198	2.03764
THOC2	MUT_uned vs HD_uned	THOC2	FALSE	0.0141468	0.903334	0.744393	0.0441518
MCFD2	MUT_uned vs HD_uned	MCFD2	FALSE	-0.113825	0.719474	0.427043	0.142985
NCOA7	MUT_uned vs HD_uned	NCOA7	FALSE	0.0524765	0.795421	0.543507	0.0994028
Q8TAG9;Q9Y2D4	MUT_uned vs HD_uned	Q8TAG9;Q9Y2D4	FALSE	-0.850266	0.359704	0.098974	0.444055
CDC26	MUT_uned vs HD_uned	CDC26	FALSE	0.160003	0.50041	0.193088	0.300674
NEDD1	MUT_uned vs HD_uned	NEDD1	FALSE	-0.0613483	0.33302	0.0860807	0.47753
GIMAP7	MUT_uned vs HD_uned	GIMAP7	FALSE	-0.0118597	0.974775	0.924971	0.0110956
TDRD7	MUT_uned vs HD_uned	TDRD7	FALSE	-0.209446	0.127075	0.0154565	0.895939
DDX55	MUT_uned vs HD_uned	DDX55	FALSE	0.200972	0.0663587	0.00535422	1.1781
PLBD2	MUT_uned vs HD_uned	PLBD2	FALSE	-0.0956257	0.76461	0.501529	0.11656
MOSPD2	MUT_uned vs HD_uned	MOSPD2	FALSE	0.135784	0.346758	0.0927731	0.459974
Q8NHM5;Q9Y2K7	MUT_uned vs HD_uned	Q8NHM5;Q9Y2K7	FALSE	-0.382154	0.701903	0.397355	0.153723
KDM2B	MUT_uned vs HD_uned	KDM2B	FALSE	0.00524943	0.986249	0.963588	0.00601321
Q8NHH9;Q8WXF7	MUT_uned vs HD_uned	Q8NHH9;Q8WXF7	FALSE	0.630595	0.391757	0.116264	0.406984
ATL2	MUT_uned vs HD_uned	ATL2	FALSE	0.128986	0.596908	0.275707	0.224093
ZNRF2	MUT_uned vs HD_uned	ZNRF2	FALSE	0.321832	0.647695	0.328268	0.188629
TTL	MUT_uned vs HD_uned	TTL	FALSE	-1.04663	0.299058	0.0691009	0.524244
KNL1	MUT_uned vs HD_uned	KNL1	FALSE	-0.0290697	0.822146	0.588878	0.0850511
COP1	MUT_uned vs HD_uned	COP1	FALSE	-0.0285848	0.93425	0.819641	0.0295367
CEP76	MUT_uned vs HD_uned	CEP76	FALSE	0.17108	0.843079	0.625868	0.0741316
PPP1R35	MUT_uned vs HD_uned	PPP1R35	FALSE	-0.513296	0.550854	0.234341	0.258964
SMARCC2	MUT_uned vs HD_uned	SMARCC2	FALSE	-0.109452	0.299058	0.0690469	0.524244
RDH11	MUT_uned vs HD_uned	RDH11	FALSE	0.312643	0.0145611	0.000460804	1.83681
TBC1D15	MUT_uned vs HD_uned	TBC1D15	FALSE	0.0158027	0.907149	0.751773	0.0423212
MDM1	MUT_uned vs HD_uned	MDM1	FALSE	0.22084	0.428183	0.13825	0.368371
TRMT10A	MUT_uned vs HD_uned	TRMT10A	FALSE	0.0316109	0.94478	0.84746	0.0246692
WDR20	MUT_uned vs HD_uned	WDR20	FALSE	-0.187388	0.513118	0.203019	0.289783
PIP4K2C	MUT_uned vs HD_uned	PIP4K2C	FALSE	0.143402	0.25685	0.0515469	0.590321
TMEM167A	MUT_uned vs HD_uned	TMEM167A	FALSE	-0.0389242	0.93425	0.819712	0.0295367
DNAJB14	MUT_uned vs HD_uned	DNAJB14	FALSE	1.2511	0.483875	0.179082	0.315267
ZCCHC10	MUT_uned vs HD_uned	ZCCHC10	FALSE	-0.0927528	0.90108	0.740217	0.0452366
ZCRB1	MUT_uned vs HD_uned	ZCRB1	FALSE	0.0294849	0.874182	0.687965	0.0583983
PRXL2B	MUT_uned vs HD_uned	PRXL2B	FALSE	0.230165	0.36429	0.100898	0.438553
NANP	MUT_uned vs HD_uned	NANP	FALSE	0.0487898	0.838245	0.616287	0.0766292
BAHD1	MUT_uned vs HD_uned	BAHD1	FALSE	0.673711	0.297059	0.0681021	0.527158
UBA3	MUT_uned vs HD_uned	UBA3	FALSE	-0.0613221	0.562238	0.243565	0.25008
Q8TBC3;Q9Y597	MUT_uned vs HD_uned	Q8TBC3;Q9Y597	FALSE	-0.0967842	0.676018	0.36552	0.170042
SHKBP1	MUT_uned vs HD_uned	SHKBP1	FALSE	-0.136143	0.127248	0.0155698	0.895348
KLHDC4	MUT_uned vs HD_uned	KLHDC4	FALSE	0.166557	0.381619	0.10979	0.41837
GOLGA5	MUT_uned vs HD_uned	GOLGA5	FALSE	-0.185346	0.241954	0.0466728	0.616267
PUM2	MUT_uned vs HD_uned	PUM2	FALSE	-0.0804326	0.674846	0.363793	0.170795
SLC35B2	MUT_uned vs HD_uned	SLC35B2	FALSE	-0.181371	0.446512	0.150473	0.350167
FBXO30	MUT_uned vs HD_uned	FBXO30	FALSE	0.0337354	0.907843	0.753551	0.0419893
NUBPL	MUT_uned vs HD_uned	NUBPL	FALSE	0.445961	0.344489	0.0916668	0.462825
GDAP1	MUT_uned vs HD_uned	GDAP1	FALSE	-0.0772594	0.674846	0.363423	0.170795
RIN3	MUT_uned vs HD_uned	RIN3	FALSE	-0.201515	0.49707	0.190747	0.303582
SPATA20	MUT_uned vs HD_uned	SPATA20	FALSE	-0.358225	0.574239	0.253486	0.240907
CXorf38	MUT_uned vs HD_uned	CXorf38	FALSE	0.270439	0.0732825	0.00631999	1.135
NPLOC4	MUT_uned vs HD_uned	NPLOC4	FALSE	0.0742493	0.476494	0.174795	0.321943
NEIL3	MUT_uned vs HD_uned	NEIL3	FALSE	0.165369	0.837041	0.612344	0.0772534
Q8TAQ2;Q92922	MUT_uned vs HD_uned	Q8TAQ2;Q92922	FALSE	0.10533	0.859377	0.658551	0.0658164
AEN	MUT_uned vs HD_uned	AEN	FALSE	-0.108172	0.919104	0.779155	0.0366353
PJA1	MUT_uned vs HD_uned	PJA1	FALSE	0.0161503	0.992541	0.978515	0.00325135
SETD7	MUT_uned vs HD_uned	SETD7	FALSE	0.215212	0.645175	0.324341	0.190323
COG1	MUT_uned vs HD_uned	COG1	FALSE	0.0302682	0.85803	0.655371	0.0664978
CTNNBL1	MUT_uned vs HD_uned	CTNNBL1	FALSE	-0.0395295	0.727494	0.439449	0.13817
THAP4	MUT_uned vs HD_uned	THAP4	FALSE	-0.449964	0.35044	0.0945625	0.455386
BBX	MUT_uned vs HD_uned	BBX	FALSE	-0.1104	0.874654	0.689452	0.0581637
BRI3BP	MUT_uned vs HD_uned	BRI3BP	FALSE	0.0664498	0.923154	0.791192	0.0347257
DNAJC9	MUT_uned vs HD_uned	DNAJC9	FALSE	-0.0368642	0.868785	0.676148	0.0610876
PIBF1	MUT_uned vs HD_uned	PIBF1	FALSE	0.190215	0.167266	0.024406	0.776593
GATAD2B	MUT_uned vs HD_uned	GATAD2B	FALSE	-0.11425	0.101847	0.0108727	0.992053
SYNE2	MUT_uned vs HD_uned	SYNE2	FALSE	0.0181595	0.961653	0.884275	0.0169816
MADD	MUT_uned vs HD_uned	MADD	FALSE	-0.0334933	0.807273	0.563209	0.0929798
ATL1	MUT_uned vs HD_uned	ATL1	FALSE	0.29862	0.67987	0.370408	0.167574
PSPC1	MUT_uned vs HD_uned	PSPC1	FALSE	0.031352	0.711941	0.413371	0.147556
ATRIP	MUT_uned vs HD_uned	ATRIP	FALSE	0.0852643	0.395273	0.118349	0.403103
GEMIN6	MUT_uned vs HD_uned	GEMIN6	FALSE	0.148364	0.843626	0.628251	0.0738499
Q8WYB5;Q92782;Q92784;Q92785;Q92794	MUT_uned vs HD_uned	Q8WYB5;Q92782;Q92784;Q92785;Q92794	FALSE	0.412539	0.756262	0.487508	0.121328
METTL21A	MUT_uned vs HD_uned	METTL21A	FALSE	0.374998	0.546852	0.230326	0.26213
Q8WX94;Q9NX02	MUT_uned vs HD_uned	Q8WX94;Q9NX02	FALSE	-0.0644888	0.97734	0.930818	0.0099543
PALLD	MUT_uned vs HD_uned	PALLD	FALSE	0.979404	0.00718913	0.000148489	2.14332
NELFB	MUT_uned vs HD_uned	NELFB	FALSE	0.0831757	0.298456	0.0685097	0.52512
EDARADD	MUT_uned vs HD_uned	EDARADD	FALSE	0.3384	0.660314	0.344198	0.180249
PRPF31	MUT_uned vs HD_uned	PRPF31	FALSE	0.0406442	0.822084	0.588119	0.0850841
RASSF5	MUT_uned vs HD_uned	RASSF5	FALSE	0.0857556	0.614034	0.293036	0.211807
RTN4IP1	MUT_uned vs HD_uned	RTN4IP1	FALSE	0.20814	0.0540324	0.00387955	1.26735
ITLN2	MUT_uned vs HD_uned	ITLN2	FALSE	-0.391169	0.108749	0.0120382	0.963575
Q8WWQ0;Q9NSI6	MUT_uned vs HD_uned	Q8WWQ0;Q9NSI6	FALSE	-0.238773	0.454783	0.156508	0.342196
PHIP	MUT_uned vs HD_uned	PHIP	FALSE	-0.0559248	0.615955	0.295958	0.210451
GIMAP1	MUT_uned vs HD_uned	GIMAP1	FALSE	0.0176706	0.975151	0.926034	0.0109281
Q8WWN9;G9CGD6	MUT_uned vs HD_uned	Q8WWN9;G9CGD6	FALSE	0.367903	0.806346	0.561232	0.0934786
ATXN2L	MUT_uned vs HD_uned	ATXN2L	FALSE	-0.0725726	0.569401	0.249606	0.244582
SREK1	MUT_uned vs HD_uned	SREK1	FALSE	-0.0529259	0.909031	0.75598	0.0414212
CKAP2	MUT_uned vs HD_uned	CKAP2	FALSE	-0.017095	0.932227	0.810843	0.0304782
Q8WYB5;Q92794	MUT_uned vs HD_uned	Q8WYB5;Q92794	FALSE	0.188676	0.830177	0.602151	0.0808295
SEPTIN1	MUT_uned vs HD_uned	SEPTIN1	FALSE	0.0782622	0.649704	0.330384	0.187285
NCSTN	MUT_uned vs HD_uned	NCSTN	FALSE	0.407471	0.41518	0.130364	0.381764
RTF1	MUT_uned vs HD_uned	RTF1	FALSE	0.0173094	0.924483	0.794072	0.0341012
SMG7	MUT_uned vs HD_uned	SMG7	FALSE	-0.110697	0.443046	0.148449	0.353551
GBF1	MUT_uned vs HD_uned	GBF1	FALSE	-0.0452224	0.421421	0.133822	0.375284
SUSD6	MUT_uned vs HD_uned	SUSD6	FALSE	0.502535	0.732708	0.447576	0.135069
PSMF1	MUT_uned vs HD_uned	PSMF1	FALSE	-0.0494879	0.830095	0.601308	0.080872
CCT6B	MUT_uned vs HD_uned	CCT6B	FALSE	0.552883	0.686399	0.379502	0.163423
H1-10	MUT_uned vs HD_uned	H1-10	FALSE	0.230644	0.364399	0.101146	0.438423
FAM3C	MUT_uned vs HD_uned	FAM3C	FALSE	-0.558187	0.146002	0.019434	0.835642
PIEZO1	MUT_uned vs HD_uned	PIEZO1	FALSE	-0.261363	0.655701	0.337279	0.183294
HSD17B8	MUT_uned vs HD_uned	HSD17B8	FALSE	0.117434	0.737188	0.452962	0.132422
SEC14L1	MUT_uned vs HD_uned	SEC14L1	FALSE	0.0409497	0.877936	0.694435	0.0565371
DDX1	MUT_uned vs HD_uned	DDX1	FALSE	0.0349336	0.502374	0.195577	0.298973
ING5	MUT_uned vs HD_uned	ING5	FALSE	0.155142	0.452981	0.15519	0.34392
CLEC2B	MUT_uned vs HD_uned	CLEC2B	FALSE	-0.0365486	0.94077	0.836939	0.0265167
ST8SIA4	MUT_uned vs HD_uned	ST8SIA4	FALSE	0.236671	0.282328	0.0614172	0.549246
IRGQ	MUT_uned vs HD_uned	IRGQ	FALSE	-0.185465	0.0176334	0.000630447	1.75367
LZIC	MUT_uned vs HD_uned	LZIC	FALSE	0.304014	0.0970473	0.00977624	1.01302
OVCA2	MUT_uned vs HD_uned	OVCA2	FALSE	-0.0416193	0.801786	0.555045	0.0959414
RFFL	MUT_uned vs HD_uned	RFFL	FALSE	-0.310371	0.0869328	0.00831632	1.06082
ARAP2	MUT_uned vs HD_uned	ARAP2	FALSE	0.0907133	0.720601	0.430686	0.142305
KLHL6	MUT_uned vs HD_uned	KLHL6	FALSE	0.0305531	0.919104	0.780697	0.0366353
KCTD13	MUT_uned vs HD_uned	KCTD13	FALSE	0.0997283	0.958452	0.876644	0.0184297
PIK3R5	MUT_uned vs HD_uned	PIK3R5	FALSE	0.0366946	0.933169	0.813647	0.0300398
DGCR8	MUT_uned vs HD_uned	DGCR8	FALSE	0.0123116	0.899734	0.736936	0.0458858
AHCTF1	MUT_uned vs HD_uned	AHCTF1	FALSE	-0.0642566	0.440409	0.146368	0.356143
ATG4A	MUT_uned vs HD_uned	ATG4A	FALSE	-0.043625	0.860628	0.660622	0.0651845
SSH1	MUT_uned vs HD_uned	SSH1	FALSE	-0.182058	0.543444	0.227701	0.264845
DDB2	MUT_uned vs HD_uned	DDB2	FALSE	0.194838	0.0406936	0.00243307	1.39047
LMO7	MUT_uned vs HD_uned	LMO7	FALSE	-0.151031	0.936972	0.826588	0.0282736
TRUB1	MUT_uned vs HD_uned	TRUB1	FALSE	-0.0735276	0.722878	0.433168	0.140935
MAIP1	MUT_uned vs HD_uned	MAIP1	FALSE	0.136693	0.550539	0.233909	0.259212
CHAC2	MUT_uned vs HD_uned	CHAC2	FALSE	0.166844	0.458259	0.159673	0.338889
BRK1	MUT_uned vs HD_uned	BRK1	FALSE	0.209379	0.0800832	0.00737086	1.09646
GATAD1	MUT_uned vs HD_uned	GATAD1	FALSE	-0.457844	0.614931	0.294469	0.211174
C15orf40	MUT_uned vs HD_uned	C15orf40	FALSE	0.254455	0.614931	0.294337	0.211174
CACTIN	MUT_uned vs HD_uned	CACTIN	FALSE	0.166927	0.512027	0.20177	0.290707
SLC20A1	MUT_uned vs HD_uned	SLC20A1	FALSE	0.062391	0.871386	0.681065	0.0597892
PDCD6IP	MUT_uned vs HD_uned	PDCD6IP	FALSE	0.0709619	0.663357	0.348545	0.178253
NUP133	MUT_uned vs HD_uned	NUP133	FALSE	0.0709107	0.368636	0.103302	0.433403
PTPMT1	MUT_uned vs HD_uned	PTPMT1	FALSE	0.144398	0.659598	0.341964	0.180721
STYX	MUT_uned vs HD_uned	STYX	FALSE	-0.0370327	0.92593	0.797089	0.0334219
HDAC7	MUT_uned vs HD_uned	HDAC7	FALSE	0.229962	0.285285	0.0627911	0.544721
TMEM263	MUT_uned vs HD_uned	TMEM263	FALSE	-0.255048	0.567249	0.246876	0.246226
TGFBRAP1	MUT_uned vs HD_uned	TGFBRAP1	FALSE	0.0280867	0.952678	0.866316	0.0210541
CHMP7	MUT_uned vs HD_uned	CHMP7	FALSE	0.198651	0.59758	0.276198	0.223604
CHURC1	MUT_uned vs HD_uned	CHURC1	FALSE	0.0765541	0.712169	0.41391	0.147417
CCDC12	MUT_uned vs HD_uned	CCDC12	FALSE	0.0162484	0.961173	0.883039	0.0171985
RAB2B	MUT_uned vs HD_uned	RAB2B	FALSE	-0.387378	0.392753	0.117167	0.40588
PHF10	MUT_uned vs HD_uned	PHF10	FALSE	-0.0508614	0.814582	0.5742	0.0890651
Q8WUA7;Q9NU19	MUT_uned vs HD_uned	Q8WUA7;Q9NU19	FALSE	0.505806	0.468352	0.16737	0.329428
TBC1D22A	MUT_uned vs HD_uned	TBC1D22A	FALSE	0.0113516	0.934833	0.822594	0.0292659
GTF3C2	MUT_uned vs HD_uned	GTF3C2	FALSE	-0.0552279	0.631978	0.309188	0.199298
PPIL4	MUT_uned vs HD_uned	PPIL4	FALSE	0.0682013	0.592122	0.271994	0.227589
ZC3H15	MUT_uned vs HD_uned	ZC3H15	FALSE	0.251742	0.00562284	0.000105212	2.25004
SMAP2	MUT_uned vs HD_uned	SMAP2	FALSE	0.0672169	0.84146	0.62304	0.0749665
SCFD2	MUT_uned vs HD_uned	SCFD2	FALSE	5.24995e-05	0.999521	0.998797	0.000207957
PYROXD1	MUT_uned vs HD_uned	PYROXD1	FALSE	0.056946	0.824377	0.591871	0.083874
CASTOR1	MUT_uned vs HD_uned	CASTOR1	FALSE	-0.318181	0.645452	0.325758	0.190136
NPRL2	MUT_uned vs HD_uned	NPRL2	FALSE	-0.179668	0.735279	0.45099	0.133548
FAM172A	MUT_uned vs HD_uned	FAM172A	FALSE	-0.00425033	0.984156	0.957766	0.00693597
THEM6	MUT_uned vs HD_uned	THEM6	FALSE	-0.404316	0.822084	0.58771	0.0850841
BCL7C	MUT_uned vs HD_uned	BCL7C	FALSE	-0.416303	0.311092	0.0744211	0.507111
DCAF4	MUT_uned vs HD_uned	DCAF4	FALSE	0.150678	0.933576	0.817541	0.0298505
GLMP	MUT_uned vs HD_uned	GLMP	FALSE	-0.215615	0.600396	0.27851	0.221563
SPRYD4	MUT_uned vs HD_uned	SPRYD4	FALSE	0.00582836	0.981692	0.950373	0.0080248
GTSF1	MUT_uned vs HD_uned	GTSF1	FALSE	-0.828924	0.428641	0.139274	0.367906
DNAJA4	MUT_uned vs HD_uned	DNAJA4	FALSE	-0.0399421	0.919104	0.781864	0.0366353
PCNP	MUT_uned vs HD_uned	PCNP	FALSE	0.0813107	0.807222	0.562519	0.0930069
TSEN15	MUT_uned vs HD_uned	TSEN15	FALSE	0.0516179	0.921502	0.787563	0.0355038
UBLCP1	MUT_uned vs HD_uned	UBLCP1	FALSE	0.128541	0.519884	0.209391	0.284094
FAR1	MUT_uned vs HD_uned	FAR1	FALSE	0.218263	0.716291	0.421953	0.14491
HNRNPLL	MUT_uned vs HD_uned	HNRNPLL	FALSE	-0.0186606	0.93425	0.819329	0.0295367
TRAPPC12	MUT_uned vs HD_uned	TRAPPC12	FALSE	0.0294699	0.89006	0.717887	0.0505809
CANT1	MUT_uned vs HD_uned	CANT1	FALSE	0.0824579	0.756262	0.487991	0.121328
TNFAIP8L1	MUT_uned vs HD_uned	TNFAIP8L1	FALSE	0.396431	0.51415	0.20431	0.28891
UBE2Q2	MUT_uned vs HD_uned	UBE2Q2	FALSE	0.214783	0.338202	0.0886867	0.470823
SCFD1	MUT_uned vs HD_uned	SCFD1	FALSE	-0.141286	0.0729621	0.00626598	1.1369
STAG1	MUT_uned vs HD_uned	STAG1	FALSE	-0.0294396	0.830177	0.602553	0.0808291
TFB1M	MUT_uned vs HD_uned	TFB1M	FALSE	0.00988134	0.976305	0.928191	0.0104146
SKA2	MUT_uned vs HD_uned	SKA2	FALSE	-0.131285	0.497693	0.19107	0.303038
SNRNP27	MUT_uned vs HD_uned	SNRNP27	FALSE	-0.122331	0.661711	0.34696	0.179332
NUDCD2	MUT_uned vs HD_uned	NUDCD2	FALSE	0.0997894	0.813942	0.573368	0.0894065
EEF1AKMT1	MUT_uned vs HD_uned	EEF1AKMT1	FALSE	-0.156452	0.58786	0.268048	0.230726
RNF138	MUT_uned vs HD_uned	RNF138	FALSE	-0.351078	0.750591	0.474652	0.124597
DCAKD	MUT_uned vs HD_uned	DCAKD	FALSE	-0.591695	0.703837	0.400179	0.152528
LEO1	MUT_uned vs HD_uned	LEO1	FALSE	-0.0589802	0.63029	0.307265	0.20046
CHTF18	MUT_uned vs HD_uned	CHTF18	FALSE	0.0533555	0.820385	0.583951	0.0859822
MITD1	MUT_uned vs HD_uned	MITD1	FALSE	0.0277971	0.858353	0.655913	0.0663341
NUDT8	MUT_uned vs HD_uned	NUDT8	FALSE	0.592196	0.0640175	0.00500294	1.1937
TRIM41	MUT_uned vs HD_uned	TRIM41	FALSE	0.304362	0.40496	0.124193	0.392588
BLNK	MUT_uned vs HD_uned	BLNK	FALSE	-0.709102	0.431831	0.140848	0.364686
NSMCE1	MUT_uned vs HD_uned	NSMCE1	FALSE	0.141641	0.120035	0.0138898	0.92069
NOC3L	MUT_uned vs HD_uned	NOC3L	FALSE	0.347108	0.000523554	2.9722e-06	3.28104
TM9SF4	MUT_uned vs HD_uned	TM9SF4	FALSE	0.175937	0.333635	0.0865219	0.476728
TSPAN14	MUT_uned vs HD_uned	TSPAN14	FALSE	-0.140106	0.519884	0.209816	0.284094
TNIP2	MUT_uned vs HD_uned	TNIP2	FALSE	-0.391123	0.681454	0.374351	0.166564
MSL3	MUT_uned vs HD_uned	MSL3	FALSE	0.021462	0.942051	0.841254	0.0259256
EIF4E3	MUT_uned vs HD_uned	EIF4E3	FALSE	0.304016	0.104146	0.011309	0.982359
RFLNB	MUT_uned vs HD_uned	RFLNB	FALSE	-0.394772	0.705664	0.404387	0.151402
RNF10	MUT_uned vs HD_uned	RNF10	FALSE	0.125577	0.680512	0.372107	0.167164
ZC3H8	MUT_uned vs HD_uned	ZC3H8	FALSE	-0.337319	0.559056	0.241096	0.252545
MRPL50	MUT_uned vs HD_uned	MRPL50	FALSE	-0.0863145	0.826812	0.596615	0.0825931
JAGN1	MUT_uned vs HD_uned	JAGN1	FALSE	-0.00272084	0.998484	0.995348	0.000658949
TTC9C	MUT_uned vs HD_uned	TTC9C	FALSE	0.049189	0.811251	0.569442	0.0908448
ATPAF2	MUT_uned vs HD_uned	ATPAF2	FALSE	0.0448706	0.585203	0.265847	0.232694
RPP25L	MUT_uned vs HD_uned	RPP25L	FALSE	-0.454903	0.831514	0.604746	0.0801302
CISD2	MUT_uned vs HD_uned	CISD2	FALSE	0.0559037	0.817539	0.57825	0.0874918
ARRDC1	MUT_uned vs HD_uned	ARRDC1	FALSE	0.0345843	0.866245	0.671163	0.0623595
SH2D3C	MUT_uned vs HD_uned	SH2D3C	FALSE	-0.0663344	0.717821	0.424168	0.143984
Q8N5Y2;P0C860	MUT_uned vs HD_uned	Q8N5Y2;P0C860	FALSE	0.00519156	0.997938	0.993989	0.000896552
MACO1	MUT_uned vs HD_uned	MACO1	FALSE	-0.097759	0.690353	0.383576	0.160929
NKAP	MUT_uned vs HD_uned	NKAP	FALSE	-0.381796	0.264725	0.0548379	0.577205
WDTC1	MUT_uned vs HD_uned	WDTC1	FALSE	-0.125388	0.582533	0.26196	0.234679
TAB3	MUT_uned vs HD_uned	TAB3	FALSE	-0.174505	0.674846	0.363075	0.170795
SRBD1	MUT_uned vs HD_uned	SRBD1	FALSE	-0.0336559	0.674846	0.363645	0.170795
ZGPAT	MUT_uned vs HD_uned	ZGPAT	FALSE	-0.0421914	0.847477	0.634955	0.0718719
TTC39C	MUT_uned vs HD_uned	TTC39C	FALSE	0.239693	0.645453	0.326079	0.190136
OXR1	MUT_uned vs HD_uned	OXR1	FALSE	-0.167024	0.378573	0.107961	0.42185
ZCCHC9	MUT_uned vs HD_uned	ZCCHC9	FALSE	1.26218	0.136325	0.0172403	0.865424
MREG	MUT_uned vs HD_uned	MREG	FALSE	-0.0528996	0.835363	0.609848	0.078125
ZNF276	MUT_uned vs HD_uned	ZNF276	FALSE	-0.351351	0.57673	0.256425	0.239028
OGFOD1	MUT_uned vs HD_uned	OGFOD1	FALSE	0.0357215	0.823358	0.590641	0.0844115
FBXL6	MUT_uned vs HD_uned	FBXL6	FALSE	0.0690694	0.824369	0.591628	0.0838781
AFAP1L2	MUT_uned vs HD_uned	AFAP1L2	FALSE	-0.334029	0.236077	0.044026	0.626946
Q8N5F7;Q5M9Q1	MUT_uned vs HD_uned	Q8N5F7;Q5M9Q1	FALSE	0.196947	0.900929	0.7395	0.0453093
MMGT1	MUT_uned vs HD_uned	MMGT1	FALSE	0.271785	0.719474	0.426769	0.142985
PARP16	MUT_uned vs HD_uned	PARP16	FALSE	0.432318	0.517631	0.207668	0.28598
COMMD1	MUT_uned vs HD_uned	COMMD1	FALSE	-0.101601	0.67692	0.366709	0.169463
GPATCH11	MUT_uned vs HD_uned	GPATCH11	FALSE	-0.122281	0.872127	0.682631	0.0594201
Q8N8V2;Q96PP9	MUT_uned vs HD_uned	Q8N8V2;Q96PP9	FALSE	-0.408452	0.45833	0.15977	0.338822
CDYL2	MUT_uned vs HD_uned	CDYL2	FALSE	0.0413581	0.85368	0.648896	0.0687047
ENAH	MUT_uned vs HD_uned	ENAH	FALSE	-0.242935	0.871386	0.681103	0.0597892
ARL14EP	MUT_uned vs HD_uned	ARL14EP	FALSE	0.147599	0.348245	0.0933392	0.458115
C2orf69	MUT_uned vs HD_uned	C2orf69	FALSE	0.206085	0.131634	0.0164086	0.880631
SLC25A29	MUT_uned vs HD_uned	SLC25A29	FALSE	-1.45804	0.269784	0.05644	0.568983
PTGR2	MUT_uned vs HD_uned	PTGR2	FALSE	0.242357	0.594101	0.273622	0.22614
PDCD7	MUT_uned vs HD_uned	PDCD7	FALSE	0.0700222	0.678407	0.368498	0.16851
DDX51	MUT_uned vs HD_uned	DDX51	FALSE	0.185694	0.0800832	0.00733454	1.09646
ANKRD44	MUT_uned vs HD_uned	ANKRD44	FALSE	-0.0202697	0.739577	0.456932	0.131016
CGAS	MUT_uned vs HD_uned	CGAS	FALSE	0.100424	0.731185	0.444517	0.135973
UBR7	MUT_uned vs HD_uned	UBR7	FALSE	0.0628362	0.781871	0.524397	0.106865
LZTR1	MUT_uned vs HD_uned	LZTR1	FALSE	-0.209376	0.716898	0.422571	0.144543
PAF1	MUT_uned vs HD_uned	PAF1	FALSE	-0.296791	0.45557	0.157763	0.341445
SIRT6	MUT_uned vs HD_uned	SIRT6	FALSE	0.268284	0.00135242	1.11232e-05	2.86889
ARFGAP1	MUT_uned vs HD_uned	ARFGAP1	FALSE	-0.131546	0.547887	0.231292	0.261309
METTL13	MUT_uned vs HD_uned	METTL13	FALSE	-0.131097	0.606798	0.286431	0.216956
METTL25	MUT_uned vs HD_uned	METTL25	FALSE	0.019083	0.964598	0.89253	0.0156539
C1orf52	MUT_uned vs HD_uned	C1orf52	FALSE	-0.0600743	0.796588	0.545651	0.0987665
OTUD6B	MUT_uned vs HD_uned	OTUD6B	FALSE	0.0808831	0.79444	0.541014	0.099939
KRTCAP2	MUT_uned vs HD_uned	KRTCAP2	FALSE	0.266082	0.6811	0.373703	0.166789
SAMD3	MUT_uned vs HD_uned	SAMD3	FALSE	-0.19959	0.705664	0.403393	0.151402
ARFGAP2	MUT_uned vs HD_uned	ARFGAP2	FALSE	-0.223077	0.149611	0.0202578	0.825036
CSGALNACT2	MUT_uned vs HD_uned	CSGALNACT2	FALSE	-0.162187	0.918718	0.778506	0.0368176
SLC15A4	MUT_uned vs HD_uned	SLC15A4	FALSE	0.238121	0.888275	0.712208	0.0514524
CPSF7	MUT_uned vs HD_uned	CPSF7	FALSE	-0.0974082	0.204682	0.0345134	0.68892
ZBTB2	MUT_uned vs HD_uned	ZBTB2	FALSE	-0.21919	0.408141	0.126169	0.38919
EMC1	MUT_uned vs HD_uned	EMC1	FALSE	0.213163	0.315521	0.0769461	0.500972
CBR4	MUT_uned vs HD_uned	CBR4	FALSE	-0.0716779	0.752959	0.478569	0.123229
CCDC82	MUT_uned vs HD_uned	CCDC82	FALSE	0.189191	0.3876	0.113886	0.411617
CHCHD4	MUT_uned vs HD_uned	CHCHD4	FALSE	-0.276181	0.0776379	0.00687385	1.10993
UBE2J2	MUT_uned vs HD_uned	UBE2J2	FALSE	0.102451	0.614931	0.294832	0.211174
ABHD12	MUT_uned vs HD_uned	ABHD12	FALSE	-0.200017	0.532461	0.218863	0.273712
GHDC	MUT_uned vs HD_uned	GHDC	FALSE	-0.210497	0.454783	0.156556	0.342196
ARMC10	MUT_uned vs HD_uned	ARMC10	FALSE	0.035536	0.849766	0.640566	0.0707006
Q8N2E6;Q5JU69	MUT_uned vs HD_uned	Q8N2E6;Q5JU69	FALSE	-0.0360432	0.931548	0.809464	0.0307948
INTS1	MUT_uned vs HD_uned	INTS1	FALSE	0.0730258	0.329942	0.0847791	0.481562
THEMIS	MUT_uned vs HD_uned	THEMIS	FALSE	-0.0387911	0.756262	0.483314	0.121328
LRRC47	MUT_uned vs HD_uned	LRRC47	FALSE	0.0398981	0.770059	0.508784	0.113476
CMTR1	MUT_uned vs HD_uned	CMTR1	FALSE	0.0352511	0.756262	0.488001	0.121328
ZNF687	MUT_uned vs HD_uned	ZNF687	FALSE	-0.0138227	0.962708	0.886332	0.0165055
STK11IP	MUT_uned vs HD_uned	STK11IP	FALSE	0.106035	0.366932	0.102514	0.435414
NUP93	MUT_uned vs HD_uned	NUP93	FALSE	0.160758	0.0664462	0.00540944	1.17753
VPS52	MUT_uned vs HD_uned	VPS52	FALSE	-0.0231317	0.951807	0.8643	0.021451
PIAS4	MUT_uned vs HD_uned	PIAS4	FALSE	0.0753858	0.763194	0.499639	0.117365
NDUFAF2	MUT_uned vs HD_uned	NDUFAF2	FALSE	0.300381	0.0163901	0.000537545	1.78542
Q8N140;Q9NXX6	MUT_uned vs HD_uned	Q8N140;Q9NXX6	FALSE	0.534516	0.661711	0.346528	0.179332
CNTROB	MUT_uned vs HD_uned	CNTROB	FALSE	-0.0181337	0.967994	0.902986	0.0141272
CNPY4	MUT_uned vs HD_uned	CNPY4	FALSE	-0.164463	0.800841	0.553595	0.0964535
FAM177A1	MUT_uned vs HD_uned	FAM177A1	FALSE	0.111208	0.923154	0.791651	0.0347257
RPTOR	MUT_uned vs HD_uned	RPTOR	FALSE	0.0528447	0.700659	0.395649	0.154493
MIER1	MUT_uned vs HD_uned	MIER1	FALSE	-0.0695843	0.605461	0.283786	0.217914
PUSL1	MUT_uned vs HD_uned	PUSL1	FALSE	0.0571498	0.841102	0.621918	0.0751513
TTC5	MUT_uned vs HD_uned	TTC5	FALSE	0.0254899	0.917202	0.77329	0.0375349
SPICE1	MUT_uned vs HD_uned	SPICE1	FALSE	-0.226845	0.737229	0.453166	0.132398
SPART	MUT_uned vs HD_uned	SPART	FALSE	-0.115799	0.605221	0.282982	0.218086
CLYBL	MUT_uned vs HD_uned	CLYBL	FALSE	-0.107886	0.543444	0.227165	0.264845
FCSK	MUT_uned vs HD_uned	FCSK	FALSE	-0.189498	0.569401	0.249444	0.244582
VKORC1L1	MUT_uned vs HD_uned	VKORC1L1	FALSE	0.0505433	0.919779	0.783214	0.0363164
CCAR2	MUT_uned vs HD_uned	CCAR2	FALSE	0.0763128	0.164601	0.0236524	0.783567
CENPS	MUT_uned vs HD_uned	CENPS	FALSE	0.00196333	0.99407	0.985665	0.00258314
SVBP	MUT_uned vs HD_uned	SVBP	FALSE	0.35284	0.0540324	0.00385955	1.26735
AGGF1	MUT_uned vs HD_uned	AGGF1	FALSE	0.0351861	0.912166	0.763043	0.0399262
PTGR3	MUT_uned vs HD_uned	PTGR3	FALSE	-0.174719	0.595411	0.2748	0.225183
HDDC3	MUT_uned vs HD_uned	HDDC3	FALSE	0.0220764	0.894467	0.725637	0.0484357
Q8N4N8;Q99661	MUT_uned vs HD_uned	Q8N4N8;Q99661	FALSE	0.231141	0.690353	0.383512	0.160929
KLHL36	MUT_uned vs HD_uned	KLHL36	FALSE	0.50949	0.691879	0.384758	0.15997
PIP4P2	MUT_uned vs HD_uned	PIP4P2	FALSE	-0.126449	0.904859	0.747145	0.0434191
CARNMT1	MUT_uned vs HD_uned	CARNMT1	FALSE	0.0332272	0.973919	0.923047	0.0114774
TOMM5	MUT_uned vs HD_uned	TOMM5	FALSE	0.210412	0.543948	0.228184	0.264442
MINK1	MUT_uned vs HD_uned	MINK1	FALSE	0.261539	0.166191	0.0240484	0.779394
Q8N4C6;Q9P2E9	MUT_uned vs HD_uned	Q8N4C6;Q9P2E9	FALSE	1.41876	0.439126	0.145121	0.35741
NIN	MUT_uned vs HD_uned	NIN	FALSE	-0.141334	0.355848	0.0967625	0.448736
GALNT4	MUT_uned vs HD_uned	GALNT4	FALSE	0.340768	0.296183	0.067712	0.52844
PNKD	MUT_uned vs HD_uned	PNKD	FALSE	0.0865321	0.49126	0.185165	0.308688
RYBP	MUT_uned vs HD_uned	RYBP	FALSE	-0.0246757	0.89625	0.731485	0.0475706
GUF1	MUT_uned vs HD_uned	GUF1	FALSE	0.0260037	0.895928	0.730054	0.0477268
ZCCHC7	MUT_uned vs HD_uned	ZCCHC7	FALSE	-0.217128	0.514082	0.203825	0.288968
GTPBP8	MUT_uned vs HD_uned	GTPBP8	FALSE	-0.280471	0.780572	0.521953	0.107587
FNBP4	MUT_uned vs HD_uned	FNBP4	FALSE	-0.163188	0.179416	0.0279559	0.746139
Q8N3U4;Q8WVM7	MUT_uned vs HD_uned	Q8N3U4;Q8WVM7	FALSE	0.0146145	0.971836	0.912519	0.0124069
STAG2	MUT_uned vs HD_uned	STAG2	FALSE	-0.00842781	0.958052	0.874271	0.0186107
VPS8	MUT_uned vs HD_uned	VPS8	FALSE	0.109763	0.203267	0.034201	0.691934
MICALL1	MUT_uned vs HD_uned	MICALL1	FALSE	0.341588	0.520512	0.21043	0.28357
EHBP1L1	MUT_uned vs HD_uned	EHBP1L1	FALSE	-0.125722	0.38691	0.113175	0.41239
CLIP4	MUT_uned vs HD_uned	CLIP4	FALSE	0.0627538	0.756262	0.488484	0.121328
ASCC3	MUT_uned vs HD_uned	ASCC3	FALSE	0.156143	0.166822	0.0242807	0.777747
ARHGAP18	MUT_uned vs HD_uned	ARHGAP18	FALSE	-0.152494	0.183753	0.0291967	0.735766
KDM8	MUT_uned vs HD_uned	KDM8	FALSE	0.224755	0.401183	0.121532	0.396658
SLC35F6	MUT_uned vs HD_uned	SLC35F6	FALSE	-0.212803	0.809072	0.565661	0.0920129
MIER2	MUT_uned vs HD_uned	MIER2	FALSE	0.119485	0.841298	0.622615	0.0750501
GPD1L	MUT_uned vs HD_uned	GPD1L	FALSE	0.0742053	0.585096	0.265601	0.232773
CEP120	MUT_uned vs HD_uned	CEP120	FALSE	0.0119854	0.973614	0.919871	0.011613
HELB	MUT_uned vs HD_uned	HELB	FALSE	0.0358029	0.949313	0.858498	0.0225907
MRPL43	MUT_uned vs HD_uned	MRPL43	FALSE	0.381918	0.00986741	0.000257677	2.0058
C12orf29	MUT_uned vs HD_uned	C12orf29	FALSE	0.0533471	0.872879	0.685524	0.0590462
SUPT20H	MUT_uned vs HD_uned	SUPT20H	FALSE	-0.300119	0.0239028	0.00104226	1.62155
SHCBP1	MUT_uned vs HD_uned	SHCBP1	FALSE	-0.115345	0.236077	0.0440448	0.626946
DDHD1	MUT_uned vs HD_uned	DDHD1	FALSE	-0.0519648	0.756779	0.490152	0.121031
NGDN	MUT_uned vs HD_uned	NGDN	FALSE	0.09837	0.687528	0.380511	0.16271
SRFBP1	MUT_uned vs HD_uned	SRFBP1	FALSE	0.185813	0.217462	0.0381918	0.662616
GSTCD	MUT_uned vs HD_uned	GSTCD	FALSE	0.0345375	0.923154	0.79162	0.0347257
PIK3C3	MUT_uned vs HD_uned	PIK3C3	FALSE	0.0577366	0.454942	0.156776	0.342044
MCU	MUT_uned vs HD_uned	MCU	FALSE	-0.101343	0.843311	0.626448	0.0740122
ABCF1	MUT_uned vs HD_uned	ABCF1	FALSE	0.0236429	0.754808	0.4802	0.122164
CHDH	MUT_uned vs HD_uned	CHDH	FALSE	0.151056	0.889936	0.717517	0.0506411
CNNM3	MUT_uned vs HD_uned	CNNM3	FALSE	0.229467	0.311749	0.0753901	0.506195
DIPK2A	MUT_uned vs HD_uned	DIPK2A	FALSE	1.26224	0.110238	0.0124233	0.957667
ZNF740	MUT_uned vs HD_uned	ZNF740	FALSE	0.336636	0.317198	0.0781046	0.498669
PDZD8	MUT_uned vs HD_uned	PDZD8	FALSE	0.0659201	0.9468	0.852452	0.0237417
PHC3	MUT_uned vs HD_uned	PHC3	FALSE	0.148418	0.547342	0.230903	0.261741
TNRC6A	MUT_uned vs HD_uned	TNRC6A	FALSE	-0.0842912	0.735282	0.451081	0.133546
RBM15B	MUT_uned vs HD_uned	RBM15B	FALSE	0.11825	0.316142	0.0773985	0.500118
RCBTB1	MUT_uned vs HD_uned	RCBTB1	FALSE	0.404493	0.48921	0.183525	0.310504
Q8NDI1;Q8N3D4	MUT_uned vs HD_uned	Q8NDI1;Q8N3D4	FALSE	-0.182872	0.916019	0.771907	0.0380955
EHBP1	MUT_uned vs HD_uned	EHBP1	FALSE	-0.0084505	0.984837	0.959867	0.0066355
NPEPL1	MUT_uned vs HD_uned	NPEPL1	FALSE	0.326856	0.233229	0.0429325	0.632218
TENT4B	MUT_uned vs HD_uned	TENT4B	FALSE	-0.0336965	0.893087	0.723191	0.0491064
C1orf131	MUT_uned vs HD_uned	C1orf131	FALSE	-0.00698784	0.981818	0.950629	0.00796894
MAPK1IP1L	MUT_uned vs HD_uned	MAPK1IP1L	FALSE	-0.0554652	0.917819	0.775252	0.0372427
MROH1	MUT_uned vs HD_uned	MROH1	FALSE	0.179363	0.498785	0.191864	0.302087
ZNF280C	MUT_uned vs HD_uned	ZNF280C	FALSE	-0.0221182	0.934833	0.822366	0.0292659
Q8ND76;Q8N7R7;Q5T2Q4	MUT_uned vs HD_uned	Q8ND76;Q8N7R7;Q5T2Q4	FALSE	0.483903	0.45025	0.15293	0.346546
Q8ND76;Q8N7R7	MUT_uned vs HD_uned	Q8ND76;Q8N7R7	FALSE	-0.758863	0.348513	0.0935466	0.457781
PSD4	MUT_uned vs HD_uned	PSD4	FALSE	-0.0620021	0.623288	0.301819	0.205311
CCNY	MUT_uned vs HD_uned	CCNY	FALSE	-0.187341	0.153272	0.0210497	0.814536
LFNG	MUT_uned vs HD_uned	LFNG	FALSE	-0.286499	0.185325	0.0298391	0.732066
SLC30A7	MUT_uned vs HD_uned	SLC30A7	FALSE	-0.00533757	0.993226	0.979937	0.00295196
FBH1	MUT_uned vs HD_uned	FBH1	FALSE	0.00708196	0.972311	0.916291	0.0121948
KBTBD8	MUT_uned vs HD_uned	KBTBD8	FALSE	0.0909737	0.79895	0.549699	0.0974803
CMAS	MUT_uned vs HD_uned	CMAS	FALSE	0.0849531	0.511954	0.201591	0.290769
ABHD11	MUT_uned vs HD_uned	ABHD11	FALSE	-0.00536528	0.984405	0.95865	0.00682638
TOR1AIP2	MUT_uned vs HD_uned	TOR1AIP2	FALSE	0.211802	0.468047	0.166776	0.32971
Q8NFP7;Q96G61;Q9NZJ9;A0A024RBG1	MUT_uned vs HD_uned	Q8NFP7;Q96G61;Q9NZJ9;A0A024RBG1	FALSE	-0.102781	0.912166	0.762841	0.0399262
ENGASE	MUT_uned vs HD_uned	ENGASE	FALSE	-0.640231	0.679313	0.369483	0.16793
Q8NFH8;Q96D71	MUT_uned vs HD_uned	Q8NFH8;Q96D71	FALSE	-0.284051	0.851747	0.644751	0.0696896
NUP35	MUT_uned vs HD_uned	NUP35	FALSE	0.0195513	0.95034	0.860907	0.022121
NUP37	MUT_uned vs HD_uned	NUP37	FALSE	0.0356285	0.912166	0.762937	0.0399262
NUP43	MUT_uned vs HD_uned	NUP43	FALSE	-0.175359	0.474502	0.172973	0.323762
FLCN	MUT_uned vs HD_uned	FLCN	FALSE	-0.108062	0.450793	0.153372	0.346023
FLAD1	MUT_uned vs HD_uned	FLAD1	FALSE	0.0424273	0.702776	0.398707	0.153183
APPL2	MUT_uned vs HD_uned	APPL2	FALSE	0.0851215	0.9265	0.800968	0.0331547
ARID1B	MUT_uned vs HD_uned	ARID1B	FALSE	-0.122774	0.292904	0.0658175	0.533275
BOD1L1	MUT_uned vs HD_uned	BOD1L1	FALSE	-0.00345694	0.977933	0.933715	0.00969104
USP32	MUT_uned vs HD_uned	USP32	FALSE	0.128008	0.471641	0.170848	0.326388
Q8NF91;Q8WXH0	MUT_uned vs HD_uned	Q8NF91;Q8WXH0	FALSE	0.395668	0.837163	0.612679	0.0771901
SYNE1	MUT_uned vs HD_uned	SYNE1	FALSE	0.0147269	0.9265	0.801039	0.0331547
Q8NF64;Q9ULJ6	MUT_uned vs HD_uned	Q8NF64;Q9ULJ6	FALSE	0.473494	0.0251384	0.0011174	1.59966
ZMIZ2	MUT_uned vs HD_uned	ZMIZ2	FALSE	-0.0088168	0.940674	0.83671	0.0265611
Q8NF50;Q96N67	MUT_uned vs HD_uned	Q8NF50;Q96N67	FALSE	-0.0398983	0.895928	0.730702	0.0477268
DOCK8	MUT_uned vs HD_uned	DOCK8	FALSE	0.0730906	0.257853	0.0520501	0.588628
LPCAT1	MUT_uned vs HD_uned	LPCAT1	FALSE	0.109844	0.605226	0.283058	0.218082
FBXO22	MUT_uned vs HD_uned	FBXO22	FALSE	0.121621	0.645388	0.324526	0.190179
KMT2C	MUT_uned vs HD_uned	KMT2C	FALSE	-0.0344921	0.869601	0.678224	0.0606799
VPS37A	MUT_uned vs HD_uned	VPS37A	FALSE	0.071733	0.598394	0.276827	0.223013
PPHLN1	MUT_uned vs HD_uned	PPHLN1	FALSE	0.342163	0.217429	0.0381598	0.662682
Q8NFC6;Q96IK1	MUT_uned vs HD_uned	Q8NFC6;Q96IK1	FALSE	-0.0610546	0.825535	0.594118	0.0832644
GIMAP8	MUT_uned vs HD_uned	GIMAP8	FALSE	0.0066536	0.982617	0.952945	0.00761577
LSM14A	MUT_uned vs HD_uned	LSM14A	FALSE	0.0477309	0.903418	0.745002	0.0441114
PPFIBP2	MUT_uned vs HD_uned	PPFIBP2	FALSE	-1.02612	0.104407	0.0114183	0.981272
SUMF1	MUT_uned vs HD_uned	SUMF1	FALSE	-0.140056	0.698545	0.392852	0.155806
SUMF2	MUT_uned vs HD_uned	SUMF2	FALSE	0.0783402	0.412768	0.12923	0.384294
COLGALT1	MUT_uned vs HD_uned	COLGALT1	FALSE	-0.0748397	0.669857	0.356329	0.174018
SLC43A3	MUT_uned vs HD_uned	SLC43A3	FALSE	0.34636	0.695686	0.390462	0.157587
AVL9	MUT_uned vs HD_uned	AVL9	FALSE	-0.0596864	0.789649	0.535366	0.102566
NHLRC2	MUT_uned vs HD_uned	NHLRC2	FALSE	0.0077103	0.949145	0.8572	0.0226674
SPATA5	MUT_uned vs HD_uned	SPATA5	FALSE	-0.0857132	0.145708	0.0193766	0.836518
KDM1B	MUT_uned vs HD_uned	KDM1B	FALSE	-0.336747	0.306834	0.0725298	0.513096
ANKRD52	MUT_uned vs HD_uned	ANKRD52	FALSE	0.0332207	0.85803	0.65525	0.0664978
GATD1	MUT_uned vs HD_uned	GATD1	FALSE	-0.0546876	0.85803	0.655415	0.0664978
MLKL	MUT_uned vs HD_uned	MLKL	FALSE	-0.214865	0.429069	0.139707	0.367473
USP38	MUT_uned vs HD_uned	USP38	FALSE	-0.0998145	0.660431	0.345093	0.180172
PRPF38A	MUT_uned vs HD_uned	PRPF38A	FALSE	0.0254456	0.800954	0.553864	0.0963924
POGLUT1	MUT_uned vs HD_uned	POGLUT1	FALSE	-0.108298	0.40861	0.126923	0.388692
ZBTB38	MUT_uned vs HD_uned	ZBTB38	FALSE	-0.586058	0.485292	0.180072	0.313997
POC5	MUT_uned vs HD_uned	POC5	FALSE	0.10112	0.718133	0.424773	0.143795
CCDC71L	MUT_uned vs HD_uned	CCDC71L	FALSE	-0.620434	0.701903	0.39708	0.153723
KRI1	MUT_uned vs HD_uned	KRI1	FALSE	0.0331882	0.896737	0.733073	0.047335
SCAI	MUT_uned vs HD_uned	SCAI	FALSE	0.210554	0.271995	0.0572309	0.565439
SREK1IP1	MUT_uned vs HD_uned	SREK1IP1	FALSE	0.312506	0.682067	0.375264	0.166173
EIF1AD	MUT_uned vs HD_uned	EIF1AD	FALSE	-0.240433	0.427906	0.13758	0.368652
LRRC57	MUT_uned vs HD_uned	LRRC57	FALSE	-0.257677	0.0097681	0.000245412	2.01019
BANP	MUT_uned vs HD_uned	BANP	FALSE	0.335357	0.274799	0.0582525	0.560985
ASCC1	MUT_uned vs HD_uned	ASCC1	FALSE	0.133748	0.742052	0.459536	0.129566
TMEM102	MUT_uned vs HD_uned	TMEM102	FALSE	-0.136208	0.650075	0.331201	0.187037
C19orf47	MUT_uned vs HD_uned	C19orf47	FALSE	-0.0697699	0.69336	0.38801	0.159041
DTX3	MUT_uned vs HD_uned	DTX3	FALSE	-0.00371656	0.996703	0.989721	0.00143412
CNEP1R1	MUT_uned vs HD_uned	CNEP1R1	FALSE	-0.639008	0.14676	0.0196558	0.833392
ZNF579	MUT_uned vs HD_uned	ZNF579	FALSE	-0.340329	0.716163	0.420624	0.144988
UBAC2	MUT_uned vs HD_uned	UBAC2	FALSE	0.729416	0.208827	0.0358014	0.680213
PCYOX1L	MUT_uned vs HD_uned	PCYOX1L	FALSE	0.130355	0.29129	0.0652277	0.535675
TMEM87A	MUT_uned vs HD_uned	TMEM87A	FALSE	0.0205766	0.956519	0.871653	0.0193064
RNF214	MUT_uned vs HD_uned	RNF214	FALSE	-0.103853	0.674291	0.36216	0.171152
SMG8	MUT_uned vs HD_uned	SMG8	FALSE	0.013272	0.900352	0.738614	0.0455876
NAXE	MUT_uned vs HD_uned	NAXE	FALSE	-0.0740956	0.799185	0.551389	0.0973526
PDPR	MUT_uned vs HD_uned	PDPR	FALSE	0.102051	0.612364	0.291571	0.21299
RNF169	MUT_uned vs HD_uned	RNF169	FALSE	-0.104413	0.464498	0.164369	0.333016
SPRYD3	MUT_uned vs HD_uned	SPRYD3	FALSE	0.314918	0.674846	0.363157	0.170795
DAGLB	MUT_uned vs HD_uned	DAGLB	FALSE	0.277576	0.643894	0.322875	0.191186
NFATC2IP	MUT_uned vs HD_uned	NFATC2IP	FALSE	-0.0159904	0.967606	0.899904	0.0143014
MTMR14	MUT_uned vs HD_uned	MTMR14	FALSE	0.0661285	0.45729	0.158911	0.339808
TSEN2	MUT_uned vs HD_uned	TSEN2	FALSE	0.00141069	0.997278	0.991496	0.00118387
HJURP	MUT_uned vs HD_uned	HJURP	FALSE	-0.0546565	0.866232	0.670783	0.0623659
PLA2G15	MUT_uned vs HD_uned	PLA2G15	FALSE	0.179913	0.869146	0.677659	0.0609073
FAM98A	MUT_uned vs HD_uned	FAM98A	FALSE	0.0339683	0.905255	0.748729	0.0432288
NOA1	MUT_uned vs HD_uned	NOA1	FALSE	-0.0305422	0.838183	0.615755	0.0766609
LEMD2	MUT_uned vs HD_uned	LEMD2	FALSE	0.0844916	0.801664	0.554705	0.0960075
SERBP1	MUT_uned vs HD_uned	SERBP1	FALSE	0.100726	0.0555164	0.00409717	1.25558
RETREG2	MUT_uned vs HD_uned	RETREG2	FALSE	-0.126606	0.658734	0.340743	0.18129
RNF149	MUT_uned vs HD_uned	RNF149	FALSE	0.0159124	0.943742	0.84548	0.0251468
UXS1	MUT_uned vs HD_uned	UXS1	FALSE	-0.148148	0.303116	0.0708594	0.518391
INO80E	MUT_uned vs HD_uned	INO80E	FALSE	-0.0854016	0.720601	0.43112	0.142305
SCCPDH	MUT_uned vs HD_uned	SCCPDH	FALSE	0.621815	0.00824905	0.000184331	2.0836
SLC38A9	MUT_uned vs HD_uned	SLC38A9	FALSE	-0.0580712	0.935984	0.824269	0.0287315
ATAD1	MUT_uned vs HD_uned	ATAD1	FALSE	0.387445	0.0233525	0.00100134	1.63167
SPC24	MUT_uned vs HD_uned	SPC24	FALSE	-0.0788223	0.516956	0.206641	0.286547
POC1A	MUT_uned vs HD_uned	POC1A	FALSE	0.187603	0.317285	0.0785689	0.49855
TXNDC5	MUT_uned vs HD_uned	TXNDC5	FALSE	-0.402682	0.220887	0.0393269	0.65583
HSD17B11	MUT_uned vs HD_uned	HSD17B11	FALSE	-0.216665	0.461632	0.162158	0.335704
TTC13	MUT_uned vs HD_uned	TTC13	FALSE	-0.168293	0.442254	0.148023	0.354328
RDH13	MUT_uned vs HD_uned	RDH13	FALSE	0.0891946	0.708714	0.409854	0.149529
ZNF557	MUT_uned vs HD_uned	ZNF557	FALSE	-0.14913	0.726698	0.437476	0.138646
FAM185A	MUT_uned vs HD_uned	FAM185A	FALSE	-0.212517	0.706824	0.406009	0.150689
RGP1	MUT_uned vs HD_uned	RGP1	FALSE	-0.49951	0.550539	0.233941	0.259212
IP6K1	MUT_uned vs HD_uned	IP6K1	FALSE	0.287874	0.221584	0.0395086	0.654461
DCUN1D1	MUT_uned vs HD_uned	DCUN1D1	FALSE	-0.315836	0.23903	0.0454787	0.621547
AURKB	MUT_uned vs HD_uned	AURKB	FALSE	0.0108235	0.970394	0.908546	0.0130518
PDXP	MUT_uned vs HD_uned	PDXP	FALSE	-0.0912731	0.650333	0.33168	0.186864
MRPL48	MUT_uned vs HD_uned	MRPL48	FALSE	0.170134	0.336112	0.0875701	0.473517
LTV1	MUT_uned vs HD_uned	LTV1	FALSE	0.118937	0.653174	0.334381	0.184971
OTUD5	MUT_uned vs HD_uned	OTUD5	FALSE	-0.0367888	0.885437	0.707258	0.0528425
DUS3L	MUT_uned vs HD_uned	DUS3L	FALSE	0.148683	0.195699	0.0324076	0.708412
CFAP36	MUT_uned vs HD_uned	CFAP36	FALSE	0.333371	0.136143	0.0172009	0.866003
MED8	MUT_uned vs HD_uned	MED8	FALSE	0.0633481	0.819329	0.580725	0.0865417
CERS2	MUT_uned vs HD_uned	CERS2	FALSE	0.111269	0.585158	0.265756	0.232727
IMP4	MUT_uned vs HD_uned	IMP4	FALSE	0.15473	0.224442	0.0402009	0.648895
PGM2	MUT_uned vs HD_uned	PGM2	FALSE	0.146187	0.0635341	0.00494614	1.19699
CHMP6	MUT_uned vs HD_uned	CHMP6	FALSE	-0.272655	0.125462	0.0150378	0.901488
TRMT2B	MUT_uned vs HD_uned	TRMT2B	FALSE	-0.10634	0.728494	0.441736	0.137574
HMCES	MUT_uned vs HD_uned	HMCES	FALSE	-0.16959	0.475908	0.173946	0.322477
DPH3	MUT_uned vs HD_uned	DPH3	FALSE	-0.539416	0.0678097	0.00559601	1.16871
OTUB1	MUT_uned vs HD_uned	OTUB1	FALSE	0.0281416	0.794969	0.541994	0.0996499
THOC1	MUT_uned vs HD_uned	THOC1	FALSE	0.11741	0.529763	0.217114	0.275918
SCRN2	MUT_uned vs HD_uned	SCRN2	FALSE	0.12347	0.614234	0.293429	0.211666
SIPA1	MUT_uned vs HD_uned	SIPA1	FALSE	0.0119884	0.947728	0.854546	0.0233164
WDR89	MUT_uned vs HD_uned	WDR89	FALSE	0.155086	0.0280464	0.00133474	1.55212
DYNLL2	MUT_uned vs HD_uned	DYNLL2	FALSE	-0.435603	0.674291	0.361487	0.171152
STAMBPL1	MUT_uned vs HD_uned	STAMBPL1	FALSE	0.0153394	0.970394	0.909043	0.0130518
BORCS8	MUT_uned vs HD_uned	BORCS8	FALSE	0.625899	0.463671	0.163758	0.33379
CDCA5	MUT_uned vs HD_uned	CDCA5	FALSE	-0.050764	0.900352	0.738676	0.0455876
PIK3IP1	MUT_uned vs HD_uned	PIK3IP1	FALSE	-0.268296	0.740635	0.458301	0.130396
Q96FC9;A8MPP1;Q92771	MUT_uned vs HD_uned	Q96FC9;A8MPP1;Q92771	FALSE	0.0988844	0.826659	0.596205	0.0826738
Q96FC9;A8MPP1	MUT_uned vs HD_uned	Q96FC9;A8MPP1	FALSE	-0.142917	0.796168	0.545075	0.0989953
TRMT61A	MUT_uned vs HD_uned	TRMT61A	FALSE	0.0960466	0.358502	0.098102	0.445508
EDC3	MUT_uned vs HD_uned	EDC3	FALSE	0.0401101	0.819639	0.582133	0.0863774
FAHD2A	MUT_uned vs HD_uned	FAHD2A	FALSE	-0.138902	0.553686	0.23695	0.256736
SMARCD1	MUT_uned vs HD_uned	SMARCD1	FALSE	-0.116478	0.294091	0.0667598	0.531519
MED30	MUT_uned vs HD_uned	MED30	FALSE	-0.126198	0.444971	0.149524	0.351668
CDKN2AIPNL	MUT_uned vs HD_uned	CDKN2AIPNL	FALSE	0.12307	0.799578	0.552046	0.0971392
OXNAD1	MUT_uned vs HD_uned	OXNAD1	FALSE	-0.378503	0.403256	0.123037	0.394419
PCED1B	MUT_uned vs HD_uned	PCED1B	FALSE	-0.876932	0.51415	0.204381	0.28891
FMC1	MUT_uned vs HD_uned	FMC1	FALSE	0.474051	0.00254726	3.13831e-05	2.59393
SENP5	MUT_uned vs HD_uned	SENP5	FALSE	0.075849	0.958452	0.87517	0.0184297
PRR11	MUT_uned vs HD_uned	PRR11	FALSE	-0.193278	0.576251	0.255934	0.239388
ERO1A	MUT_uned vs HD_uned	ERO1A	FALSE	0.0113707	0.887228	0.710668	0.0519649
PDLIM5	MUT_uned vs HD_uned	PDLIM5	FALSE	-0.0198329	0.929444	0.806864	0.0317769
NTAQ1	MUT_uned vs HD_uned	NTAQ1	FALSE	-0.140253	0.298456	0.0685412	0.52512
TONSL	MUT_uned vs HD_uned	TONSL	FALSE	0.0463697	0.614931	0.29422	0.211174
POM121	MUT_uned vs HD_uned	POM121	FALSE	-0.314957	0.650333	0.331508	0.186864
ZC3HAV1L	MUT_uned vs HD_uned	ZC3HAV1L	FALSE	0.0664452	0.786802	0.53182	0.104135
Q96GK7;Q6P2I3	MUT_uned vs HD_uned	Q96GK7;Q6P2I3	FALSE	-0.0316171	0.767639	0.504968	0.114843
MYO19	MUT_uned vs HD_uned	MYO19	FALSE	0.128664	0.708714	0.409747	0.149529
SNF8	MUT_uned vs HD_uned	SNF8	FALSE	-0.155422	0.50421	0.197151	0.297388
LIN37	MUT_uned vs HD_uned	LIN37	FALSE	0.242502	0.835613	0.610253	0.0779946
ZC2HC1A	MUT_uned vs HD_uned	ZC2HC1A	FALSE	-0.134741	0.671256	0.357803	0.173112
APIP	MUT_uned vs HD_uned	APIP	FALSE	-0.211197	0.369861	0.103868	0.431962
MASTL	MUT_uned vs HD_uned	MASTL	FALSE	0.0574345	0.853583	0.648513	0.0687543
ATXN7L3B	MUT_uned vs HD_uned	ATXN7L3B	FALSE	0.0278619	0.987741	0.967592	0.00535706
MARS2	MUT_uned vs HD_uned	MARS2	FALSE	0.232927	0.111358	0.0125763	0.95328
ABHD17A	MUT_uned vs HD_uned	ABHD17A	FALSE	-0.151931	0.852151	0.645597	0.0694837
BORCS6	MUT_uned vs HD_uned	BORCS6	FALSE	0.0230528	0.91352	0.76489	0.0392819
DDX27	MUT_uned vs HD_uned	DDX27	FALSE	0.115293	0.447183	0.151402	0.349514
RUSF1	MUT_uned vs HD_uned	RUSF1	FALSE	0.559795	0.534184	0.220023	0.272309
CDCA7L	MUT_uned vs HD_uned	CDCA7L	FALSE	0.271725	0.518385	0.208381	0.285348
TOE1	MUT_uned vs HD_uned	TOE1	FALSE	0.0513608	0.732438	0.446552	0.135229
CENPN	MUT_uned vs HD_uned	CENPN	FALSE	-0.0670165	0.79895	0.550929	0.0974803
CCDC97	MUT_uned vs HD_uned	CCDC97	FALSE	0.032169	0.844182	0.62981	0.0735638
TRIM11	MUT_uned vs HD_uned	TRIM11	FALSE	0.0262612	0.967488	0.899289	0.0143545
NRBF2	MUT_uned vs HD_uned	NRBF2	FALSE	-0.0215337	0.930317	0.808058	0.031369
SIRT1	MUT_uned vs HD_uned	SIRT1	FALSE	0.0662043	0.50157	0.194602	0.299668
ELP4	MUT_uned vs HD_uned	ELP4	FALSE	-0.328034	0.00135242	1.12715e-05	2.86889
SPDL1	MUT_uned vs HD_uned	SPDL1	FALSE	-0.284062	0.225263	0.0405686	0.647309
RBMXL1	MUT_uned vs HD_uned	RBMXL1	FALSE	0.109417	0.952469	0.865494	0.0211491
MTERF3	MUT_uned vs HD_uned	MTERF3	FALSE	0.2204	0.229494	0.0417688	0.639228
MRRF	MUT_uned vs HD_uned	MRRF	FALSE	0.0101402	0.973475	0.919622	0.011675
PABIR1	MUT_uned vs HD_uned	PABIR1	FALSE	0.168344	0.465171	0.165021	0.332388
ERLEC1	MUT_uned vs HD_uned	ERLEC1	FALSE	-0.0618674	0.631282	0.308283	0.199777
MTBP	MUT_uned vs HD_uned	MTBP	FALSE	-0.220345	0.426391	0.136291	0.370191
RTP4	MUT_uned vs HD_uned	RTP4	FALSE	0.453069	0.334118	0.0866874	0.4761
ASB9	MUT_uned vs HD_uned	ASB9	FALSE	0.337871	0.0401725	0.00237764	1.39607
RSPRY1	MUT_uned vs HD_uned	RSPRY1	FALSE	-0.557187	0.44415	0.149033	0.352471
MRPL38	MUT_uned vs HD_uned	MRPL38	FALSE	0.120529	0.364118	0.100804	0.438758
YIPF6	MUT_uned vs HD_uned	YIPF6	FALSE	-0.921351	0.100089	0.0106025	0.999612
ITPKC	MUT_uned vs HD_uned	ITPKC	FALSE	0.0598779	0.9265	0.799815	0.0331547
STARD4	MUT_uned vs HD_uned	STARD4	FALSE	0.294761	0.156178	0.0218645	0.80638
MTFMT	MUT_uned vs HD_uned	MTFMT	FALSE	0.0521332	0.871702	0.681758	0.0596318
TBC1D31	MUT_uned vs HD_uned	TBC1D31	FALSE	0.276143	0.464498	0.164534	0.333016
RMC1	MUT_uned vs HD_uned	RMC1	FALSE	0.0621058	0.450822	0.153668	0.345994
SNRNP40	MUT_uned vs HD_uned	SNRNP40	FALSE	0.0966478	0.30921	0.0735396	0.509746
Q96DH6;O43347	MUT_uned vs HD_uned	Q96DH6;O43347	FALSE	0.524066	0.605461	0.283502	0.217914
MSI2	MUT_uned vs HD_uned	MSI2	FALSE	-0.0489517	0.866492	0.672106	0.0622355
ESS2	MUT_uned vs HD_uned	ESS2	FALSE	-0.104222	0.447098	0.151021	0.349597
ANAPC16	MUT_uned vs HD_uned	ANAPC16	FALSE	-0.0626592	0.804251	0.55809	0.0946083
NUDT16	MUT_uned vs HD_uned	NUDT16	FALSE	-0.0944547	0.585096	0.265657	0.232773
TMCO6	MUT_uned vs HD_uned	TMCO6	FALSE	-0.0363894	0.973919	0.922243	0.0114774
RMDN1	MUT_uned vs HD_uned	RMDN1	FALSE	0.100844	0.798901	0.549552	0.0975068
RAB39B	MUT_uned vs HD_uned	RAB39B	FALSE	0.163032	0.837786	0.61354	0.0768668
SLAMF6	MUT_uned vs HD_uned	SLAMF6	FALSE	0.228359	0.720601	0.430317	0.142305
SEH1L	MUT_uned vs HD_uned	SEH1L	FALSE	0.034234	0.857351	0.653965	0.0668413
MALSU1	MUT_uned vs HD_uned	MALSU1	FALSE	0.0430865	0.976991	0.929906	0.0101093
THAP11	MUT_uned vs HD_uned	THAP11	FALSE	0.209892	0.28337	0.0619177	0.547646
GIMAP5	MUT_uned vs HD_uned	GIMAP5	FALSE	0.416192	0.0306766	0.00157477	1.51319
CYFIP2	MUT_uned vs HD_uned	CYFIP2	FALSE	-0.0626582	0.389613	0.115063	0.409367
MCRS1	MUT_uned vs HD_uned	MCRS1	FALSE	0.0381302	0.843626	0.627307	0.0738499
ADAT3	MUT_uned vs HD_uned	ADAT3	FALSE	0.124901	0.686034	0.379093	0.163654
MMAB	MUT_uned vs HD_uned	MMAB	FALSE	-0.113215	0.0618711	0.0047249	1.20851
PTCD3	MUT_uned vs HD_uned	PTCD3	FALSE	0.111445	0.234087	0.0432229	0.630622
MVB12A	MUT_uned vs HD_uned	MVB12A	FALSE	-0.134343	0.77426	0.513804	0.111113
TMA16	MUT_uned vs HD_uned	TMA16	FALSE	0.269128	0.0650585	0.0052336	1.1867
DNAJA3	MUT_uned vs HD_uned	DNAJA3	FALSE	-0.0784018	0.637046	0.314791	0.195829
DYNC2I2	MUT_uned vs HD_uned	DYNC2I2	FALSE	0.0983345	0.919779	0.784494	0.0363164
SMIM12	MUT_uned vs HD_uned	SMIM12	FALSE	0.313643	0.00441051	6.97882e-05	2.35551
DTNBP1	MUT_uned vs HD_uned	DTNBP1	FALSE	0.0386944	0.932256	0.811012	0.030465
RBM33	MUT_uned vs HD_uned	RBM33	FALSE	0.0131261	0.93816	0.830961	0.027723
C1GALT1C1	MUT_uned vs HD_uned	C1GALT1C1	FALSE	0.0765473	0.727444	0.438914	0.1382
RRP36	MUT_uned vs HD_uned	RRP36	FALSE	-0.100301	0.841537	0.623402	0.0749267
SGF29	MUT_uned vs HD_uned	SGF29	FALSE	0.0275731	0.895928	0.730383	0.0477268
CCDC51	MUT_uned vs HD_uned	CCDC51	FALSE	0.0141373	0.96839	0.904359	0.0139496
SAAL1	MUT_uned vs HD_uned	SAAL1	FALSE	0.049784	0.744315	0.464069	0.128243
SGTB	MUT_uned vs HD_uned	SGTB	FALSE	-0.0727903	0.819639	0.581556	0.0863774
DAZAP1	MUT_uned vs HD_uned	DAZAP1	FALSE	-0.0499299	0.674291	0.362191	0.171152
CHFR	MUT_uned vs HD_uned	CHFR	FALSE	0.0795652	0.819584	0.581203	0.0864063
RNF31	MUT_uned vs HD_uned	RNF31	FALSE	0.0250201	0.934833	0.822518	0.0292659
L3HYPDH	MUT_uned vs HD_uned	L3HYPDH	FALSE	0.491813	0.67485	0.363998	0.170793
MRPL53	MUT_uned vs HD_uned	MRPL53	FALSE	-0.22594	0.45557	0.157422	0.341445
MRPS24	MUT_uned vs HD_uned	MRPS24	FALSE	0.405459	0.333261	0.0863048	0.477215
KTI12	MUT_uned vs HD_uned	KTI12	FALSE	0.185031	0.152943	0.0209769	0.815469
FAM120B	MUT_uned vs HD_uned	FAM120B	FALSE	0.00815595	0.972311	0.91723	0.0121948
GNPNAT1	MUT_uned vs HD_uned	GNPNAT1	FALSE	-0.205015	0.174934	0.0263913	0.757125
KIFBP	MUT_uned vs HD_uned	KIFBP	FALSE	0.110519	0.475908	0.173907	0.322477
NAF1	MUT_uned vs HD_uned	NAF1	FALSE	0.0101481	0.983984	0.956393	0.00701184
HVCN1	MUT_uned vs HD_uned	HVCN1	FALSE	-0.751608	0.319492	0.0799725	0.49554
PGAM5	MUT_uned vs HD_uned	PGAM5	FALSE	0.197651	0.00386114	5.66892e-05	2.41328
DDRGK1	MUT_uned vs HD_uned	DDRGK1	FALSE	-0.0420594	0.805608	0.559518	0.093876
DOCK7	MUT_uned vs HD_uned	DOCK7	FALSE	0.00813154	0.984156	0.957726	0.00693597
MBOAT7	MUT_uned vs HD_uned	MBOAT7	FALSE	0.0367999	0.926537	0.801802	0.0331372
PWWP2A	MUT_uned vs HD_uned	PWWP2A	FALSE	-0.167558	0.635552	0.313442	0.196849
TEPSIN	MUT_uned vs HD_uned	TEPSIN	FALSE	-0.163623	0.748507	0.471667	0.125804
JAKMIP1	MUT_uned vs HD_uned	JAKMIP1	FALSE	0.20337	0.500572	0.193865	0.300533
INTS15	MUT_uned vs HD_uned	INTS15	FALSE	-0.160127	0.317285	0.0784268	0.49855
DNAAF10	MUT_uned vs HD_uned	DNAAF10	FALSE	0.0884249	0.362758	0.100165	0.440384
COG8	MUT_uned vs HD_uned	COG8	FALSE	-0.00391586	0.980191	0.94333	0.0086895
CCDC43	MUT_uned vs HD_uned	CCDC43	FALSE	0.12195	0.67485	0.363924	0.170793
YTHDC1	MUT_uned vs HD_uned	YTHDC1	FALSE	-0.120818	0.508638	0.199713	0.293591
CEP63	MUT_uned vs HD_uned	CEP63	FALSE	-0.137358	0.40861	0.126941	0.388692
TCEANC2	MUT_uned vs HD_uned	TCEANC2	FALSE	0.275413	0.259552	0.0528149	0.585776
HEXIM2	MUT_uned vs HD_uned	HEXIM2	FALSE	-0.730204	0.283947	0.0622495	0.546763
SPATA13	MUT_uned vs HD_uned	SPATA13	FALSE	0.0865161	0.781742	0.523661	0.106937
NSMCE3	MUT_uned vs HD_uned	NSMCE3	FALSE	-0.0460624	0.719474	0.426883	0.142985
ZNF512	MUT_uned vs HD_uned	ZNF512	FALSE	0.178944	0.49126	0.185016	0.308688
FBXL18	MUT_uned vs HD_uned	FBXL18	FALSE	-0.181891	0.460635	0.161353	0.336643
PRRC1	MUT_uned vs HD_uned	PRRC1	FALSE	-0.0525143	0.574239	0.253547	0.240907
CARD19	MUT_uned vs HD_uned	CARD19	FALSE	0.23692	0.0169511	0.00057846	1.7708
RNPC3	MUT_uned vs HD_uned	RNPC3	FALSE	-0.223532	0.362481	0.099957	0.440715
C9orf72	MUT_uned vs HD_uned	C9orf72	FALSE	0.776123	0.264542	0.0547041	0.577506
DNAJC30	MUT_uned vs HD_uned	DNAJC30	FALSE	0.356038	0.746455	0.468124	0.126996
DHRS1	MUT_uned vs HD_uned	DHRS1	FALSE	0.20464	0.709185	0.410621	0.149241
Q96LI5;Q9ULM6	MUT_uned vs HD_uned	Q96LI5;Q9ULM6	FALSE	0.131574	0.640768	0.319458	0.1933
CNOT6L	MUT_uned vs HD_uned	CNOT6L	FALSE	0.0634402	0.803003	0.556351	0.0952826
TRIM47	MUT_uned vs HD_uned	TRIM47	FALSE	-0.412412	0.606891	0.286549	0.216889
IFT74	MUT_uned vs HD_uned	IFT74	FALSE	0.0903881	0.719474	0.426977	0.142985
PRMT6	MUT_uned vs HD_uned	PRMT6	FALSE	0.719004	0.553158	0.236127	0.257151
NSMCE2	MUT_uned vs HD_uned	NSMCE2	FALSE	0.175574	0.340418	0.0898433	0.467988
KIF16B	MUT_uned vs HD_uned	KIF16B	FALSE	-0.145102	0.797109	0.546586	0.0984822
SFXN2	MUT_uned vs HD_uned	SFXN2	FALSE	0.073195	0.877517	0.693725	0.0567444
ZMAT2	MUT_uned vs HD_uned	ZMAT2	FALSE	0.0286187	0.884641	0.705768	0.0532328
Q96PP8;Q9H0R5	MUT_uned vs HD_uned	Q96PP8;Q9H0R5	FALSE	1.10105	0.110056	0.0123761	0.958388
GBP5	MUT_uned vs HD_uned	GBP5	FALSE	0.124667	0.639717	0.317365	0.194012
TRERF1	MUT_uned vs HD_uned	TRERF1	FALSE	0.0209663	0.945416	0.849607	0.024377
RCHY1	MUT_uned vs HD_uned	RCHY1	FALSE	0.107796	0.639622	0.317027	0.194077
RBM14	MUT_uned vs HD_uned	RBM14	FALSE	0.150991	0.464498	0.164418	0.333016
MCEE	MUT_uned vs HD_uned	MCEE	FALSE	0.106795	0.569401	0.24919	0.244582
INPP4A	MUT_uned vs HD_uned	INPP4A	FALSE	-0.290184	0.000189141	6.854e-07	3.72321
PGLYRP2	MUT_uned vs HD_uned	PGLYRP2	FALSE	0.0629742	0.732438	0.446634	0.135229
Q96PC5;Q96RT6	MUT_uned vs HD_uned	Q96PC5;Q96RT6	FALSE	-0.0406587	0.935572	0.82347	0.028923
Q96PC5;A4FU28	MUT_uned vs HD_uned	Q96PC5;A4FU28	FALSE	0.176865	0.872232	0.68435	0.0593682
Q96PC5;A4D2H0;Q86UF2;Q8IX94;Q96RT6;A4FU28;P0CG41;Q8IX95	MUT_uned vs HD_uned	Q96PC5;A4D2H0;Q86UF2;Q8IX94;Q96RT6;A4FU28;P0CG41;Q8IX95	FALSE	0.598304	0.574239	0.254347	0.240907
Q96PC5;A4D2H0;Q86UF2;Q8IX94;A4FU28;P0CG41	MUT_uned vs HD_uned	Q96PC5;A4D2H0;Q86UF2;Q8IX94;A4FU28;P0CG41	FALSE	0.0425381	0.987158	0.965781	0.00561318
MIA2	MUT_uned vs HD_uned	MIA2	FALSE	-0.064283	0.635232	0.312656	0.197068
ZNF830	MUT_uned vs HD_uned	ZNF830	FALSE	0.0468939	0.890126	0.7181	0.0505487
IPO9	MUT_uned vs HD_uned	IPO9	FALSE	0.0694394	0.371712	0.104837	0.429794
ARAP1	MUT_uned vs HD_uned	ARAP1	FALSE	-0.00332404	0.977933	0.932924	0.00969104
Q96P47;Q9UPQ3	MUT_uned vs HD_uned	Q96P47;Q9UPQ3	FALSE	-0.387763	0.47418	0.172563	0.324057
AGAP3	MUT_uned vs HD_uned	AGAP3	FALSE	0.0306748	0.919779	0.783448	0.0363164
Q96P16;Q9NQG5	MUT_uned vs HD_uned	Q96P16;Q9NQG5	FALSE	0.120888	0.703837	0.400438	0.152528
RPRD1A	MUT_uned vs HD_uned	RPRD1A	FALSE	-0.0226734	0.918073	0.775577	0.0371227
NSUN5	MUT_uned vs HD_uned	NSUN5	FALSE	-0.0542656	0.820431	0.584122	0.0859582
MUS81	MUT_uned vs HD_uned	MUS81	FALSE	0.151248	0.79895	0.550778	0.0974803
CLIC6	MUT_uned vs HD_uned	CLIC6	FALSE	0.0310499	0.980191	0.942941	0.0086895
Q96NW7;Q96RT1	MUT_uned vs HD_uned	Q96NW7;Q96RT1	FALSE	0.131956	0.88664	0.709189	0.0522526
ANKRD27	MUT_uned vs HD_uned	ANKRD27	FALSE	0.206381	0.41518	0.130386	0.381764
NAP1L5	MUT_uned vs HD_uned	NAP1L5	FALSE	-0.0175144	0.981692	0.950317	0.0080248
CCDC115	MUT_uned vs HD_uned	CCDC115	FALSE	-0.0419058	0.889617	0.716132	0.050797
SCLT1	MUT_uned vs HD_uned	SCLT1	FALSE	-0.607422	0.621239	0.300227	0.206741
WDFY2	MUT_uned vs HD_uned	WDFY2	FALSE	-0.129845	0.742208	0.459733	0.129474
SNX27	MUT_uned vs HD_uned	SNX27	FALSE	0.0721668	0.516956	0.20687	0.286547
EP400	MUT_uned vs HD_uned	EP400	FALSE	0.00457753	0.970923	0.910733	0.0128154
Q96L73;Q9BZ95	MUT_uned vs HD_uned	Q96L73;Q9BZ95	FALSE	-0.270896	0.439263	0.1453	0.357275
VPS39	MUT_uned vs HD_uned	VPS39	FALSE	0.0183797	0.865201	0.669266	0.0628828
CDK5RAP3	MUT_uned vs HD_uned	CDK5RAP3	FALSE	0.139973	0.215645	0.0377163	0.666261
COG3	MUT_uned vs HD_uned	COG3	FALSE	-0.00562162	0.965864	0.895522	0.0150842
LRIG1	MUT_uned vs HD_uned	LRIG1	FALSE	0.354142	0.275528	0.0585734	0.559834
Q96J92;Q9H4A3;Q9Y3S1	MUT_uned vs HD_uned	Q96J92;Q9H4A3;Q9Y3S1	FALSE	-0.591677	0.38691	0.113248	0.41239
TXNDC15	MUT_uned vs HD_uned	TXNDC15	FALSE	-0.236205	0.54826	0.231648	0.261014
Q96J02;Q9H0M0	MUT_uned vs HD_uned	Q96J02;Q9H0M0	FALSE	-0.146051	0.889031	0.713767	0.0510829
ITCH	MUT_uned vs HD_uned	ITCH	FALSE	0.0201301	0.883417	0.704258	0.0538341
THOC3	MUT_uned vs HD_uned	THOC3	FALSE	0.382286	0.0211815	0.000816151	1.67404
RSRC1	MUT_uned vs HD_uned	RSRC1	FALSE	-0.0390916	0.925703	0.796335	0.0335284
RBM41	MUT_uned vs HD_uned	RBM41	FALSE	-0.292502	0.792133	0.538199	0.101202
NSL1	MUT_uned vs HD_uned	NSL1	FALSE	-0.0628416	0.750027	0.473854	0.124923
ATP5MK	MUT_uned vs HD_uned	ATP5MK	FALSE	0.0116062	0.981692	0.948865	0.0080248
EAF1	MUT_uned vs HD_uned	EAF1	FALSE	0.0879459	0.865666	0.669965	0.0626498
SEC22A	MUT_uned vs HD_uned	SEC22A	FALSE	-0.143799	0.847334	0.634067	0.0719455
ABHD14B	MUT_uned vs HD_uned	ABHD14B	FALSE	0.172153	0.45557	0.157689	0.341445
HPDL	MUT_uned vs HD_uned	HPDL	FALSE	0.102223	0.761592	0.497365	0.118278
COA8	MUT_uned vs HD_uned	COA8	FALSE	0.903694	0.227714	0.0412301	0.64261
GMPPA	MUT_uned vs HD_uned	GMPPA	FALSE	-0.076969	0.377146	0.107278	0.423491
Q96II8;Q9Y2L9	MUT_uned vs HD_uned	Q96II8;Q9Y2L9	FALSE	0.0314684	0.932227	0.810759	0.0304782
LRCH3	MUT_uned vs HD_uned	LRCH3	FALSE	0.147048	0.511639	0.201343	0.291036
SUCLG2	MUT_uned vs HD_uned	SUCLG2	FALSE	-0.0561014	0.849231	0.638891	0.0709742
NARS2	MUT_uned vs HD_uned	NARS2	FALSE	0.0642778	0.617281	0.296823	0.209517
RCC1L	MUT_uned vs HD_uned	RCC1L	FALSE	0.112961	0.420032	0.133179	0.376717
RBM17	MUT_uned vs HD_uned	RBM17	FALSE	0.0751896	0.806346	0.561339	0.0934786
FUBP3	MUT_uned vs HD_uned	FUBP3	FALSE	-0.043288	0.708106	0.4078	0.149902
SCLY	MUT_uned vs HD_uned	SCLY	FALSE	0.116003	0.458434	0.159917	0.338723
DHTKD1	MUT_uned vs HD_uned	DHTKD1	FALSE	-0.0989287	0.68006	0.370967	0.167453
NGLY1	MUT_uned vs HD_uned	NGLY1	FALSE	-0.0288824	0.927997	0.804204	0.0324535
VPS50	MUT_uned vs HD_uned	VPS50	FALSE	0.0762492	0.468597	0.167876	0.3292
VCPIP1	MUT_uned vs HD_uned	VCPIP1	FALSE	-0.035402	0.766599	0.504063	0.115432
SPG11	MUT_uned vs HD_uned	SPG11	FALSE	0.0531574	0.882778	0.702363	0.0541483
NSD1	MUT_uned vs HD_uned	NSD1	FALSE	-0.162727	0.553158	0.236359	0.257151
B3GALT6	MUT_uned vs HD_uned	B3GALT6	FALSE	0.38862	0.4078	0.125738	0.389553
LRR1	MUT_uned vs HD_uned	LRR1	FALSE	-0.0939375	0.822008	0.586397	0.085124
ZFR	MUT_uned vs HD_uned	ZFR	FALSE	-0.0210906	0.881768	0.700559	0.0546456
EHMT2	MUT_uned vs HD_uned	EHMT2	FALSE	0.00442902	0.974655	0.924504	0.0111489
CNDP2	MUT_uned vs HD_uned	CNDP2	FALSE	-0.0609927	0.468919	0.168503	0.328902
EXOC2	MUT_uned vs HD_uned	EXOC2	FALSE	0.170249	0.00761149	0.000160114	2.11853
ZNF512B	MUT_uned vs HD_uned	ZNF512B	FALSE	-0.138565	0.692769	0.386676	0.159412
SCYL1	MUT_uned vs HD_uned	SCYL1	FALSE	-0.105209	0.0984682	0.0101503	1.0067
DNAJC1	MUT_uned vs HD_uned	DNAJC1	FALSE	-0.128468	0.340092	0.0897164	0.468403
PBK	MUT_uned vs HD_uned	PBK	FALSE	0.0950744	0.737899	0.455271	0.132003
CLPTM1L	MUT_uned vs HD_uned	CLPTM1L	FALSE	0.106517	0.739999	0.457598	0.130769
ZC3H10	MUT_uned vs HD_uned	ZC3H10	FALSE	-0.267138	0.795649	0.544144	0.0992783
USP47	MUT_uned vs HD_uned	USP47	FALSE	0.0164911	0.822084	0.587135	0.0850841
ZNF668	MUT_uned vs HD_uned	ZNF668	FALSE	0.252021	0.645452	0.325076	0.190136
TMEM87B	MUT_uned vs HD_uned	TMEM87B	FALSE	0.241873	0.698371	0.39267	0.155914
SLC35E1	MUT_uned vs HD_uned	SLC35E1	FALSE	-0.185361	0.446788	0.150728	0.349898
BTF3L4	MUT_uned vs HD_uned	BTF3L4	FALSE	-0.112056	0.440687	0.146825	0.35587
FAR2	MUT_uned vs HD_uned	FAR2	FALSE	0.746977	0.0495447	0.00332732	1.305
HSH2D	MUT_uned vs HD_uned	HSH2D	FALSE	-0.228697	0.379451	0.108646	0.420845
PDLIM2	MUT_uned vs HD_uned	PDLIM2	FALSE	-0.15138	0.109928	0.0123352	0.958891
ZFP91	MUT_uned vs HD_uned	ZFP91	FALSE	-0.231602	0.311751	0.0754996	0.506192
MYO15B	MUT_uned vs HD_uned	MYO15B	FALSE	-1.01061	0.527712	0.215827	0.277603
NEURL4	MUT_uned vs HD_uned	NEURL4	FALSE	0.0192874	0.947673	0.854295	0.0233417
L3MBTL3	MUT_uned vs HD_uned	L3MBTL3	FALSE	-0.0498499	0.71527	0.419624	0.14553
CHAMP1	MUT_uned vs HD_uned	CHAMP1	FALSE	0.29913	0.0464191	0.00301088	1.3333
DCAF5	MUT_uned vs HD_uned	DCAF5	FALSE	-0.198503	0.568144	0.24825	0.245541
TMX3	MUT_uned vs HD_uned	TMX3	FALSE	0.204883	0.567249	0.24717	0.246226
ELMO2	MUT_uned vs HD_uned	ELMO2	FALSE	-0.139698	0.444708	0.149382	0.351925
INTS4	MUT_uned vs HD_uned	INTS4	FALSE	0.0732698	0.665826	0.351121	0.176639
TOPBP1	MUT_uned vs HD_uned	TOPBP1	FALSE	0.0590575	0.659707	0.342377	0.180649
REPS1	MUT_uned vs HD_uned	REPS1	FALSE	-0.0565665	0.770603	0.510053	0.11317
COQ8B	MUT_uned vs HD_uned	COQ8B	FALSE	-0.0538241	0.725575	0.436186	0.139318
GCDH	MUT_uned vs HD_uned	GCDH	FALSE	-0.207917	0.0271468	0.00127881	1.56628
Q92945;Q96AE4	MUT_uned vs HD_uned	Q92945;Q96AE4	FALSE	-0.0547496	0.946569	0.852013	0.0238479
KHSRP	MUT_uned vs HD_uned	KHSRP	FALSE	-0.081901	0.574239	0.254066	0.240907
BAD	MUT_uned vs HD_uned	BAD	FALSE	-0.200016	0.181014	0.0284016	0.742288
RAB8B	MUT_uned vs HD_uned	RAB8B	FALSE	0.046819	0.872232	0.683771	0.0593682
SMARCD2	MUT_uned vs HD_uned	SMARCD2	FALSE	0.148922	0.27417	0.0579602	0.56198
SMARCC1	MUT_uned vs HD_uned	SMARCC1	FALSE	0.0554768	0.718361	0.425055	0.143657
MAP4K1	MUT_uned vs HD_uned	MAP4K1	FALSE	0.152001	0.0120392	0.0003561	1.9194
GPKOW	MUT_uned vs HD_uned	GPKOW	FALSE	0.0217523	0.860628	0.660572	0.0651845
COPS5	MUT_uned vs HD_uned	COPS5	FALSE	0.0814733	0.366657	0.10227	0.43574
HPS1	MUT_uned vs HD_uned	HPS1	FALSE	-0.041409	0.869146	0.677614	0.0609073
UPF1	MUT_uned vs HD_uned	UPF1	FALSE	0.00765693	0.967532	0.899516	0.0143345
GLG1	MUT_uned vs HD_uned	GLG1	FALSE	-0.121031	0.155178	0.0215364	0.809169
TNFRSF14	MUT_uned vs HD_uned	TNFRSF14	FALSE	-0.343543	0.349253	0.0940847	0.45686
UFD1	MUT_uned vs HD_uned	UFD1	FALSE	0.0118883	0.952678	0.866412	0.0210541
ARHGEF1	MUT_uned vs HD_uned	ARHGEF1	FALSE	0.131324	0.0807776	0.00746405	1.09271
OSTF1	MUT_uned vs HD_uned	OSTF1	FALSE	0.0784389	0.50041	0.19366	0.300674
CELF1	MUT_uned vs HD_uned	CELF1	FALSE	-0.133802	0.214668	0.0373899	0.668233
RAD50	MUT_uned vs HD_uned	RAD50	FALSE	0.0540032	0.311749	0.0753916	0.506195
PMM1	MUT_uned vs HD_uned	PMM1	FALSE	-0.49414	0.447098	0.151073	0.349597
NEO1	MUT_uned vs HD_uned	NEO1	FALSE	-0.280583	0.784823	0.528371	0.105228
SEMA4D	MUT_uned vs HD_uned	SEMA4D	FALSE	-0.327183	0.00396117	6.03958e-05	2.40218
CASP10	MUT_uned vs HD_uned	CASP10	FALSE	-0.128087	0.643894	0.322844	0.191186
KIFAP3	MUT_uned vs HD_uned	KIFAP3	FALSE	-0.1595	0.276215	0.0588529	0.558753
TANK	MUT_uned vs HD_uned	TANK	FALSE	-0.0243285	0.853925	0.649288	0.0685805
DDX17	MUT_uned vs HD_uned	DDX17	FALSE	-0.0653436	0.756262	0.487982	0.121328
INPP5D	MUT_uned vs HD_uned	INPP5D	FALSE	0.0280004	0.756262	0.486478	0.121328
KAT2B	MUT_uned vs HD_uned	KAT2B	FALSE	-0.244766	0.860691	0.660857	0.0651529
ERCC4	MUT_uned vs HD_uned	ERCC4	FALSE	-0.0927702	0.454942	0.156774	0.342044
CORO2A	MUT_uned vs HD_uned	CORO2A	FALSE	-0.79081	0.240669	0.0462501	0.61858
SNAPC3	MUT_uned vs HD_uned	SNAPC3	FALSE	0.463337	0.320261	0.080423	0.494497
TNPO1	MUT_uned vs HD_uned	TNPO1	FALSE	-0.0247872	0.756262	0.485895	0.121328
SMARCE1	MUT_uned vs HD_uned	SMARCE1	FALSE	-0.148112	0.156749	0.022133	0.804796
HPS3	MUT_uned vs HD_uned	HPS3	FALSE	-0.0481378	0.822084	0.58833	0.0850841
GTF3C6	MUT_uned vs HD_uned	GTF3C6	FALSE	-0.0573952	0.933169	0.813609	0.0300398
TSR2	MUT_uned vs HD_uned	TSR2	FALSE	0.788141	0.252748	0.0501588	0.597312
TCEAL3	MUT_uned vs HD_uned	TCEAL3	FALSE	-1.47335	0.0635005	0.00492526	1.19722
SCAMP4	MUT_uned vs HD_uned	SCAMP4	FALSE	-0.149851	0.395182	0.118139	0.403203
MR1	MUT_uned vs HD_uned	MR1	FALSE	0.944213	0.299058	0.0689581	0.524244
PHKB	MUT_uned vs HD_uned	PHKB	FALSE	0.113847	0.447098	0.151103	0.349597
PTP4A1	MUT_uned vs HD_uned	PTP4A1	FALSE	-0.749024	0.197219	0.03275	0.705052
ATP2A3	MUT_uned vs HD_uned	ATP2A3	FALSE	-0.0163069	0.961113	0.882752	0.0172255
TATDN2	MUT_uned vs HD_uned	TATDN2	FALSE	0.426485	0.237323	0.0446768	0.62466
MED12	MUT_uned vs HD_uned	MED12	FALSE	-0.00117494	0.996317	0.988735	0.00160243
SECISBP2L	MUT_uned vs HD_uned	SECISBP2L	FALSE	-1.08034	0.390033	0.115234	0.408899
PEX13	MUT_uned vs HD_uned	PEX13	FALSE	0.240722	0.349253	0.0940225	0.45686
EXT2	MUT_uned vs HD_uned	EXT2	FALSE	-0.435944	0.187327	0.0304104	0.727399
CUL5	MUT_uned vs HD_uned	CUL5	FALSE	-0.126992	0.1758	0.0268087	0.754982
NAA80	MUT_uned vs HD_uned	NAA80	FALSE	-0.114663	0.709194	0.41091	0.149235
USP7	MUT_uned vs HD_uned	USP7	FALSE	0.00634431	0.941071	0.839337	0.0263775
USP9X	MUT_uned vs HD_uned	USP9X	FALSE	-0.0660797	0.695888	0.39077	0.15746
DVL3	MUT_uned vs HD_uned	DVL3	FALSE	-0.174513	0.80774	0.564218	0.0927285
USP13	MUT_uned vs HD_uned	USP13	FALSE	-0.099389	0.676602	0.366318	0.169667
BRF1	MUT_uned vs HD_uned	BRF1	FALSE	0.0379024	0.919779	0.784555	0.0363164
KAT5	MUT_uned vs HD_uned	KAT5	FALSE	-0.0343521	0.903132	0.742883	0.0442488
GLMN	MUT_uned vs HD_uned	GLMN	FALSE	-0.108442	0.476494	0.174908	0.321943
CLP1	MUT_uned vs HD_uned	CLP1	FALSE	0.377575	0.522169	0.21211	0.282189
IRF7	MUT_uned vs HD_uned	IRF7	FALSE	0.400774	0.716237	0.421237	0.144943
EMG1	MUT_uned vs HD_uned	EMG1	FALSE	0.0637543	0.511352	0.201045	0.29128
ARHGEF2	MUT_uned vs HD_uned	ARHGEF2	FALSE	-0.0239446	0.910154	0.758518	0.0408851
LPP	MUT_uned vs HD_uned	LPP	FALSE	-0.108669	0.476011	0.174108	0.322383
GGH	MUT_uned vs HD_uned	GGH	FALSE	-0.0486315	0.784123	0.527547	0.105616
GOLGA1	MUT_uned vs HD_uned	GOLGA1	FALSE	-0.63005	0.365923	0.101834	0.436611
TAF15	MUT_uned vs HD_uned	TAF15	FALSE	-0.314958	0.125615	0.0151533	0.900959
GCN1	MUT_uned vs HD_uned	GCN1	FALSE	0.0689259	0.082173	0.00766247	1.08527
LARP4B	MUT_uned vs HD_uned	LARP4B	FALSE	-0.0306783	0.907843	0.753257	0.0419893
MYO18A	MUT_uned vs HD_uned	MYO18A	FALSE	-0.0196272	0.883228	0.70335	0.0539271
EDEM1	MUT_uned vs HD_uned	EDEM1	FALSE	-0.186429	0.373838	0.105797	0.427317
ZNF592	MUT_uned vs HD_uned	ZNF592	FALSE	0.0506986	0.808436	0.564899	0.0923544
TBC1D5	MUT_uned vs HD_uned	TBC1D5	FALSE	0.026843	0.862827	0.664591	0.0640761
DOCK2	MUT_uned vs HD_uned	DOCK2	FALSE	-0.0693623	0.398697	0.120624	0.399357
LPGAT1	MUT_uned vs HD_uned	LPGAT1	FALSE	0.690762	0.140328	0.0182041	0.852856
CNOT9	MUT_uned vs HD_uned	CNOT9	FALSE	0.0361049	0.763203	0.499737	0.11736
Q92599;Q9NVA2;Q9P0V9	MUT_uned vs HD_uned	Q92599;Q9NVA2;Q9P0V9	FALSE	0.306536	0.809881	0.566904	0.0915786
SEPTIN8	MUT_uned vs HD_uned	SEPTIN8	FALSE	-0.175365	0.180018	0.0281149	0.744685
Q92598;O95757	MUT_uned vs HD_uned	Q92598;O95757	FALSE	-0.236957	0.890544	0.718868	0.0503446
HSPH1	MUT_uned vs HD_uned	HSPH1	FALSE	0.0995887	0.405153	0.124448	0.392381
ARHGAP45	MUT_uned vs HD_uned	ARHGAP45	FALSE	0.0346962	0.816544	0.577271	0.0880205
NDRG1	MUT_uned vs HD_uned	NDRG1	FALSE	-0.192633	0.125462	0.0149088	0.901488
CCL17	MUT_uned vs HD_uned	CCL17	FALSE	-0.620634	0.0340272	0.00182898	1.46817
SLC9A6	MUT_uned vs HD_uned	SLC9A6	FALSE	-0.0573816	0.96839	0.904305	0.0139496
PHF3	MUT_uned vs HD_uned	PHF3	FALSE	0.00456371	0.977933	0.934086	0.00969104
UBXN4	MUT_uned vs HD_uned	UBXN4	FALSE	-0.122671	0.317285	0.0785115	0.49855
TSC1	MUT_uned vs HD_uned	TSC1	FALSE	0.269759	0.0824853	0.00770155	1.08362
AP3S1	MUT_uned vs HD_uned	AP3S1	FALSE	-0.158521	0.63148	0.308532	0.199641
SPOCK2	MUT_uned vs HD_uned	SPOCK2	FALSE	0.199954	0.283213	0.0617465	0.547887
FIG4	MUT_uned vs HD_uned	FIG4	FALSE	0.419899	0.363482	0.10054	0.439517
PHYHIP	MUT_uned vs HD_uned	PHYHIP	FALSE	0.14575	0.708106	0.408984	0.149902
BAP1	MUT_uned vs HD_uned	BAP1	FALSE	0.107407	0.763782	0.500577	0.117031
Q92556;Q96JJ3	MUT_uned vs HD_uned	Q92556;Q96JJ3	FALSE	0.28538	0.807382	0.563423	0.0929212
ELMO1	MUT_uned vs HD_uned	ELMO1	FALSE	-0.103638	0.550631	0.23418	0.259139
MRPS27	MUT_uned vs HD_uned	MRPS27	FALSE	0.134038	0.50041	0.193524	0.300674
MAML1	MUT_uned vs HD_uned	MAML1	FALSE	-0.24245	0.47418	0.172666	0.324057
DHX38	MUT_uned vs HD_uned	DHX38	FALSE	-0.0376055	0.745833	0.465659	0.127358
NUP205	MUT_uned vs HD_uned	NUP205	FALSE	0.0978886	0.177623	0.027419	0.750501
RUBCN	MUT_uned vs HD_uned	RUBCN	FALSE	0.0581583	0.8704	0.679372	0.0602813
N4BP2L2	MUT_uned vs HD_uned	N4BP2L2	FALSE	-0.0820826	0.698643	0.393241	0.155745
EZH1	MUT_uned vs HD_uned	EZH1	FALSE	-0.20365	0.435703	0.143482	0.36081
SYMPK	MUT_uned vs HD_uned	SYMPK	FALSE	0.065867	0.699566	0.394272	0.155171
DLG3	MUT_uned vs HD_uned	DLG3	FALSE	0.108431	0.631708	0.308723	0.199484
KAT6A	MUT_uned vs HD_uned	KAT6A	FALSE	-0.0939617	0.746455	0.467707	0.126996
CREBBP	MUT_uned vs HD_uned	CREBBP	FALSE	0.0220752	0.826659	0.596023	0.0826738
DPF2	MUT_uned vs HD_uned	DPF2	FALSE	-0.0867985	0.428198	0.13902	0.368356
DPF3	MUT_uned vs HD_uned	DPF3	FALSE	0.0501731	0.880062	0.697757	0.0554867
STAM	MUT_uned vs HD_uned	STAM	FALSE	-0.3823	0.142352	0.0186985	0.846636
HDAC2	MUT_uned vs HD_uned	HDAC2	FALSE	0.0444079	0.790986	0.536846	0.101831
RREB1	MUT_uned vs HD_uned	RREB1	FALSE	-0.102833	0.803219	0.556671	0.0951659
GTF2H4	MUT_uned vs HD_uned	GTF2H4	FALSE	0.0135864	0.964531	0.890967	0.0156839
ARPC1A	MUT_uned vs HD_uned	ARPC1A	FALSE	0.0397556	0.866839	0.672719	0.0620614
TFG	MUT_uned vs HD_uned	TFG	FALSE	-0.134398	0.149611	0.0202572	0.825036
PRCC	MUT_uned vs HD_uned	PRCC	FALSE	0.0502924	0.72149	0.43198	0.14177
RAD54L	MUT_uned vs HD_uned	RAD54L	FALSE	-0.0758673	0.756262	0.487778	0.121328
RABGGTA	MUT_uned vs HD_uned	RABGGTA	FALSE	0.0410252	0.841685	0.623715	0.0748505
ANP32B	MUT_uned vs HD_uned	ANP32B	FALSE	0.0572233	0.918661	0.77701	0.0368449
ALG3	MUT_uned vs HD_uned	ALG3	FALSE	-0.0148628	0.981692	0.950186	0.0080248
CENPI	MUT_uned vs HD_uned	CENPI	FALSE	0.0499466	0.756262	0.485576	0.121328
SORL1	MUT_uned vs HD_uned	SORL1	FALSE	-0.0202902	0.936972	0.826493	0.0282736
AKAP1	MUT_uned vs HD_uned	AKAP1	FALSE	0.0928913	0.468352	0.167353	0.329428
MRPS31	MUT_uned vs HD_uned	MRPS31	FALSE	0.0118389	0.880847	0.698879	0.0550995
GTF3A	MUT_uned vs HD_uned	GTF3A	FALSE	0.0975709	0.881458	0.699715	0.0547985
PIGK	MUT_uned vs HD_uned	PIGK	FALSE	0.271227	0.237323	0.0447389	0.62466
NSMAF	MUT_uned vs HD_uned	NSMAF	FALSE	-0.209791	0.284172	0.0623333	0.546418
ANKS1A	MUT_uned vs HD_uned	ANKS1A	FALSE	0.165087	0.454974	0.156903	0.342013
APPBP2	MUT_uned vs HD_uned	APPBP2	FALSE	0.102454	0.889031	0.713893	0.0510829
TTC9	MUT_uned vs HD_uned	TTC9	FALSE	-0.00608073	0.992813	0.978906	0.00313265
RFK	MUT_uned vs HD_uned	RFK	FALSE	-0.0516959	0.779123	0.519485	0.108394
R3HDM4	MUT_uned vs HD_uned	R3HDM4	FALSE	-0.168056	0.583194	0.262399	0.234187
POP5	MUT_uned vs HD_uned	POP5	FALSE	0.0999577	0.73844	0.455872	0.131685
ZKSCAN4	MUT_uned vs HD_uned	ZKSCAN4	FALSE	-0.110475	0.829279	0.599797	0.0812994
ZBTB9	MUT_uned vs HD_uned	ZBTB9	FALSE	0.26646	0.47331	0.171853	0.324854
LENG1	MUT_uned vs HD_uned	LENG1	FALSE	-0.0824277	0.812371	0.571449	0.0902455
SARAF	MUT_uned vs HD_uned	SARAF	FALSE	-0.00184066	0.998484	0.995293	0.000658949
ATG2B	MUT_uned vs HD_uned	ATG2B	FALSE	-0.0339761	0.828892	0.599361	0.0815021
Q96BY6;Q9BZ29;Q5JSL3	MUT_uned vs HD_uned	Q96BY6;Q9BZ29;Q5JSL3	FALSE	0.39769	0.0487683	0.00325161	1.31186
Q96BY6;Q9BZ29	MUT_uned vs HD_uned	Q96BY6;Q9BZ29	FALSE	0.761219	0.644063	0.323393	0.191072
DOCK10	MUT_uned vs HD_uned	DOCK10	FALSE	0.0393989	0.825769	0.594565	0.0831416
MOB3A	MUT_uned vs HD_uned	MOB3A	FALSE	-0.0343991	0.904052	0.74615	0.0438064
TAMM41	MUT_uned vs HD_uned	TAMM41	FALSE	0.0257725	0.886165	0.708091	0.0524852
PTER	MUT_uned vs HD_uned	PTER	FALSE	-0.0122533	0.969952	0.906804	0.0132498
UPRT	MUT_uned vs HD_uned	UPRT	FALSE	-0.0905676	0.674846	0.363745	0.170795
S100PBP	MUT_uned vs HD_uned	S100PBP	FALSE	-0.0490141	0.841102	0.621765	0.0751513
ALKBH8	MUT_uned vs HD_uned	ALKBH8	FALSE	-0.37068	0.781871	0.524206	0.106865
FAM136A	MUT_uned vs HD_uned	FAM136A	FALSE	0.1796	0.198996	0.0332127	0.701155
CENPT	MUT_uned vs HD_uned	CENPT	FALSE	0.0308944	0.926191	0.798105	0.0332997
COA7	MUT_uned vs HD_uned	COA7	FALSE	0.216129	0.166797	0.0241987	0.777812
SGK3	MUT_uned vs HD_uned	SGK3	FALSE	-0.199202	0.737815	0.45513	0.132053
PPWD1	MUT_uned vs HD_uned	PPWD1	FALSE	-0.0166501	0.903334	0.744002	0.0441518
CHCHD1	MUT_uned vs HD_uned	CHCHD1	FALSE	0.0756338	0.964531	0.890909	0.0156839
OTULIN	MUT_uned vs HD_uned	OTULIN	FALSE	-0.0759635	0.481321	0.177727	0.317565
TADA1	MUT_uned vs HD_uned	TADA1	FALSE	-0.0376966	0.822084	0.588325	0.0850841
Q96BM9;Q9NVJ2	MUT_uned vs HD_uned	Q96BM9;Q9NVJ2	FALSE	0.0279205	0.951689	0.863672	0.0215047
ARL8A	MUT_uned vs HD_uned	ARL8A	FALSE	-0.0308179	0.918639	0.776619	0.036855
PINX1	MUT_uned vs HD_uned	PINX1	FALSE	-0.0326986	0.907843	0.753724	0.0419893
AIDA	MUT_uned vs HD_uned	AIDA	FALSE	-0.0875255	0.519884	0.209659	0.284094
SLC22A18	MUT_uned vs HD_uned	SLC22A18	FALSE	0.46534	0.763194	0.499579	0.117365
RNF25	MUT_uned vs HD_uned	RNF25	FALSE	0.126048	0.704831	0.401864	0.151915
Q96BF6;Q96RE7	MUT_uned vs HD_uned	Q96BF6;Q96RE7	FALSE	-0.212334	0.428198	0.138625	0.368356
TESC	MUT_uned vs HD_uned	TESC	FALSE	-0.384924	0.0800832	0.00736714	1.09646
SKA1	MUT_uned vs HD_uned	SKA1	FALSE	0.0601734	0.805678	0.559947	0.0938384
DHX58	MUT_uned vs HD_uned	DHX58	FALSE	-0.155097	0.784023	0.527386	0.105671
EFHD2	MUT_uned vs HD_uned	EFHD2	FALSE	-0.0409692	0.919104	0.780957	0.0366353
NMD3	MUT_uned vs HD_uned	NMD3	FALSE	0.175056	0.0214167	0.000843321	1.66925
LRRC58	MUT_uned vs HD_uned	LRRC58	FALSE	-0.905977	0.0291622	0.0014442	1.53518
KCTD12	MUT_uned vs HD_uned	KCTD12	FALSE	-0.849393	0.583519	0.263354	0.233945
SLC7A6OS	MUT_uned vs HD_uned	SLC7A6OS	FALSE	0.246501	0.127248	0.0155583	0.895348
TUBGCP3	MUT_uned vs HD_uned	TUBGCP3	FALSE	0.0561681	0.530195	0.217511	0.275564
AP2M1	MUT_uned vs HD_uned	AP2M1	FALSE	0.285602	0.00936456	0.000228487	2.02851
OPTN	MUT_uned vs HD_uned	OPTN	FALSE	0.0479753	0.795558	0.543776	0.0993281
FOXRED1	MUT_uned vs HD_uned	FOXRED1	FALSE	-0.108693	0.440409	0.146395	0.356143
CCDC124	MUT_uned vs HD_uned	CCDC124	FALSE	0.0980431	0.435165	0.143061	0.361346
PLEKHB2	MUT_uned vs HD_uned	PLEKHB2	FALSE	-0.109183	0.93816	0.830934	0.027723
FAF2	MUT_uned vs HD_uned	FAF2	FALSE	0.050513	0.863038	0.665064	0.0639702
HAUS1	MUT_uned vs HD_uned	HAUS1	FALSE	-0.0248279	0.874521	0.688599	0.0582296
GRAMD1A	MUT_uned vs HD_uned	GRAMD1A	FALSE	0.224438	0.665826	0.351344	0.176639
ARMC5	MUT_uned vs HD_uned	ARMC5	FALSE	0.0155578	0.966054	0.896116	0.0149986
FLYWCH2	MUT_uned vs HD_uned	FLYWCH2	FALSE	-0.0956185	0.677877	0.367595	0.168849
ISOC1	MUT_uned vs HD_uned	ISOC1	FALSE	0.0634162	0.519884	0.209526	0.284094
ACSF2	MUT_uned vs HD_uned	ACSF2	FALSE	-0.0219437	0.848547	0.636998	0.0713244
RPUSD4	MUT_uned vs HD_uned	RPUSD4	FALSE	0.583042	0.711414	0.412721	0.147878
TIFA	MUT_uned vs HD_uned	TIFA	FALSE	0.331855	0.585096	0.26565	0.232773
PPCDC	MUT_uned vs HD_uned	PPCDC	FALSE	0.126219	0.462006	0.162447	0.335353
FBXL8	MUT_uned vs HD_uned	FBXL8	FALSE	-0.00876842	0.984622	0.959171	0.00673027
NSUN4	MUT_uned vs HD_uned	NSUN4	FALSE	-0.030041	0.922001	0.789033	0.0352686
INTS12	MUT_uned vs HD_uned	INTS12	FALSE	-0.262932	0.0233479	0.000993698	1.63175
PPP1R14B	MUT_uned vs HD_uned	PPP1R14B	FALSE	-0.0182043	0.961653	0.884526	0.0169816
DCPS	MUT_uned vs HD_uned	DCPS	FALSE	0.00333894	0.983647	0.955607	0.00716073
CUSTOS	MUT_uned vs HD_uned	CUSTOS	FALSE	-0.101015	0.587949	0.26816	0.230661
PYCR2	MUT_uned vs HD_uned	PYCR2	FALSE	0.0119167	0.964401	0.890304	0.0157423
GALM	MUT_uned vs HD_uned	GALM	FALSE	0.215099	0.0319229	0.00167346	1.4959
GCC1	MUT_uned vs HD_uned	GCC1	FALSE	-0.180161	0.0984682	0.0102762	1.0067
PHF21A	MUT_uned vs HD_uned	PHF21A	FALSE	-0.000699873	0.998619	0.996327	0.000600287
SH3KBP1	MUT_uned vs HD_uned	SH3KBP1	FALSE	0.0703568	0.156178	0.0219204	0.80638
LENG9	MUT_uned vs HD_uned	LENG9	FALSE	0.149547	0.908702	0.755257	0.0415787
GTPBP3	MUT_uned vs HD_uned	GTPBP3	FALSE	0.0232369	0.941111	0.839486	0.026359
UTP4	MUT_uned vs HD_uned	UTP4	FALSE	0.119667	0.23792	0.0451314	0.623568
ERGIC1	MUT_uned vs HD_uned	ERGIC1	FALSE	0.159142	0.814706	0.574398	0.0889991
RILPL2	MUT_uned vs HD_uned	RILPL2	FALSE	0.222907	0.396827	0.119236	0.401399
MRTFA	MUT_uned vs HD_uned	MRTFA	FALSE	-0.00437529	0.987741	0.967712	0.00535706
MUL1	MUT_uned vs HD_uned	MUL1	FALSE	0.232363	0.703837	0.400798	0.152528
NCLN	MUT_uned vs HD_uned	NCLN	FALSE	0.28495	0.537011	0.222324	0.270017
PSMG2	MUT_uned vs HD_uned	PSMG2	FALSE	-0.00922712	0.97926	0.937851	0.00910211
FBXW5	MUT_uned vs HD_uned	FBXW5	FALSE	0.501174	0.500205	0.192916	0.300852
WBP2	MUT_uned vs HD_uned	WBP2	FALSE	0.113849	0.692769	0.387177	0.159412
NT5C3B	MUT_uned vs HD_uned	NT5C3B	FALSE	-0.0785618	0.948493	0.855637	0.0229661
Q969T4;Q96LR5	MUT_uned vs HD_uned	Q969T4;Q96LR5	FALSE	0.431361	0.655701	0.337429	0.183294
GFM2	MUT_uned vs HD_uned	GFM2	FALSE	-0.00313014	0.990227	0.973505	0.00426527
TBRG4	MUT_uned vs HD_uned	TBRG4	FALSE	0.246522	0.0230632	0.000973748	1.63708
HDAC10	MUT_uned vs HD_uned	HDAC10	FALSE	0.000413494	0.998798	0.997229	0.000522418
NEIL2	MUT_uned vs HD_uned	NEIL2	FALSE	0.599968	0.254329	0.0507797	0.594605
ITFG2	MUT_uned vs HD_uned	ITFG2	FALSE	0.228952	0.60191	0.280382	0.220468
L3MBTL2	MUT_uned vs HD_uned	L3MBTL2	FALSE	-0.414586	0.637663	0.315173	0.195409
OSBP2	MUT_uned vs HD_uned	OSBP2	FALSE	0.295622	0.198427	0.0330093	0.7024
PPP2R3C	MUT_uned vs HD_uned	PPP2R3C	FALSE	-0.459753	0.660431	0.344664	0.180172
RAB24	MUT_uned vs HD_uned	RAB24	FALSE	-0.212458	0.408141	0.126162	0.38919
TOP1MT	MUT_uned vs HD_uned	TOP1MT	FALSE	-1.35856	0.569904	0.250196	0.244198
IGSF8	MUT_uned vs HD_uned	IGSF8	FALSE	-0.567245	0.130161	0.016052	0.885519
PIGT	MUT_uned vs HD_uned	PIGT	FALSE	0.176193	0.227194	0.0410809	0.643604
UBE2F	MUT_uned vs HD_uned	UBE2F	FALSE	-0.0828496	0.649269	0.329771	0.187575
YIPF5	MUT_uned vs HD_uned	YIPF5	FALSE	0.543759	0.0307426	0.00158188	1.51226
RNF34	MUT_uned vs HD_uned	RNF34	FALSE	-0.426982	0.0258473	0.00117447	1.58758
BORCS5	MUT_uned vs HD_uned	BORCS5	FALSE	-0.312303	0.820886	0.585437	0.0857172
ZNF622	MUT_uned vs HD_uned	ZNF622	FALSE	-0.00133114	0.993226	0.982069	0.00295196
FAM162A	MUT_uned vs HD_uned	FAM162A	FALSE	0.14059	0.577467	0.257171	0.238473
CCDC47	MUT_uned vs HD_uned	CCDC47	FALSE	0.393097	0.109249	0.0121402	0.961584
MRPL24	MUT_uned vs HD_uned	MRPL24	FALSE	0.0601952	0.852926	0.647359	0.0690889
ZNF428	MUT_uned vs HD_uned	ZNF428	FALSE	-0.287144	0.18438	0.0295291	0.734285
BORCS7	MUT_uned vs HD_uned	BORCS7	FALSE	-0.162394	0.386234	0.112852	0.41315
EXOSC8	MUT_uned vs HD_uned	EXOSC8	FALSE	0.0218066	0.963698	0.887962	0.0160591
C18orf25	MUT_uned vs HD_uned	C18orf25	FALSE	-0.242328	0.296183	0.0675989	0.52844
RAD51AP1	MUT_uned vs HD_uned	RAD51AP1	FALSE	-0.0766884	0.779317	0.520146	0.108286
ISG20	MUT_uned vs HD_uned	ISG20	FALSE	-0.246133	0.417214	0.131882	0.379641
EME1	MUT_uned vs HD_uned	EME1	FALSE	-0.642015	0.186583	0.030267	0.729128
RAB37	MUT_uned vs HD_uned	RAB37	FALSE	0.269849	0.441945	0.14781	0.354632
VPS33A	MUT_uned vs HD_uned	VPS33A	FALSE	0.0304417	0.727582	0.439734	0.138118
RPE	MUT_uned vs HD_uned	RPE	FALSE	-0.11633	0.654874	0.336336	0.183843
KIAA1143	MUT_uned vs HD_uned	KIAA1143	FALSE	-0.0838316	0.644713	0.323875	0.190633
MCUR1	MUT_uned vs HD_uned	MCUR1	FALSE	0.0771551	0.800047	0.552655	0.0968847
PBXIP1	MUT_uned vs HD_uned	PBXIP1	FALSE	0.222295	0.109874	0.0122761	0.959105
ACD	MUT_uned vs HD_uned	ACD	FALSE	-0.0269533	0.92938	0.806233	0.0318067
Q96AK3;Q9UH17	MUT_uned vs HD_uned	Q96AK3;Q9UH17	FALSE	-0.115681	0.843079	0.625744	0.0741316
APOBEC3D	MUT_uned vs HD_uned	APOBEC3D	FALSE	0.100078	0.779663	0.520874	0.108093
VTI1A	MUT_uned vs HD_uned	VTI1A	FALSE	-0.031085	0.860691	0.660923	0.0651529
NABP1	MUT_uned vs HD_uned	NABP1	FALSE	-0.0842344	0.956706	0.872117	0.0192217
LRRC59	MUT_uned vs HD_uned	LRRC59	FALSE	0.168753	0.356302	0.0970481	0.448181
TTC17	MUT_uned vs HD_uned	TTC17	FALSE	0.206479	0.798105	0.548392	0.0979397
Q96AE4;Q96I24	MUT_uned vs HD_uned	Q96AE4;Q96I24	FALSE	-0.841972	0.314173	0.0764657	0.502831
FUBP1	MUT_uned vs HD_uned	FUBP1	FALSE	-0.282682	0.00597143	0.000117568	2.22392
PNPLA2	MUT_uned vs HD_uned	PNPLA2	FALSE	0.0712535	0.933741	0.818024	0.0297738
NTAN1	MUT_uned vs HD_uned	NTAN1	FALSE	-0.0548797	0.866969	0.673279	0.0619965
ISOC2	MUT_uned vs HD_uned	ISOC2	FALSE	-0.208224	0.0466127	0.00305158	1.3315
Q96AA8;Q96N16;Q5VZ66	MUT_uned vs HD_uned	Q96AA8;Q96N16;Q5VZ66	FALSE	0.450488	0.702038	0.397752	0.153639
EXOC4	MUT_uned vs HD_uned	EXOC4	FALSE	-0.058539	0.515553	0.205312	0.287726
SYAP1	MUT_uned vs HD_uned	SYAP1	FALSE	0.0694171	0.553677	0.236879	0.256744
RNF166	MUT_uned vs HD_uned	RNF166	FALSE	-0.65043	0.382354	0.110619	0.417535
MYDGF	MUT_uned vs HD_uned	MYDGF	FALSE	0.408875	0.415405	0.130649	0.381529
GBP4	MUT_uned vs HD_uned	GBP4	FALSE	0.0368676	0.811251	0.569472	0.0908448
RBIS	MUT_uned vs HD_uned	RBIS	FALSE	0.768306	0.228383	0.0414064	0.641335
RDH10	MUT_uned vs HD_uned	RDH10	FALSE	0.206581	0.70108	0.39614	0.154232
INTS3	MUT_uned vs HD_uned	INTS3	FALSE	0.132439	0.38691	0.113377	0.41239
CRYBG3	MUT_uned vs HD_uned	CRYBG3	FALSE	-0.132568	0.236077	0.0440998	0.626946
MSL1	MUT_uned vs HD_uned	MSL1	FALSE	-0.0504895	0.891103	0.720611	0.0500719
ZFYVE26	MUT_uned vs HD_uned	ZFYVE26	FALSE	-0.0573541	0.822084	0.588536	0.0850841
USF3	MUT_uned vs HD_uned	USF3	FALSE	0.0737648	0.75574	0.481829	0.121628
MBLAC2	MUT_uned vs HD_uned	MBLAC2	FALSE	0.69472	0.388922	0.114636	0.410137
SPTY2D1	MUT_uned vs HD_uned	SPTY2D1	FALSE	0.199704	0.43336	0.141644	0.363151
Q68D06;Q7Z7L1;Q08AF3	MUT_uned vs HD_uned	Q68D06;Q7Z7L1;Q08AF3	FALSE	0.159144	0.578877	0.258159	0.237414
Q68D06;Q7Z7L1	MUT_uned vs HD_uned	Q68D06;Q7Z7L1	FALSE	0.057944	0.860053	0.659393	0.0654748
HAUS3	MUT_uned vs HD_uned	HAUS3	FALSE	0.00994609	0.934826	0.821354	0.0292693
GLT8D1	MUT_uned vs HD_uned	GLT8D1	FALSE	-0.159106	0.661711	0.346288	0.179332
UTP25	MUT_uned vs HD_uned	UTP25	FALSE	0.0884057	0.294091	0.0666415	0.531519
ARID2	MUT_uned vs HD_uned	ARID2	FALSE	-0.143305	0.317198	0.0781026	0.498669
ARHGAP17	MUT_uned vs HD_uned	ARHGAP17	FALSE	-0.0312601	0.797866	0.547684	0.09807
NUGGC	MUT_uned vs HD_uned	NUGGC	FALSE	-0.298572	0.833863	0.607703	0.0789052
RAP1GAP2	MUT_uned vs HD_uned	RAP1GAP2	FALSE	-0.0270955	0.875033	0.690348	0.0579758
ATG16L1	MUT_uned vs HD_uned	ATG16L1	FALSE	0.0928176	0.667854	0.354758	0.175318
ARL6IP4	MUT_uned vs HD_uned	ARL6IP4	FALSE	-0.182659	0.231906	0.0425235	0.634687
PPP2R2D	MUT_uned vs HD_uned	PPP2R2D	FALSE	0.19825	0.156178	0.0218079	0.80638
MAP1S	MUT_uned vs HD_uned	MAP1S	FALSE	-0.090456	0.0984682	0.0101236	1.0067
DCAF15	MUT_uned vs HD_uned	DCAF15	FALSE	-0.3509	0.517631	0.207703	0.28598
TBC1D9B	MUT_uned vs HD_uned	TBC1D9B	FALSE	-0.0748836	0.666829	0.352544	0.175986
CEP135	MUT_uned vs HD_uned	CEP135	FALSE	-0.150675	0.322133	0.0812681	0.491965
Q659C4;Q6PKG0	MUT_uned vs HD_uned	Q659C4;Q6PKG0	FALSE	0.0895229	0.546469	0.230025	0.262434
LARP1B	MUT_uned vs HD_uned	LARP1B	FALSE	-0.142191	0.913708	0.765359	0.0391928
ICE2	MUT_uned vs HD_uned	ICE2	FALSE	-0.212915	0.218934	0.0387677	0.659686
FAM91A1	MUT_uned vs HD_uned	FAM91A1	FALSE	0.0663746	0.387551	0.113705	0.411671
LPCAT4	MUT_uned vs HD_uned	LPCAT4	FALSE	0.0956521	0.875364	0.691177	0.0578111
MUC17	MUT_uned vs HD_uned	MUC17	FALSE	0.056984	0.867859	0.674245	0.0615511
Q641Q2;Q9Y4E1	MUT_uned vs HD_uned	Q641Q2;Q9Y4E1	FALSE	-0.0424241	0.68006	0.37107	0.167453
CDCA2	MUT_uned vs HD_uned	CDCA2	FALSE	0.00899851	0.973919	0.920905	0.0114774
CWF19L1	MUT_uned vs HD_uned	CWF19L1	FALSE	0.0713044	0.40299	0.122664	0.394706
NADSYN1	MUT_uned vs HD_uned	NADSYN1	FALSE	0.284782	0.00473563	7.77927e-05	2.32462
SIGIRR	MUT_uned vs HD_uned	SIGIRR	FALSE	-0.145396	0.428646	0.139327	0.367901
THOC7	MUT_uned vs HD_uned	THOC7	FALSE	0.105944	0.111142	0.0125386	0.954121
RALGAPA1	MUT_uned vs HD_uned	RALGAPA1	FALSE	-0.150262	0.117324	0.0134627	0.930614
LAIR1	MUT_uned vs HD_uned	LAIR1	FALSE	-0.265563	0.795088	0.542847	0.0995847
OTUD7B	MUT_uned vs HD_uned	OTUD7B	FALSE	-0.152933	0.837834	0.614245	0.0768419
ITPRIPL1	MUT_uned vs HD_uned	ITPRIPL1	FALSE	0.440111	0.516864	0.206396	0.286623
XAF1	MUT_uned vs HD_uned	XAF1	FALSE	-0.268079	0.609825	0.288863	0.214795
PTRHD1	MUT_uned vs HD_uned	PTRHD1	FALSE	-0.0704392	0.653053	0.333902	0.185052
SMYD5	MUT_uned vs HD_uned	SMYD5	FALSE	0.172905	0.0938282	0.00932299	1.02767
ZFAND6	MUT_uned vs HD_uned	ZFAND6	FALSE	-0.429096	0.381843	0.109916	0.418115
CIAPIN1	MUT_uned vs HD_uned	CIAPIN1	FALSE	0.134097	0.107172	0.0118188	0.96992
CARMIL2	MUT_uned vs HD_uned	CARMIL2	FALSE	0.068378	0.435197	0.143157	0.361314
NCBP2AS2	MUT_uned vs HD_uned	NCBP2AS2	FALSE	0.797916	0.274799	0.0582267	0.560985
POLR2M	MUT_uned vs HD_uned	POLR2M	FALSE	0.262518	0.463462	0.163127	0.333986
MCTP2	MUT_uned vs HD_uned	MCTP2	FALSE	-0.151871	0.519884	0.209925	0.284094
TTC19	MUT_uned vs HD_uned	TTC19	FALSE	0.274469	0.265162	0.0551206	0.576489
RPL7L1	MUT_uned vs HD_uned	RPL7L1	FALSE	0.453186	0.0220659	0.000890207	1.65628
ATL3	MUT_uned vs HD_uned	ATL3	FALSE	0.0994545	0.705664	0.403208	0.151402
ZNF787	MUT_uned vs HD_uned	ZNF787	FALSE	-0.0572068	0.820171	0.5837	0.0860955
AMMECR1L	MUT_uned vs HD_uned	AMMECR1L	FALSE	-0.248964	0.876377	0.692294	0.057309
BLTP3A	MUT_uned vs HD_uned	BLTP3A	FALSE	0.040914	0.848547	0.63664	0.0713244
TRIM68	MUT_uned vs HD_uned	TRIM68	FALSE	-0.862212	0.00997345	0.000266232	2.00115
BICRAL	MUT_uned vs HD_uned	BICRAL	FALSE	-0.0558677	0.851523	0.64417	0.0698037
ANKRD40	MUT_uned vs HD_uned	ANKRD40	FALSE	-0.154036	0.667854	0.354136	0.175318
HEATR6	MUT_uned vs HD_uned	HEATR6	FALSE	0.149865	0.315526	0.0769855	0.500964
SPECC1L	MUT_uned vs HD_uned	SPECC1L	FALSE	-0.175759	0.069628	0.00587031	1.15722
VIRMA	MUT_uned vs HD_uned	VIRMA	FALSE	0.0362584	0.543948	0.228137	0.264442
IQSEC1	MUT_uned vs HD_uned	IQSEC1	FALSE	-0.0900559	0.760624	0.49557	0.11883
WASHC2A	MUT_uned vs HD_uned	WASHC2A	FALSE	-0.100191	0.67485	0.364039	0.170793
Q63ZY6;Q96P11;Q3KNT7	MUT_uned vs HD_uned	Q63ZY6;Q96P11;Q3KNT7	FALSE	0.0908413	0.580332	0.259857	0.236323
Q63ZY6;Q96P11	MUT_uned vs HD_uned	Q63ZY6;Q96P11	FALSE	0.755169	0.000561462	3.5265e-06	3.25068
TTC39B	MUT_uned vs HD_uned	TTC39B	FALSE	-0.112477	0.799578	0.551994	0.0971392
PRPF38B	MUT_uned vs HD_uned	PRPF38B	FALSE	-0.0148121	0.940322	0.835602	0.0267232
ANGEL2	MUT_uned vs HD_uned	ANGEL2	FALSE	-0.260893	0.47418	0.172575	0.324057
Q5VTD9;Q99684	MUT_uned vs HD_uned	Q5VTD9;Q99684	FALSE	2.17324	0.186583	0.0302512	0.729128
RNF220	MUT_uned vs HD_uned	RNF220	FALSE	-0.0816537	0.685815	0.378652	0.163793
RPRD2	MUT_uned vs HD_uned	RPRD2	FALSE	-0.0973207	0.316563	0.0776211	0.499539
CEP350	MUT_uned vs HD_uned	CEP350	FALSE	0.00846096	0.980191	0.943353	0.0086895
ABHD17B	MUT_uned vs HD_uned	ABHD17B	FALSE	-0.190133	0.632871	0.31074	0.198685
Q5VSL9;Q9ULQ0	MUT_uned vs HD_uned	Q5VSL9;Q9ULQ0	FALSE	-0.192992	0.574044	0.252665	0.241055
STRIP1	MUT_uned vs HD_uned	STRIP1	FALSE	-0.0791056	0.629725	0.306914	0.200849
VPS53	MUT_uned vs HD_uned	VPS53	FALSE	0.0346584	0.866492	0.672237	0.0622355
RIF1	MUT_uned vs HD_uned	RIF1	FALSE	-0.0222662	0.903181	0.743218	0.0442254
EMC10	MUT_uned vs HD_uned	EMC10	FALSE	0.0345042	0.945588	0.849875	0.0242982
RNF20	MUT_uned vs HD_uned	RNF20	FALSE	0.0236419	0.838904	0.617495	0.0762875
LYRM7	MUT_uned vs HD_uned	LYRM7	FALSE	0.126552	0.477288	0.175485	0.321219
LIN9	MUT_uned vs HD_uned	LIN9	FALSE	-0.0976224	0.341847	0.0904681	0.466169
VPS13D	MUT_uned vs HD_uned	VPS13D	FALSE	-0.111795	0.549709	0.232906	0.259867
AHDC1	MUT_uned vs HD_uned	AHDC1	FALSE	-0.156662	0.495483	0.188976	0.304972
NT5DC1	MUT_uned vs HD_uned	NT5DC1	FALSE	-0.044839	0.703837	0.40093	0.152528
IFFO2	MUT_uned vs HD_uned	IFFO2	FALSE	-0.753922	0.519884	0.209465	0.284094
SOGA3	MUT_uned vs HD_uned	SOGA3	FALSE	0.0947701	0.937445	0.828589	0.0280542
NDUFAF5	MUT_uned vs HD_uned	NDUFAF5	FALSE	0.8855	0.27555	0.0586114	0.5598
THEMIS2	MUT_uned vs HD_uned	THEMIS2	FALSE	0.350362	0.0169511	0.000591722	1.7708
H3-7	MUT_uned vs HD_uned	H3-7	FALSE	0.404212	0.161411	0.0229473	0.792067
Q5TDH0;Q8WTU0	MUT_uned vs HD_uned	Q5TDH0;Q8WTU0	FALSE	0.308329	0.767639	0.505052	0.114843
DDI2	MUT_uned vs HD_uned	DDI2	FALSE	-0.123501	0.410213	0.127936	0.38699
Q5TC82;Q9HBD1	MUT_uned vs HD_uned	Q5TC82;Q9HBD1	FALSE	0.248169	0.440687	0.146971	0.35587
RC3H1	MUT_uned vs HD_uned	RC3H1	FALSE	-0.113552	0.737815	0.455113	0.132053
MEX3C	MUT_uned vs HD_uned	MEX3C	FALSE	-0.170369	0.550535	0.23374	0.259215
PDE4DIP	MUT_uned vs HD_uned	PDE4DIP	FALSE	-0.0507533	0.819166	0.58051	0.0866281
ZNF318	MUT_uned vs HD_uned	ZNF318	FALSE	0.0422931	0.853987	0.649612	0.0685485
CDKAL1	MUT_uned vs HD_uned	CDKAL1	FALSE	0.0873396	0.60007	0.277892	0.221798
RNF213	MUT_uned vs HD_uned	RNF213	FALSE	-0.0993195	0.517989	0.208034	0.285679
RNF123	MUT_uned vs HD_uned	RNF123	FALSE	-0.0249169	0.861032	0.661481	0.0649806
MICOS13	MUT_uned vs HD_uned	MICOS13	FALSE	0.00595671	0.982038	0.951285	0.00787173
SPRYD7	MUT_uned vs HD_uned	SPRYD7	FALSE	0.472341	0.614931	0.29498	0.211174
FHIP2A	MUT_uned vs HD_uned	FHIP2A	FALSE	0.236228	0.0105474	0.000294293	1.97685
OBI1	MUT_uned vs HD_uned	OBI1	FALSE	-0.101287	0.645452	0.32586	0.190136
ERICH6B	MUT_uned vs HD_uned	ERICH6B	FALSE	-0.135681	0.417214	0.131849	0.379641
Q5VZM2;Q7L523	MUT_uned vs HD_uned	Q5VZM2;Q7L523	FALSE	0.101164	0.756262	0.486366	0.121328
ZMYM4	MUT_uned vs HD_uned	ZMYM4	FALSE	0.0670793	0.702802	0.398897	0.153167
CARMIL1	MUT_uned vs HD_uned	CARMIL1	FALSE	-0.653708	0.428198	0.139026	0.368356
Q5VZF2;Q9NR56;Q9NUK0	MUT_uned vs HD_uned	Q5VZF2;Q9NR56;Q9NUK0	FALSE	1.1666	0.26261	0.0540826	0.580689
Q5VZF2;Q9NR56	MUT_uned vs HD_uned	Q5VZF2;Q9NR56	FALSE	0.491489	0.359704	0.098828	0.444055
NAA35	MUT_uned vs HD_uned	NAA35	FALSE	-0.0509446	0.713877	0.416629	0.146377
Q5VZ89;Q7Z401	MUT_uned vs HD_uned	Q5VZ89;Q7Z401	FALSE	0.0310917	0.983946	0.956044	0.00702895
DENND4C	MUT_uned vs HD_uned	DENND4C	FALSE	0.0529328	0.543156	0.22667	0.265075
TUT7	MUT_uned vs HD_uned	TUT7	FALSE	0.0344751	0.851924	0.645297	0.0695993
ECPAS	MUT_uned vs HD_uned	ECPAS	FALSE	0.0555887	0.553158	0.236298	0.257151
LYPLAL1	MUT_uned vs HD_uned	LYPLAL1	FALSE	0.0549717	0.691917	0.385029	0.159946
Q5VWQ0;Q6PCB5	MUT_uned vs HD_uned	Q5VWQ0;Q6PCB5	FALSE	0.299443	0.397181	0.119744	0.401011
RSBN1	MUT_uned vs HD_uned	RSBN1	FALSE	-0.0250359	0.932227	0.810778	0.0304782
TENT5C	MUT_uned vs HD_uned	TENT5C	FALSE	0.276428	0.770949	0.51049	0.112974
TASOR2	MUT_uned vs HD_uned	TASOR2	FALSE	0.0371709	0.837834	0.614257	0.0768419
TAF3	MUT_uned vs HD_uned	TAF3	FALSE	0.427552	0.819639	0.581792	0.0863774
HACD4	MUT_uned vs HD_uned	HACD4	FALSE	0.349235	0.625105	0.303379	0.204047
FOCAD	MUT_uned vs HD_uned	FOCAD	FALSE	0.0697644	0.557156	0.239377	0.254023
BROX	MUT_uned vs HD_uned	BROX	FALSE	0.0381417	0.884811	0.706172	0.0531493
YOD1	MUT_uned vs HD_uned	YOD1	FALSE	0.0221576	0.948493	0.856278	0.0229661
MYSM1	MUT_uned vs HD_uned	MYSM1	FALSE	0.449385	0.515553	0.205305	0.287726
ZNF691	MUT_uned vs HD_uned	ZNF691	FALSE	0.0116516	0.97926	0.938005	0.00910211
ELP2	MUT_uned vs HD_uned	ELP2	FALSE	0.161426	0.191039	0.0313591	0.718878
ATPAF1	MUT_uned vs HD_uned	ATPAF1	FALSE	0.0349645	0.898018	0.734949	0.0467151
LAMTOR1	MUT_uned vs HD_uned	LAMTOR1	FALSE	-0.352808	0.18438	0.0294545	0.734285
NCAPH2	MUT_uned vs HD_uned	NCAPH2	FALSE	-0.0515935	0.862827	0.664603	0.0640761
RSBN1L	MUT_uned vs HD_uned	RSBN1L	FALSE	-0.0131954	0.919779	0.782709	0.0363164
GIMAP6	MUT_uned vs HD_uned	GIMAP6	FALSE	-0.277386	0.0195994	0.00073625	1.70776
INTS5	MUT_uned vs HD_uned	INTS5	FALSE	0.168544	0.0692759	0.00579879	1.15942
MEAK7	MUT_uned vs HD_uned	MEAK7	FALSE	-0.209134	0.366628	0.102179	0.435774
Q6P996;Q6P474	MUT_uned vs HD_uned	Q6P996;Q6P474	FALSE	-0.067587	0.675674	0.364701	0.170263
PDXDC1	MUT_uned vs HD_uned	PDXDC1	FALSE	-0.114841	0.188645	0.0307383	0.724355
ALKBH5	MUT_uned vs HD_uned	ALKBH5	FALSE	0.0879879	0.463671	0.163815	0.33379
RPL22L1	MUT_uned vs HD_uned	RPL22L1	FALSE	0.187694	0.605461	0.283826	0.217914
TNFAIP8L2	MUT_uned vs HD_uned	TNFAIP8L2	FALSE	-0.0419554	0.918661	0.777699	0.0368449
FAHD1	MUT_uned vs HD_uned	FAHD1	FALSE	0.198983	0.455679	0.158021	0.341341
NFRKB	MUT_uned vs HD_uned	NFRKB	FALSE	0.0774419	0.756262	0.484454	0.121328
CNNM4	MUT_uned vs HD_uned	CNNM4	FALSE	-0.514756	0.42546	0.135825	0.371141
WDR73	MUT_uned vs HD_uned	WDR73	FALSE	-0.0327087	0.960966	0.882385	0.0172919
EMB	MUT_uned vs HD_uned	EMB	FALSE	-0.303421	0.66655	0.352074	0.176167
ARHGAP11A	MUT_uned vs HD_uned	ARHGAP11A	FALSE	-0.0564647	0.849231	0.639087	0.0709742
GOLM2	MUT_uned vs HD_uned	GOLM2	FALSE	0.533413	0.666589	0.352176	0.176142
SFXN4	MUT_uned vs HD_uned	SFXN4	FALSE	0.722755	0.561703	0.242823	0.250494
MTFR2	MUT_uned vs HD_uned	MTFR2	FALSE	-0.285908	0.0404099	0.00240634	1.39351
TTC27	MUT_uned vs HD_uned	TTC27	FALSE	0.157921	0.338071	0.088489	0.470992
SCYL2	MUT_uned vs HD_uned	SCYL2	FALSE	-0.102205	0.0869328	0.00830578	1.06082
FBXO42	MUT_uned vs HD_uned	FBXO42	FALSE	-0.00880181	0.973036	0.918267	0.011871
Q6P3S1;Q8IV53	MUT_uned vs HD_uned	Q6P3S1;Q8IV53	FALSE	0.107302	0.519884	0.209767	0.284094
DENND1B	MUT_uned vs HD_uned	DENND1B	FALSE	-0.132665	0.579363	0.258576	0.237049
PRPF8	MUT_uned vs HD_uned	PRPF8	FALSE	0.0742464	0.533651	0.219481	0.272743
PRMT9	MUT_uned vs HD_uned	PRMT9	FALSE	0.147843	0.396827	0.119276	0.401399
FAHD2B	MUT_uned vs HD_uned	FAHD2B	FALSE	-0.869742	0.00545404	0.000100135	2.26328
CEP85	MUT_uned vs HD_uned	CEP85	FALSE	0.156589	0.0872131	0.0083642	1.05942
EDC4	MUT_uned vs HD_uned	EDC4	FALSE	0.00308736	0.97734	0.931182	0.0099543
FDX2	MUT_uned vs HD_uned	FDX2	FALSE	-0.225747	0.720601	0.430135	0.142305
MED27	MUT_uned vs HD_uned	MED27	FALSE	-0.0908926	0.406774	0.12529	0.390647
RFWD3	MUT_uned vs HD_uned	RFWD3	FALSE	-0.211416	0.67987	0.370069	0.167574
FBXL19	MUT_uned vs HD_uned	FBXL19	FALSE	-0.244899	0.317285	0.0786794	0.49855
CCDC137	MUT_uned vs HD_uned	CCDC137	FALSE	0.363884	0.197968	0.0329031	0.703404
CNST	MUT_uned vs HD_uned	CNST	FALSE	-0.0289412	0.940674	0.836443	0.0265611
ZC3H14	MUT_uned vs HD_uned	ZC3H14	FALSE	-0.108678	0.0502325	0.00340991	1.29901
WDR59	MUT_uned vs HD_uned	WDR59	FALSE	0.110662	0.475908	0.173938	0.322477
BRAT1	MUT_uned vs HD_uned	BRAT1	FALSE	0.206843	0.167675	0.0245594	0.775531
MIDEAS	MUT_uned vs HD_uned	MIDEAS	FALSE	-0.0333035	0.89491	0.726824	0.0482206
TRIM65	MUT_uned vs HD_uned	TRIM65	FALSE	0.175371	0.206958	0.0351413	0.684118
FBXO46	MUT_uned vs HD_uned	FBXO46	FALSE	-0.338975	0.606548	0.286196	0.217135
TRAT1	MUT_uned vs HD_uned	TRAT1	FALSE	0.186497	0.614234	0.293398	0.211666
TENT2	MUT_uned vs HD_uned	TENT2	FALSE	0.0723132	0.756262	0.488302	0.121328
FIGNL1	MUT_uned vs HD_uned	FIGNL1	FALSE	0.0434695	0.881768	0.70049	0.0546456
NCEH1	MUT_uned vs HD_uned	NCEH1	FALSE	0.169729	0.396827	0.119143	0.401399
SLC23A3	MUT_uned vs HD_uned	SLC23A3	FALSE	0.101839	0.669929	0.356529	0.173971
PGM2L1	MUT_uned vs HD_uned	PGM2L1	FALSE	0.15689	0.325503	0.0828404	0.487445
FBXO38	MUT_uned vs HD_uned	FBXO38	FALSE	-0.0860213	0.660314	0.34435	0.180249
TTC33	MUT_uned vs HD_uned	TTC33	FALSE	0.084998	0.505178	0.197763	0.296556
INO80C	MUT_uned vs HD_uned	INO80C	FALSE	0.024182	0.9265	0.80079	0.0331547
TMEM65	MUT_uned vs HD_uned	TMEM65	FALSE	-0.133569	0.934858	0.822729	0.0292545
DARS2	MUT_uned vs HD_uned	DARS2	FALSE	-0.00126588	0.987741	0.967546	0.00535706
KCTD18	MUT_uned vs HD_uned	KCTD18	FALSE	-0.0572203	0.746455	0.467581	0.126996
ULK3	MUT_uned vs HD_uned	ULK3	FALSE	-0.0162446	0.952678	0.866489	0.0210541
C16orf87	MUT_uned vs HD_uned	C16orf87	FALSE	0.267818	0.602002	0.28075	0.220402
BORA	MUT_uned vs HD_uned	BORA	FALSE	-0.225032	0.731185	0.444946	0.135973
SKIC3	MUT_uned vs HD_uned	SKIC3	FALSE	-0.131053	0.122256	0.0142797	0.912731
PSRC1	MUT_uned vs HD_uned	PSRC1	FALSE	-0.229841	0.627845	0.305406	0.202148
PPIP5K1	MUT_uned vs HD_uned	PPIP5K1	FALSE	-0.185332	0.871386	0.68116	0.0597892
AAGAB	MUT_uned vs HD_uned	AAGAB	FALSE	0.0527859	0.843626	0.628133	0.0738499
CTR9	MUT_uned vs HD_uned	CTR9	FALSE	0.0807902	0.576329	0.256108	0.239329
CCDC174	MUT_uned vs HD_uned	CCDC174	FALSE	-0.161237	0.513118	0.203165	0.289783
C8orf82	MUT_uned vs HD_uned	C8orf82	FALSE	0.042434	0.964598	0.892019	0.0156539
TAF2	MUT_uned vs HD_uned	TAF2	FALSE	0.0158522	0.937445	0.828995	0.0280542
DUS1L	MUT_uned vs HD_uned	DUS1L	FALSE	0.18749	0.404102	0.123789	0.393509
SLC25A24	MUT_uned vs HD_uned	SLC25A24	FALSE	-0.0965733	0.500465	0.193742	0.300626
RHBDD2	MUT_uned vs HD_uned	RHBDD2	FALSE	-0.493795	0.244567	0.047773	0.611602
APOBEC3H	MUT_uned vs HD_uned	APOBEC3H	FALSE	0.134182	0.940815	0.838516	0.0264957
HMBOX1	MUT_uned vs HD_uned	HMBOX1	FALSE	0.544773	0.371393	0.104433	0.430166
Q6NSJ5;Q8TDW0	MUT_uned vs HD_uned	Q6NSJ5;Q8TDW0	FALSE	1.48925	0.0984682	0.01014	1.0067
RADX	MUT_uned vs HD_uned	RADX	FALSE	0.1182	0.863038	0.66499	0.0639702
MFSD5	MUT_uned vs HD_uned	MFSD5	FALSE	0.164147	0.847477	0.634697	0.0718719
Q6N069;Q9BXJ9	MUT_uned vs HD_uned	Q6N069;Q9BXJ9	FALSE	0.228116	0.590295	0.270442	0.228931
NAA16	MUT_uned vs HD_uned	NAA16	FALSE	0.189382	0.0265974	0.00123687	1.57516
OGFOD2	MUT_uned vs HD_uned	OGFOD2	FALSE	0.0604177	0.918561	0.776322	0.0368921
PRR5L	MUT_uned vs HD_uned	PRR5L	FALSE	0.350549	0.636457	0.314193	0.196231
LIN54	MUT_uned vs HD_uned	LIN54	FALSE	-0.0751758	0.632115	0.309911	0.199204
PDE12	MUT_uned vs HD_uned	PDE12	FALSE	0.0845134	0.239073	0.0456452	0.621469
Q6NUM6;Q9NV66	MUT_uned vs HD_uned	Q6NUM6;Q9NV66	FALSE	0.534559	0.38253	0.110792	0.417335
NIPBL	MUT_uned vs HD_uned	NIPBL	FALSE	-0.0230538	0.8969	0.733532	0.047256
ACAD10	MUT_uned vs HD_uned	ACAD10	FALSE	0.324818	0.359704	0.0989034	0.444055
RCSD1	MUT_uned vs HD_uned	RCSD1	FALSE	-0.392514	0.0227659	0.000934954	1.64272
SDE2	MUT_uned vs HD_uned	SDE2	FALSE	-0.253817	0.00220572	2.49982e-05	2.65645
ADNP2	MUT_uned vs HD_uned	ADNP2	FALSE	0.46302	0.365923	0.10178	0.436611
CENPP	MUT_uned vs HD_uned	CENPP	FALSE	0.470849	0.335211	0.0871817	0.474682
TYW3	MUT_uned vs HD_uned	TYW3	FALSE	0.512636	0.000330991	1.6392e-06	3.48018
PPP4R3A	MUT_uned vs HD_uned	PPP4R3A	FALSE	-0.0307463	0.822084	0.586593	0.0850841
MRM1	MUT_uned vs HD_uned	MRM1	FALSE	0.53083	0.639861	0.317699	0.193914
SNRNP48	MUT_uned vs HD_uned	SNRNP48	FALSE	-0.115592	0.756633	0.489295	0.121115
JADE1	MUT_uned vs HD_uned	JADE1	FALSE	-0.0260464	0.919779	0.783578	0.0363164
TANGO2	MUT_uned vs HD_uned	TANGO2	FALSE	-0.108383	0.843626	0.627796	0.0738499
DESI1	MUT_uned vs HD_uned	DESI1	FALSE	0.119058	0.653055	0.333982	0.18505
GRAMD4	MUT_uned vs HD_uned	GRAMD4	FALSE	1.69096	0.0634548	0.00490531	1.19754
PYHIN1	MUT_uned vs HD_uned	PYHIN1	FALSE	0.143647	0.447183	0.151247	0.349514
RETSAT	MUT_uned vs HD_uned	RETSAT	FALSE	0.286428	0.335211	0.0872351	0.474682
RINT1	MUT_uned vs HD_uned	RINT1	FALSE	0.160365	0.47418	0.172684	0.324057
TMEM214	MUT_uned vs HD_uned	TMEM214	FALSE	-0.110292	0.406461	0.125095	0.390982
MSANTD2	MUT_uned vs HD_uned	MSANTD2	FALSE	0.335153	0.756262	0.487537	0.121328
Q6P1Q9;Q96IZ6	MUT_uned vs HD_uned	Q6P1Q9;Q96IZ6	FALSE	0.174503	0.551226	0.234596	0.25867
METTL2B	MUT_uned vs HD_uned	METTL2B	FALSE	0.175711	0.587815	0.267886	0.23076
TATDN1	MUT_uned vs HD_uned	TATDN1	FALSE	0.018437	0.926191	0.798184	0.0332997
CC2D1A	MUT_uned vs HD_uned	CC2D1A	FALSE	0.00740542	0.967129	0.898073	0.0145158
LLGL2	MUT_uned vs HD_uned	LLGL2	FALSE	0.149177	0.917513	0.774661	0.0373876
SLC27A4	MUT_uned vs HD_uned	SLC27A4	FALSE	0.0845334	0.76875	0.507238	0.114215
MRPL14	MUT_uned vs HD_uned	MRPL14	FALSE	0.12138	0.756262	0.488087	0.121328
PMF1	MUT_uned vs HD_uned	PMF1	FALSE	-0.0729469	0.807222	0.562511	0.0930069
CDC73	MUT_uned vs HD_uned	CDC73	FALSE	-0.0594282	0.542026	0.225631	0.26598
LPCAT3	MUT_uned vs HD_uned	LPCAT3	FALSE	0.036204	0.981692	0.949448	0.0080248
ERAP2	MUT_uned vs HD_uned	ERAP2	FALSE	-0.647905	0.755831	0.482037	0.121575
MRPL54	MUT_uned vs HD_uned	MRPL54	FALSE	0.00430174	0.991314	0.976586	0.00378886
Q6P158;Q7Z478	MUT_uned vs HD_uned	Q6P158;Q7Z478	FALSE	-0.995093	0.415647	0.130887	0.381275
DHX57	MUT_uned vs HD_uned	DHX57	FALSE	-0.0232055	0.905255	0.749092	0.0432288
MIS18BP1	MUT_uned vs HD_uned	MIS18BP1	FALSE	0.0275325	0.925167	0.795091	0.0337801
RPUSD3	MUT_uned vs HD_uned	RPUSD3	FALSE	0.0518514	0.502059	0.195106	0.299245
ZCCHC8	MUT_uned vs HD_uned	ZCCHC8	FALSE	-0.0858685	0.458434	0.159888	0.338723
Q6NZ67;Q6P582	MUT_uned vs HD_uned	Q6NZ67;Q6P582	FALSE	-0.193717	0.655701	0.337194	0.183294
PPP1R18	MUT_uned vs HD_uned	PPP1R18	FALSE	-0.219427	0.0133657	0.000408447	1.87401
JMJD6	MUT_uned vs HD_uned	JMJD6	FALSE	0.121109	0.398532	0.120393	0.399536
SLC30A6	MUT_uned vs HD_uned	SLC30A6	FALSE	0.658676	0.321654	0.0810838	0.492611
ANKRD54	MUT_uned vs HD_uned	ANKRD54	FALSE	0.000631405	0.998499	0.995966	0.000652394
TTI2	MUT_uned vs HD_uned	TTI2	FALSE	0.134535	0.217492	0.0382234	0.662556
ARMC6	MUT_uned vs HD_uned	ARMC6	FALSE	0.0282533	0.854073	0.649916	0.0685052
NEPRO	MUT_uned vs HD_uned	NEPRO	FALSE	-0.152002	0.296621	0.0679301	0.527798
RWDD4	MUT_uned vs HD_uned	RWDD4	FALSE	-0.206021	0.822316	0.589311	0.0849611
HIBCH	MUT_uned vs HD_uned	HIBCH	FALSE	0.0332919	0.669195	0.355897	0.174447
CDPF1	MUT_uned vs HD_uned	CDPF1	FALSE	0.00504646	0.993815	0.984733	0.0026944
TWF2	MUT_uned vs HD_uned	TWF2	FALSE	0.0572163	0.80469	0.558532	0.0943714
OGFOD3	MUT_uned vs HD_uned	OGFOD3	FALSE	0.37699	0.264863	0.0549859	0.576979
RNASEH2B	MUT_uned vs HD_uned	RNASEH2B	FALSE	0.303003	0.0151856	0.000486071	1.81857
Q5TAQ9;A6NGE4;P0C7V8	MUT_uned vs HD_uned	Q5TAQ9;A6NGE4;P0C7V8	FALSE	-0.287774	0.917281	0.774132	0.0374977
HIKESHI	MUT_uned vs HD_uned	HIKESHI	FALSE	-0.0733832	0.645452	0.324958	0.190136
NCBP3	MUT_uned vs HD_uned	NCBP3	FALSE	-0.227997	0.920534	0.785995	0.0359602
CEP55	MUT_uned vs HD_uned	CEP55	FALSE	0.099628	0.427086	0.137102	0.369484
GPAT3	MUT_uned vs HD_uned	GPAT3	FALSE	-0.501474	0.233229	0.0429328	0.632218
CRTC2	MUT_uned vs HD_uned	CRTC2	FALSE	0.0210117	0.874182	0.687972	0.0583983
FNDC3B	MUT_uned vs HD_uned	FNDC3B	FALSE	-0.117911	0.932702	0.812382	0.0302572
PDCD4	MUT_uned vs HD_uned	PDCD4	FALSE	-0.0977108	0.10305	0.0111277	0.986952
EPC2	MUT_uned vs HD_uned	EPC2	FALSE	0.130902	0.629274	0.306314	0.20116
Q52LJ0;Q8NCA5	MUT_uned vs HD_uned	Q52LJ0;Q8NCA5	FALSE	-0.236303	0.325503	0.0828019	0.487445
FAM98B	MUT_uned vs HD_uned	FAM98B	FALSE	0.0755299	0.729765	0.443024	0.136817
LIN52	MUT_uned vs HD_uned	LIN52	FALSE	0.446377	0.439126	0.145143	0.35741
PAN2	MUT_uned vs HD_uned	PAN2	FALSE	-0.126215	0.427923	0.137954	0.368635
SYTL3	MUT_uned vs HD_uned	SYTL3	FALSE	0.365704	0.15731	0.0222503	0.803244
Q53FV1;Q8N138;Q9P0S3	MUT_uned vs HD_uned	Q53FV1;Q8N138;Q9P0S3	FALSE	0.142658	0.966147	0.896533	0.014957
FLYWCH1	MUT_uned vs HD_uned	FLYWCH1	FALSE	-0.244364	0.852151	0.646087	0.0694834
GRIPAP1	MUT_uned vs HD_uned	GRIPAP1	FALSE	-0.0655613	0.358502	0.0982536	0.445508
MRPL51	MUT_uned vs HD_uned	MRPL51	FALSE	-0.0953426	0.940245	0.835306	0.0267592
ARID4B	MUT_uned vs HD_uned	ARID4B	FALSE	0.0392537	0.66429	0.349517	0.177642
AASDH	MUT_uned vs HD_uned	AASDH	FALSE	0.2511	0.549064	0.232386	0.260377
FILIP1L	MUT_uned vs HD_uned	FILIP1L	FALSE	-0.610732	0.445526	0.150021	0.351127
ANO6	MUT_uned vs HD_uned	ANO6	FALSE	-0.0239237	0.971974	0.91386	0.0123453
TPRN	MUT_uned vs HD_uned	TPRN	FALSE	-0.548469	0.264863	0.0550265	0.576979
Q4KMP7;Q9BXI6	MUT_uned vs HD_uned	Q4KMP7;Q9BXI6	FALSE	-0.36172	0.583377	0.262668	0.234051
TBC1D10B	MUT_uned vs HD_uned	TBC1D10B	FALSE	-0.117851	0.435703	0.143568	0.36081
PREPL	MUT_uned vs HD_uned	PREPL	FALSE	-0.0356617	0.841366	0.622869	0.0750151
ACSF3	MUT_uned vs HD_uned	ACSF3	FALSE	0.31855	0.0261272	0.00119922	1.58291
GXYLT1	MUT_uned vs HD_uned	GXYLT1	FALSE	0.0375349	0.900352	0.738483	0.0455876
KCTD21	MUT_uned vs HD_uned	KCTD21	FALSE	-0.354055	0.800047	0.552756	0.0968847
MIX23	MUT_uned vs HD_uned	MIX23	FALSE	0.127233	0.557295	0.239504	0.253915
NADK2	MUT_uned vs HD_uned	NADK2	FALSE	-0.117988	0.692769	0.387163	0.159412
Q53FV1;Q9P0S3	MUT_uned vs HD_uned	Q53FV1;Q9P0S3	FALSE	-0.0804804	0.934202	0.818879	0.0295594
PLEKHO1	MUT_uned vs HD_uned	PLEKHO1	FALSE	-0.367418	0.381843	0.110005	0.418115
ESCO2	MUT_uned vs HD_uned	ESCO2	FALSE	-0.0257159	0.929201	0.805586	0.0318904
CCDC93	MUT_uned vs HD_uned	CCDC93	FALSE	0.0222735	0.79895	0.549845	0.0974803
ACTBL2	MUT_uned vs HD_uned	ACTBL2	FALSE	-0.0486947	0.718986	0.425712	0.143279
SGO2	MUT_uned vs HD_uned	SGO2	FALSE	-0.137194	0.574239	0.254308	0.240907
WDR81	MUT_uned vs HD_uned	WDR81	FALSE	0.0743268	0.727444	0.439236	0.1382
INO80D	MUT_uned vs HD_uned	INO80D	FALSE	-0.0601346	0.849231	0.639257	0.0709742
HS1BP3	MUT_uned vs HD_uned	HS1BP3	FALSE	-0.0457833	0.750405	0.474227	0.124704
COBLL1	MUT_uned vs HD_uned	COBLL1	FALSE	-1.09135	0.161571	0.0229895	0.791638
BOLA3	MUT_uned vs HD_uned	BOLA3	FALSE	-0.350133	0.0758178	0.00663943	1.12023
ANKRD39	MUT_uned vs HD_uned	ANKRD39	FALSE	0.141893	0.67987	0.370724	0.167574
FASTKD1	MUT_uned vs HD_uned	FASTKD1	FALSE	0.030465	0.875033	0.690557	0.0579758
ARHGAP15	MUT_uned vs HD_uned	ARHGAP15	FALSE	0.0623164	0.612021	0.290909	0.213233
LBH	MUT_uned vs HD_uned	LBH	FALSE	-0.0933427	0.782428	0.52539	0.106556
KLHL12	MUT_uned vs HD_uned	KLHL12	FALSE	0.267039	0.817966	0.578672	0.0872648
SMUG1	MUT_uned vs HD_uned	SMUG1	FALSE	-0.343485	0.590732	0.270785	0.228609
EIPR1	MUT_uned vs HD_uned	EIPR1	FALSE	0.068173	0.59381	0.273271	0.226353
KLHL26	MUT_uned vs HD_uned	KLHL26	FALSE	-0.202329	0.734348	0.449401	0.134098
CCDC92	MUT_uned vs HD_uned	CCDC92	FALSE	-0.0445906	0.962293	0.885503	0.0166928
PYCR3	MUT_uned vs HD_uned	PYCR3	FALSE	-0.0652472	0.761345	0.49687	0.118419
LACTB2	MUT_uned vs HD_uned	LACTB2	FALSE	0.0892941	0.240669	0.046246	0.61858
AKIRIN2	MUT_uned vs HD_uned	AKIRIN2	FALSE	0.511951	0.607339	0.287003	0.216569
SETMAR	MUT_uned vs HD_uned	SETMAR	FALSE	0.193307	0.671878	0.358622	0.172709
AGK	MUT_uned vs HD_uned	AGK	FALSE	0.234494	0.213171	0.0370262	0.671272
KLHL22	MUT_uned vs HD_uned	KLHL22	FALSE	0.0269056	0.94077	0.837651	0.0265167
USP39	MUT_uned vs HD_uned	USP39	FALSE	0.0525045	0.658612	0.340403	0.18137
GLE1	MUT_uned vs HD_uned	GLE1	FALSE	-0.0265253	0.93809	0.830627	0.0277556
HSD17B12	MUT_uned vs HD_uned	HSD17B12	FALSE	0.307493	0.375622	0.106666	0.425249
PARP10	MUT_uned vs HD_uned	PARP10	FALSE	0.0400308	0.825242	0.592697	0.0834189
CDCA8	MUT_uned vs HD_uned	CDCA8	FALSE	0.0490826	0.793301	0.539663	0.100562
LARP7	MUT_uned vs HD_uned	LARP7	FALSE	0.162224	0.0970556	0.00980051	1.01298
VPS26B	MUT_uned vs HD_uned	VPS26B	FALSE	-0.313544	0.000501277	2.7852e-06	3.29992
GTDC1	MUT_uned vs HD_uned	GTDC1	FALSE	-0.0683674	0.907149	0.751731	0.0423212
Q32MZ4;Q9Y608	MUT_uned vs HD_uned	Q32MZ4;Q9Y608	FALSE	-0.103214	0.708106	0.408671	0.149902
LRRFIP1	MUT_uned vs HD_uned	LRRFIP1	FALSE	0.0248356	0.807222	0.562634	0.0930069
UVSSA	MUT_uned vs HD_uned	UVSSA	FALSE	-0.148831	0.526045	0.214574	0.278977
Q2Y0W8;Q6U841;Q9Y6M7	MUT_uned vs HD_uned	Q2Y0W8;Q6U841;Q9Y6M7	FALSE	0.691288	0.283638	0.0620105	0.547236
CTU2	MUT_uned vs HD_uned	CTU2	FALSE	-0.102907	0.678225	0.368317	0.168626
AP5B1	MUT_uned vs HD_uned	AP5B1	FALSE	0.0957556	0.632326	0.310091	0.199059
EIF2S3B	MUT_uned vs HD_uned	EIF2S3B	FALSE	-0.30643	0.773262	0.512862	0.111673
KIF4B	MUT_uned vs HD_uned	KIF4B	FALSE	0.441703	0.705484	0.402833	0.151513
CWF19L2	MUT_uned vs HD_uned	CWF19L2	FALSE	-0.19249	0.127789	0.0156823	0.893505
ZNF800	MUT_uned vs HD_uned	ZNF800	FALSE	0.00542716	0.976937	0.929519	0.0101332
ATG2A	MUT_uned vs HD_uned	ATG2A	FALSE	0.089468	0.794969	0.541982	0.0996499
SMU1	MUT_uned vs HD_uned	SMU1	FALSE	-0.0549712	0.729765	0.442991	0.136817
QRICH1	MUT_uned vs HD_uned	QRICH1	FALSE	0.364552	0.00211069	2.19253e-05	2.67558
PGS1	MUT_uned vs HD_uned	PGS1	FALSE	0.320282	0.241172	0.0464051	0.617673
ALG11	MUT_uned vs HD_uned	ALG11	FALSE	0.496462	0.22459	0.0403389	0.648609
TYSND1	MUT_uned vs HD_uned	TYSND1	FALSE	-0.281139	0.76875	0.506665	0.114215
DPY19L1	MUT_uned vs HD_uned	DPY19L1	FALSE	0.233834	0.477288	0.175503	0.321219
SEC23IP	MUT_uned vs HD_uned	SEC23IP	FALSE	-0.0660126	0.624164	0.302545	0.204701
ERCC6L	MUT_uned vs HD_uned	ERCC6L	FALSE	0.0588348	0.709937	0.411693	0.14878
CTC1	MUT_uned vs HD_uned	CTC1	FALSE	0.401316	0.614234	0.29338	0.211666
WASHC4	MUT_uned vs HD_uned	WASHC4	FALSE	0.016912	0.879722	0.697361	0.0556547
Q2M2I8;Q9NSY1	MUT_uned vs HD_uned	Q2M2I8;Q9NSY1	FALSE	0.125691	0.756633	0.48919	0.121115
AAK1	MUT_uned vs HD_uned	AAK1	FALSE	0.146942	0.311487	0.0747455	0.50656
ARHGAP31	MUT_uned vs HD_uned	ARHGAP31	FALSE	-0.12325	0.858304	0.655728	0.0663588
CLEC16A	MUT_uned vs HD_uned	CLEC16A	FALSE	-0.0914554	0.475173	0.173276	0.323148
RFX7	MUT_uned vs HD_uned	RFX7	FALSE	-0.283728	0.462148	0.162553	0.335219
Q29RF7;Q9NTI5	MUT_uned vs HD_uned	Q29RF7;Q9NTI5	FALSE	0.254868	0.0280054	0.00132602	1.55276
PDS5A	MUT_uned vs HD_uned	PDS5A	FALSE	0.0712308	0.319714	0.0801699	0.495238
IAH1	MUT_uned vs HD_uned	IAH1	FALSE	0.0199975	0.940815	0.838186	0.0264957
C18orf21	MUT_uned vs HD_uned	C18orf21	FALSE	0.634788	0.18005	0.028157	0.744608
P3H1	MUT_uned vs HD_uned	P3H1	FALSE	0.150435	0.210514	0.0363104	0.67672
TRMT5	MUT_uned vs HD_uned	TRMT5	FALSE	0.188231	0.320376	0.0804906	0.49434
RIC1	MUT_uned vs HD_uned	RIC1	FALSE	0.42933	0.673513	0.359983	0.171654
COX19	MUT_uned vs HD_uned	COX19	FALSE	0.30892	0.677124	0.366983	0.169332
C5orf22	MUT_uned vs HD_uned	C5orf22	FALSE	-0.15	0.245978	0.0482972	0.609104
GLYR1	MUT_uned vs HD_uned	GLYR1	FALSE	-0.0121129	0.92736	0.803249	0.0327516
TIGIT	MUT_uned vs HD_uned	TIGIT	FALSE	-0.462805	0.67987	0.370217	0.167574
PARP14	MUT_uned vs HD_uned	PARP14	FALSE	0.0124215	0.949172	0.857363	0.022655
LGALSL	MUT_uned vs HD_uned	LGALSL	FALSE	0.452412	0.742052	0.459522	0.129566
TIMM50	MUT_uned vs HD_uned	TIMM50	FALSE	0.130758	0.340092	0.0896526	0.468403
RABL6	MUT_uned vs HD_uned	RABL6	FALSE	0.0530388	0.727799	0.440319	0.137988
TBRG1	MUT_uned vs HD_uned	TBRG1	FALSE	-0.35785	0.743506	0.462776	0.128716
GNPTAB	MUT_uned vs HD_uned	GNPTAB	FALSE	0.00399007	0.986492	0.96438	0.00590655
GON4L	MUT_uned vs HD_uned	GON4L	FALSE	0.0222058	0.960771	0.881397	0.01738
Q3MJ40;Q8IYA2	MUT_uned vs HD_uned	Q3MJ40;Q8IYA2	FALSE	-0.247853	0.903334	0.744467	0.0441518
PUS10	MUT_uned vs HD_uned	PUS10	FALSE	0.324109	0.514584	0.204647	0.288544
TBC1D25	MUT_uned vs HD_uned	TBC1D25	FALSE	-0.0341963	0.883228	0.703894	0.0539271
LSM12	MUT_uned vs HD_uned	LSM12	FALSE	0.263628	0.490818	0.184494	0.309079
TKFC	MUT_uned vs HD_uned	TKFC	FALSE	-0.00571896	0.978476	0.936165	0.00944979
Q3L8U1;Q9P2D1	MUT_uned vs HD_uned	Q3L8U1;Q9P2D1	FALSE	1.81378	0.334686	0.0869157	0.475362
Q3L8U1;Q9HCK8;Q9P2D1	MUT_uned vs HD_uned	Q3L8U1;Q9HCK8;Q9P2D1	FALSE	-0.221533	0.0539967	0.00383501	1.26763
Q3L8U1;Q9HCK8	MUT_uned vs HD_uned	Q3L8U1;Q9HCK8	FALSE	-0.725779	0.253035	0.050338	0.596819
Q3L8U1;Q8TD26;Q9HCK8;Q9P2D1	MUT_uned vs HD_uned	Q3L8U1;Q8TD26;Q9HCK8;Q9P2D1	FALSE	-0.486604	0.643238	0.322279	0.191629
Q3KRB8;Q6P4F7	MUT_uned vs HD_uned	Q3KRB8;Q6P4F7	FALSE	0.146212	0.680547	0.372291	0.167142
ALKBH6	MUT_uned vs HD_uned	ALKBH6	FALSE	-0.432892	0.311487	0.0747928	0.50656
GRAMD1B	MUT_uned vs HD_uned	GRAMD1B	FALSE	-0.268966	0.183753	0.0291998	0.735766
UAP1L1	MUT_uned vs HD_uned	UAP1L1	FALSE	-0.218691	0.0140745	0.000438302	1.85157
MAP7D1	MUT_uned vs HD_uned	MAP7D1	FALSE	0.0280303	0.820144	0.582789	0.0861097
EDRF1	MUT_uned vs HD_uned	EDRF1	FALSE	0.696537	0.409105	0.127216	0.388165
POLR1F	MUT_uned vs HD_uned	POLR1F	FALSE	0.0796201	0.646068	0.326897	0.189722
EML3	MUT_uned vs HD_uned	EML3	FALSE	0.016567	0.943099	0.843985	0.0254425
EAPP	MUT_uned vs HD_uned	EAPP	FALSE	-0.510512	0.659598	0.341862	0.180721
FRY	MUT_uned vs HD_uned	FRY	FALSE	0.233362	0.850568	0.641805	0.0702907
OCIAD2	MUT_uned vs HD_uned	OCIAD2	FALSE	0.580806	0.00986741	0.000256048	2.0058
PAN3	MUT_uned vs HD_uned	PAN3	FALSE	0.126023	0.320074	0.0803024	0.49475
ZC3H13	MUT_uned vs HD_uned	ZC3H13	FALSE	-0.163807	0.155865	0.0216821	0.807252
DDX59	MUT_uned vs HD_uned	DDX59	FALSE	-0.0569324	0.695144	0.38962	0.157925
FKBP15	MUT_uned vs HD_uned	FKBP15	FALSE	-0.0227505	0.849231	0.639238	0.0709742
THEM4	MUT_uned vs HD_uned	THEM4	FALSE	-0.0428578	0.96091	0.88196	0.0173172
RARS2	MUT_uned vs HD_uned	RARS2	FALSE	0.0659307	0.623552	0.302022	0.205127
CC2D1B	MUT_uned vs HD_uned	CC2D1B	FALSE	0.17729	0.0699514	0.00591448	1.1552
TPRG1L	MUT_uned vs HD_uned	TPRG1L	FALSE	-0.187684	0.408405	0.126729	0.388909
NOL9	MUT_uned vs HD_uned	NOL9	FALSE	0.143481	0.0997274	0.0104858	1.00119
DNLZ	MUT_uned vs HD_uned	DNLZ	FALSE	-0.13869	0.659707	0.342664	0.180649
SNAPC4	MUT_uned vs HD_uned	SNAPC4	FALSE	1.1285	0.329272	0.0845553	0.482445
ODR4	MUT_uned vs HD_uned	ODR4	FALSE	0.0558258	0.816544	0.577114	0.0880205
LDLRAP1	MUT_uned vs HD_uned	LDLRAP1	FALSE	-0.0922594	0.737517	0.453976	0.132228
Q5SW79;Q96L14	MUT_uned vs HD_uned	Q5SW79;Q96L14	FALSE	-0.215566	0.21853	0.0385953	0.660489
SPOUT1	MUT_uned vs HD_uned	SPOUT1	FALSE	-0.17411	0.728494	0.441787	0.137574
CEP170	MUT_uned vs HD_uned	CEP170	FALSE	-0.0357762	0.802989	0.556244	0.0952904
HP1BP3	MUT_uned vs HD_uned	HP1BP3	FALSE	0.0851473	0.499035	0.192103	0.301869
NUP188	MUT_uned vs HD_uned	NUP188	FALSE	0.0367167	0.659707	0.343098	0.180649
MFSD14B	MUT_uned vs HD_uned	MFSD14B	FALSE	-0.213853	0.712529	0.414395	0.147197
SNAP47	MUT_uned vs HD_uned	SNAP47	FALSE	0.205893	0.88114	0.69925	0.054955
EXOSC6	MUT_uned vs HD_uned	EXOSC6	FALSE	-0.0725581	0.746455	0.467997	0.126996
COX20	MUT_uned vs HD_uned	COX20	FALSE	0.967313	0.18005	0.0281633	0.744608
TTC38	MUT_uned vs HD_uned	TTC38	FALSE	-0.199553	0.453829	0.155735	0.343108
RABGAP1L	MUT_uned vs HD_uned	RABGAP1L	FALSE	-0.0626259	0.828892	0.599214	0.0815021
DCAF10	MUT_uned vs HD_uned	DCAF10	FALSE	-0.322888	0.404102	0.123792	0.393509
DNTTIP2	MUT_uned vs HD_uned	DNTTIP2	FALSE	0.0757362	0.208681	0.0356799	0.680517
TBCEL	MUT_uned vs HD_uned	TBCEL	FALSE	-0.120397	0.906141	0.750065	0.0428042
BRMS1L	MUT_uned vs HD_uned	BRMS1L	FALSE	0.0893018	0.882602	0.702022	0.0542349
SAMD4B	MUT_uned vs HD_uned	SAMD4B	FALSE	0.142934	0.731185	0.444878	0.135973
VARS2	MUT_uned vs HD_uned	VARS2	FALSE	0.0396273	0.699285	0.393944	0.155346
EOGT	MUT_uned vs HD_uned	EOGT	FALSE	0.00115427	0.997633	0.993536	0.00102917
ARMH3	MUT_uned vs HD_uned	ARMH3	FALSE	0.0367692	0.84107	0.621586	0.0751677
GPATCH4	MUT_uned vs HD_uned	GPATCH4	FALSE	0.0970026	0.678897	0.369011	0.168196
DCAF8	MUT_uned vs HD_uned	DCAF8	FALSE	-0.0418134	0.737517	0.454055	0.132228
Q5TAP6;Q9BVJ6	MUT_uned vs HD_uned	Q5TAP6;Q9BVJ6	FALSE	-0.18461	0.825535	0.594035	0.0832644
UTP14C	MUT_uned vs HD_uned	UTP14C	FALSE	0.0729042	0.827196	0.597192	0.0823914
CPTP	MUT_uned vs HD_uned	CPTP	FALSE	-0.0189197	0.967746	0.901698	0.0142385
INTS11	MUT_uned vs HD_uned	INTS11	FALSE	0.304816	0.231906	0.0425493	0.634687
CCDC18	MUT_uned vs HD_uned	CCDC18	FALSE	-0.120109	0.914259	0.766094	0.0389309
EEIG1	MUT_uned vs HD_uned	EEIG1	FALSE	-0.179817	0.464498	0.164614	0.333016
Q5T9A4;Q9NVI7;Q5T2N8	MUT_uned vs HD_uned	Q5T9A4;Q9NVI7;Q5T2N8	FALSE	0.522641	0.288434	0.0638603	0.539954
Q5T9A4;Q9NVI7	MUT_uned vs HD_uned	Q5T9A4;Q9NVI7	FALSE	0.346248	0.316142	0.0773291	0.500118
Q5T9A4;Q5T2N8	MUT_uned vs HD_uned	Q5T9A4;Q5T2N8	FALSE	0.0683293	0.703041	0.399202	0.153019
ATAD3B	MUT_uned vs HD_uned	ATAD3B	FALSE	0.249985	0.286388	0.0631305	0.543046
RBM26	MUT_uned vs HD_uned	RBM26	FALSE	-0.105737	0.301013	0.0698449	0.521415
EEIG2	MUT_uned vs HD_uned	EEIG2	FALSE	0.108172	0.437949	0.144435	0.358576
PDSS1	MUT_uned vs HD_uned	PDSS1	FALSE	-0.221801	0.0919388	0.00902782	1.0365
Q5T8D3;Q8NC06	MUT_uned vs HD_uned	Q5T8D3;Q8NC06	FALSE	-0.19621	0.849556	0.640118	0.0708078
C9orf64	MUT_uned vs HD_uned	C9orf64	FALSE	0.141328	0.632115	0.309777	0.199204
PHF19	MUT_uned vs HD_uned	PHF19	FALSE	-0.246352	0.214764	0.0375104	0.668039
IDNK	MUT_uned vs HD_uned	IDNK	FALSE	-0.0918273	0.895928	0.72846	0.0477268
UBAP2	MUT_uned vs HD_uned	UBAP2	FALSE	0.0133599	0.934826	0.820719	0.0292693
DCAF12	MUT_uned vs HD_uned	DCAF12	FALSE	0.109122	0.874654	0.689337	0.0581637
MRPL2	MUT_uned vs HD_uned	MRPL2	FALSE	0.393749	0.140289	0.0181482	0.852977
CAMSAP1	MUT_uned vs HD_uned	CAMSAP1	FALSE	0.0793579	0.70934	0.411261	0.149146
BEND3	MUT_uned vs HD_uned	BEND3	FALSE	-0.110898	0.605581	0.285246	0.217827
STXBP5	MUT_uned vs HD_uned	STXBP5	FALSE	-0.0486293	0.734882	0.450487	0.133783
UBR4	MUT_uned vs HD_uned	UBR4	FALSE	0.105375	0.00530157	9.41335e-05	2.2756
HECTD3	MUT_uned vs HD_uned	HECTD3	FALSE	0.00479915	0.975151	0.925822	0.0109281
IBA57	MUT_uned vs HD_uned	IBA57	FALSE	-0.0352603	0.874733	0.689834	0.0581243
LRIF1	MUT_uned vs HD_uned	LRIF1	FALSE	-0.174077	0.17507	0.0264329	0.756787
ACBD5	MUT_uned vs HD_uned	ACBD5	FALSE	0.255081	0.454942	0.156672	0.342044
WIPI1	MUT_uned vs HD_uned	WIPI1	FALSE	-0.153992	0.574239	0.254192	0.240907
WDR45B	MUT_uned vs HD_uned	WDR45B	FALSE	0.125023	0.583377	0.262762	0.234051
Q5MIZ7;Q6IN85	MUT_uned vs HD_uned	Q5MIZ7;Q6IN85	FALSE	0.106878	0.781496	0.523318	0.107073
FAM76B	MUT_uned vs HD_uned	FAM76B	FALSE	0.200245	0.338464	0.0888372	0.470487
RABL3	MUT_uned vs HD_uned	RABL3	FALSE	-0.0715991	0.762012	0.498128	0.118038
MTX3	MUT_uned vs HD_uned	MTX3	FALSE	0.889437	0.213566	0.0371206	0.670468
PPP6R3	MUT_uned vs HD_uned	PPP6R3	FALSE	0.053174	0.266762	0.0555509	0.573876
TFDP3	MUT_uned vs HD_uned	TFDP3	FALSE	0.263378	0.0938282	0.00934416	1.02767
PIGG	MUT_uned vs HD_uned	PIGG	FALSE	0.183194	0.311749	0.0752436	0.506195
HERC4	MUT_uned vs HD_uned	HERC4	FALSE	0.0135523	0.919104	0.781633	0.0366353
ESCO1	MUT_uned vs HD_uned	ESCO1	FALSE	0.032238	0.952512	0.865648	0.0211295
SGO1	MUT_uned vs HD_uned	SGO1	FALSE	0.000975525	0.997633	0.993462	0.00102917
DNAJC21	MUT_uned vs HD_uned	DNAJC21	FALSE	0.0434014	0.852926	0.647395	0.0690889
CARD16	MUT_uned vs HD_uned	CARD16	FALSE	-0.0224033	0.967746	0.901612	0.0142385
CENPW	MUT_uned vs HD_uned	CENPW	FALSE	0.598177	0.43442	0.14262	0.362091
CMPK2	MUT_uned vs HD_uned	CMPK2	FALSE	-0.586873	0.00903633	0.000210185	2.04401
Q5HYJ3;Q8TAV0	MUT_uned vs HD_uned	Q5HYJ3;Q8TAV0	FALSE	0.56572	0.390955	0.115837	0.407873
PDZD11	MUT_uned vs HD_uned	PDZD11	FALSE	0.210983	0.337939	0.0884135	0.471162
DALRD3	MUT_uned vs HD_uned	DALRD3	FALSE	-0.342837	0.309453	0.073646	0.509405
NOM1	MUT_uned vs HD_uned	NOM1	FALSE	0.192252	0.299649	0.0694107	0.523388
ZNF326	MUT_uned vs HD_uned	ZNF326	FALSE	-0.201196	0.0538468	0.00381786	1.26884
FAM133B	MUT_uned vs HD_uned	FAM133B	FALSE	-0.521252	0.15614	0.021783	0.806486
ACTMAP	MUT_uned vs HD_uned	ACTMAP	FALSE	-0.592188	0.102133	0.0109683	0.990832
OXLD1	MUT_uned vs HD_uned	OXLD1	FALSE	0.56196	0.167675	0.0245143	0.775531
YIF1B	MUT_uned vs HD_uned	YIF1B	FALSE	-0.52289	0.61455	0.293661	0.211443
TMEM128	MUT_uned vs HD_uned	TMEM128	FALSE	-0.0164748	0.988917	0.970808	0.00484004
ODF2	MUT_uned vs HD_uned	ODF2	FALSE	-0.0745575	0.756262	0.485164	0.121328
TMEM41B	MUT_uned vs HD_uned	TMEM41B	FALSE	0.112534	0.860625	0.660412	0.0651863
DCAF6	MUT_uned vs HD_uned	DCAF6	FALSE	-0.0895609	0.690353	0.383458	0.160929
HSP90AB2P	MUT_uned vs HD_uned	HSP90AB2P	FALSE	0.0199248	0.958628	0.877228	0.0183498
HSP90AB4P	MUT_uned vs HD_uned	HSP90AB4P	FALSE	0.859647	0.40971	0.12758	0.387523
ZC3H12A	MUT_uned vs HD_uned	ZC3H12A	FALSE	0.064235	0.820171	0.583495	0.0860955
COQ5	MUT_uned vs HD_uned	COQ5	FALSE	0.101583	0.502374	0.19555	0.298973
SH3D19	MUT_uned vs HD_uned	SH3D19	FALSE	-1.53808	0.168923	0.0248308	0.77231
EMC4	MUT_uned vs HD_uned	EMC4	FALSE	0.327449	0.181176	0.028509	0.7419
PPP4R3B	MUT_uned vs HD_uned	PPP4R3B	FALSE	0.148079	0.471512	0.170517	0.326507
SPECC1	MUT_uned vs HD_uned	SPECC1	FALSE	-0.856869	0.077726	0.00689103	1.10943
SAMD9	MUT_uned vs HD_uned	SAMD9	FALSE	-0.107674	0.69972	0.394443	0.155076
MIIP	MUT_uned vs HD_uned	MIIP	FALSE	-0.512274	0.294091	0.0668321	0.531519
HABP4	MUT_uned vs HD_uned	HABP4	FALSE	-0.15202	0.613354	0.292416	0.212289
PCID2	MUT_uned vs HD_uned	PCID2	FALSE	0.330413	0.00313021	4.07916e-05	2.50443
TEX30	MUT_uned vs HD_uned	TEX30	FALSE	-0.0874245	0.748507	0.471551	0.125804
TOR2A	MUT_uned vs HD_uned	TOR2A	FALSE	-0.185691	0.667632	0.353372	0.175463
AARS2	MUT_uned vs HD_uned	AARS2	FALSE	-0.0746061	0.756262	0.487664	0.121328
Q5JTY5;Q9BRT8;Q5RIA9;Q4V339;Q8IUF1	MUT_uned vs HD_uned	Q5JTY5;Q9BRT8;Q5RIA9;Q4V339;Q8IUF1	FALSE	0.287874	0.0157612	0.000508304	1.80241
CEP78	MUT_uned vs HD_uned	CEP78	FALSE	-0.0770768	0.786122	0.530429	0.10451
Q5JTV8;Q8NFQ8	MUT_uned vs HD_uned	Q5JTV8;Q8NFQ8	FALSE	0.272923	0.326168	0.0831276	0.486559
TOR1AIP1	MUT_uned vs HD_uned	TOR1AIP1	FALSE	0.128051	0.137634	0.0176386	0.861274
COA6	MUT_uned vs HD_uned	COA6	FALSE	0.149729	0.605581	0.285236	0.217827
RRP12	MUT_uned vs HD_uned	RRP12	FALSE	0.321075	0.000561462	3.4097e-06	3.25068
TJAP1	MUT_uned vs HD_uned	TJAP1	FALSE	0.0287143	0.93809	0.830492	0.0277556
PRRC2B	MUT_uned vs HD_uned	PRRC2B	FALSE	-0.19051	0.23903	0.0455832	0.621547
FGD3	MUT_uned vs HD_uned	FGD3	FALSE	0.0671595	0.640768	0.319289	0.1933
DOCK11	MUT_uned vs HD_uned	DOCK11	FALSE	0.0508657	0.680583	0.372865	0.167119
INTS6L	MUT_uned vs HD_uned	INTS6L	FALSE	-0.0146184	0.981692	0.947861	0.0080248
WDR44	MUT_uned vs HD_uned	WDR44	FALSE	-0.0120346	0.927845	0.803781	0.0325246
PSMG4	MUT_uned vs HD_uned	PSMG4	FALSE	0.220237	0.455679	0.158002	0.341341
NHLRC3	MUT_uned vs HD_uned	NHLRC3	FALSE	0.154629	0.791592	0.537736	0.101498
PITRM1	MUT_uned vs HD_uned	PITRM1	FALSE	0.392349	0.0375564	0.00213662	1.42532
MIA3	MUT_uned vs HD_uned	MIA3	FALSE	-0.0930944	0.294093	0.0670315	0.531515
EEF1AKMT2	MUT_uned vs HD_uned	EEF1AKMT2	FALSE	0.0238962	0.940225	0.834929	0.0267681
C3orf38	MUT_uned vs HD_uned	C3orf38	FALSE	-0.0780829	0.658734	0.340598	0.18129
EARS2	MUT_uned vs HD_uned	EARS2	FALSE	0.155974	0.166797	0.0241976	0.777812
NOMO2	MUT_uned vs HD_uned	NOMO2	FALSE	0.823023	0.598544	0.276969	0.222904
SFT2D3	MUT_uned vs HD_uned	SFT2D3	FALSE	-0.762256	0.272907	0.0574789	0.563986
CENPL	MUT_uned vs HD_uned	CENPL	FALSE	-0.189493	0.308237	0.0732709	0.511115
TXNDC11	MUT_uned vs HD_uned	TXNDC11	FALSE	0.127949	0.840502	0.620623	0.0754611
ATAD2	MUT_uned vs HD_uned	ATAD2	FALSE	-0.0786913	0.562238	0.243621	0.25008
VRK2	MUT_uned vs HD_uned	VRK2	FALSE	-0.0192061	0.942684	0.84237	0.0256337
SPATS2	MUT_uned vs HD_uned	SPATS2	FALSE	-0.264237	0.193825	0.0319335	0.71259
CEP57	MUT_uned vs HD_uned	CEP57	FALSE	0.338001	0.583377	0.262723	0.234051
DDX42	MUT_uned vs HD_uned	DDX42	FALSE	0.0235123	0.896723	0.732954	0.0473417
DGKH	MUT_uned vs HD_uned	DGKH	FALSE	-0.330192	0.58714	0.267394	0.231258
PROSER1	MUT_uned vs HD_uned	PROSER1	FALSE	0.120505	0.850916	0.642569	0.0701136
ANKLE2	MUT_uned vs HD_uned	ANKLE2	FALSE	0.0587802	0.590295	0.270431	0.228931
SFR1	MUT_uned vs HD_uned	SFR1	FALSE	-0.408363	0.427906	0.137639	0.368652
FBXO11	MUT_uned vs HD_uned	FBXO11	FALSE	0.0551945	0.843079	0.625795	0.0741316
NCAPG2	MUT_uned vs HD_uned	NCAPG2	FALSE	0.0268219	0.919104	0.7818	0.0366353
COMMD2	MUT_uned vs HD_uned	COMMD2	FALSE	0.055071	0.772877	0.512419	0.11189
NIT1	MUT_uned vs HD_uned	NIT1	FALSE	0.241895	0.145054	0.0191501	0.838471
CARM1	MUT_uned vs HD_uned	CARM1	FALSE	0.147161	0.543948	0.228066	0.264442
CACUL1	MUT_uned vs HD_uned	CACUL1	FALSE	0.272242	0.377146	0.107281	0.423491
ERICH1	MUT_uned vs HD_uned	ERICH1	FALSE	-0.0628273	0.600263	0.278054	0.221659
LRRC28	MUT_uned vs HD_uned	LRRC28	FALSE	-0.392589	0.0967649	0.0097361	1.01428
RALGAPB	MUT_uned vs HD_uned	RALGAPB	FALSE	-0.0290823	0.883228	0.703695	0.0539271
RPS19BP1	MUT_uned vs HD_uned	RPS19BP1	FALSE	0.289588	0.706849	0.406226	0.150673
COA5	MUT_uned vs HD_uned	COA5	FALSE	-0.280017	0.752327	0.477006	0.123594
STING1	MUT_uned vs HD_uned	STING1	FALSE	0.477707	0.0170927	0.000604661	1.76719
SKAP1	MUT_uned vs HD_uned	SKAP1	FALSE	0.111861	0.714137	0.417346	0.146219
CCDC25	MUT_uned vs HD_uned	CCDC25	FALSE	0.0204661	0.896684	0.732705	0.0473607
NR2C2AP	MUT_uned vs HD_uned	NR2C2AP	FALSE	0.486924	0.0169851	0.000594962	1.76993
GPBP1	MUT_uned vs HD_uned	GPBP1	FALSE	0.0589653	0.739941	0.457335	0.130803
FCHSD1	MUT_uned vs HD_uned	FCHSD1	FALSE	-0.0873586	0.623288	0.301819	0.205311
CHD1L	MUT_uned vs HD_uned	CHD1L	FALSE	0.195391	0.348194	0.0932836	0.458178
NLRC5	MUT_uned vs HD_uned	NLRC5	FALSE	0.191317	0.75153	0.475754	0.124054
RASSF3	MUT_uned vs HD_uned	RASSF3	FALSE	0.295994	0.674291	0.361922	0.171152
CHSY1	MUT_uned vs HD_uned	CHSY1	FALSE	0.159448	0.878691	0.696245	0.0561636
OSTM1	MUT_uned vs HD_uned	OSTM1	FALSE	0.0139659	0.962293	0.885579	0.0166928
NDUFA11	MUT_uned vs HD_uned	NDUFA11	FALSE	0.570419	0.0540324	0.00387963	1.26735
PTRH1	MUT_uned vs HD_uned	PTRH1	FALSE	0.0384219	0.734348	0.449798	0.134098
TRAPPC5	MUT_uned vs HD_uned	TRAPPC5	FALSE	-0.279499	0.892028	0.721574	0.0496217
CRLF3	MUT_uned vs HD_uned	CRLF3	FALSE	-0.337405	0.131634	0.0163743	0.880631
ZDHHC13	MUT_uned vs HD_uned	ZDHHC13	FALSE	-0.252873	0.860691	0.660982	0.0651529
RBM45	MUT_uned vs HD_uned	RBM45	FALSE	0.00112267	0.993815	0.983804	0.0026944
RIOX2	MUT_uned vs HD_uned	RIOX2	FALSE	-0.071896	0.747394	0.469976	0.126451
ERC1	MUT_uned vs HD_uned	ERC1	FALSE	0.181856	0.18438	0.0295312	0.734285
CAMK1D	MUT_uned vs HD_uned	CAMK1D	FALSE	0.257384	0.661711	0.346806	0.179332
IRF2BP1	MUT_uned vs HD_uned	IRF2BP1	FALSE	0.014396	0.923107	0.790534	0.0347479
TMC8	MUT_uned vs HD_uned	TMC8	FALSE	0.282004	0.76461	0.501582	0.11656
DCP2	MUT_uned vs HD_uned	DCP2	FALSE	-0.104289	0.705067	0.402326	0.15177
HPS6	MUT_uned vs HD_uned	HPS6	FALSE	-0.056984	0.85323	0.647935	0.068934
RASAL3	MUT_uned vs HD_uned	RASAL3	FALSE	0.00401457	0.984837	0.959763	0.0066355
JAML	MUT_uned vs HD_uned	JAML	FALSE	0.364368	0.795605	0.544018	0.0993022
DNAAF5	MUT_uned vs HD_uned	DNAAF5	FALSE	0.218502	0.175146	0.0264815	0.7566
Q86YT6;Q969K3	MUT_uned vs HD_uned	Q86YT6;Q969K3	FALSE	0.279732	0.787415	0.532426	0.103796
C2CD5	MUT_uned vs HD_uned	C2CD5	FALSE	-0.120939	0.468352	0.1674	0.329428
RAB43	MUT_uned vs HD_uned	RAB43	FALSE	-0.0378488	0.925164	0.794977	0.0337815
Q86YP4;Q8WXI9	MUT_uned vs HD_uned	Q86YP4;Q8WXI9	FALSE	-0.00637216	0.979262	0.939371	0.00910109
GATAD2A	MUT_uned vs HD_uned	GATAD2A	FALSE	0.118748	0.194546	0.0321698	0.710978
PDSS2	MUT_uned vs HD_uned	PDSS2	FALSE	0.168431	0.428198	0.138489	0.368356
NRROS	MUT_uned vs HD_uned	NRROS	FALSE	-0.0335824	0.90242	0.74197	0.0445914
PALB2	MUT_uned vs HD_uned	PALB2	FALSE	0.0284949	0.979011	0.937149	0.00921253
Q86YB8;Q96HE7	MUT_uned vs HD_uned	Q86YB8;Q96HE7	FALSE	0.0264321	0.970893	0.910263	0.0128286
ERO1B	MUT_uned vs HD_uned	ERO1B	FALSE	-0.104556	0.850916	0.642256	0.0701136
KMT5C	MUT_uned vs HD_uned	KMT5C	FALSE	-0.220347	0.431831	0.140936	0.364686
Q86Y91;Q8NI77	MUT_uned vs HD_uned	Q86Y91;Q8NI77	FALSE	-0.261565	0.340092	0.0896578	0.468403
KIF18B	MUT_uned vs HD_uned	KIF18B	FALSE	0.000327188	0.99885	0.997402	0.000499755
STX12	MUT_uned vs HD_uned	STX12	FALSE	-0.0752603	0.598394	0.276798	0.223013
MIB1	MUT_uned vs HD_uned	MIB1	FALSE	-0.024452	0.912166	0.762965	0.0399262
ZC3HC1	MUT_uned vs HD_uned	ZC3HC1	FALSE	-0.0274901	0.849231	0.638513	0.0709742
LONP2	MUT_uned vs HD_uned	LONP2	FALSE	0.538188	0.253035	0.0502599	0.596819
BPHL	MUT_uned vs HD_uned	BPHL	FALSE	0.136794	0.409105	0.127293	0.388165
USP48	MUT_uned vs HD_uned	USP48	FALSE	-0.0221725	0.907939	0.754295	0.0419433
BCL9L	MUT_uned vs HD_uned	BCL9L	FALSE	-0.311989	0.166191	0.0240308	0.779394
CENATAC	MUT_uned vs HD_uned	CENATAC	FALSE	-0.00448261	0.990227	0.97439	0.00426527
NLRX1	MUT_uned vs HD_uned	NLRX1	FALSE	-0.0401461	0.919779	0.783258	0.0363164
SMG6	MUT_uned vs HD_uned	SMG6	FALSE	-0.188389	0.402812	0.122464	0.394898
KTN1	MUT_uned vs HD_uned	KTN1	FALSE	0.0107911	0.955168	0.869331	0.0199201
GPAT4	MUT_uned vs HD_uned	GPAT4	FALSE	0.0967201	0.953705	0.867844	0.0205858
ZNF598	MUT_uned vs HD_uned	ZNF598	FALSE	0.0475069	0.537346	0.222751	0.269746
Q86UE8;Q9UKI8	MUT_uned vs HD_uned	Q86UE8;Q9UKI8	FALSE	0.296249	0.0758178	0.00661201	1.12023
TLK2	MUT_uned vs HD_uned	TLK2	FALSE	-0.0630761	0.889617	0.715574	0.050797
MTDH	MUT_uned vs HD_uned	MTDH	FALSE	-0.174949	0.0262186	0.00120975	1.58139
SAPCD2	MUT_uned vs HD_uned	SAPCD2	FALSE	-0.618558	0.516956	0.206843	0.286547
RPAIN	MUT_uned vs HD_uned	RPAIN	FALSE	0.0215524	0.958052	0.874105	0.0186107
N4BP2	MUT_uned vs HD_uned	N4BP2	FALSE	0.0642393	0.79895	0.55006	0.0974803
PRPF39	MUT_uned vs HD_uned	PRPF39	FALSE	0.0911686	0.381847	0.110164	0.418111
PBRM1	MUT_uned vs HD_uned	PBRM1	FALSE	-0.106186	0.32234	0.0815492	0.491685
LDB1	MUT_uned vs HD_uned	LDB1	FALSE	-0.286025	0.0553058	0.00406159	1.25723
METTL3	MUT_uned vs HD_uned	METTL3	FALSE	-0.132921	0.135693	0.0171112	0.867442
PABPN1	MUT_uned vs HD_uned	PABPN1	FALSE	0.0242253	0.890947	0.720377	0.0501482
NOP9	MUT_uned vs HD_uned	NOP9	FALSE	0.209142	0.104407	0.0113834	0.981272
ISCA2	MUT_uned vs HD_uned	ISCA2	FALSE	0.350237	0.677877	0.367744	0.168849
RBM23	MUT_uned vs HD_uned	RBM23	FALSE	-0.0235141	0.963698	0.888153	0.0160591
SETD3	MUT_uned vs HD_uned	SETD3	FALSE	-0.102662	0.294091	0.0668536	0.531519
MRPL52	MUT_uned vs HD_uned	MRPL52	FALSE	0.183771	0.653772	0.335454	0.184574
PRUNE1	MUT_uned vs HD_uned	PRUNE1	FALSE	-0.0614324	0.798105	0.54852	0.0979397
TRPT1	MUT_uned vs HD_uned	TRPT1	FALSE	0.089153	0.850916	0.642992	0.0701136
SYVN1	MUT_uned vs HD_uned	SYVN1	FALSE	0.236243	0.46877	0.168336	0.32904
TADA2B	MUT_uned vs HD_uned	TADA2B	FALSE	0.274164	0.181176	0.0285261	0.7419
YRDC	MUT_uned vs HD_uned	YRDC	FALSE	0.187047	0.250057	0.049352	0.601961
DTX2	MUT_uned vs HD_uned	DTX2	FALSE	0.494885	0.311749	0.0752831	0.506195
FERMT3	MUT_uned vs HD_uned	FERMT3	FALSE	0.0338807	0.810324	0.56806	0.091341
Q86UX7;Q9BQL6	MUT_uned vs HD_uned	Q86UX7;Q9BQL6	FALSE	0.0198029	0.983091	0.954765	0.00740631
Q86W92;Q8ND30	MUT_uned vs HD_uned	Q86W92;Q8ND30	FALSE	-1.17993	0.38562	0.112346	0.41384
PPFIBP1	MUT_uned vs HD_uned	PPFIBP1	FALSE	-0.286384	0.459525	0.160576	0.337691
PARG	MUT_uned vs HD_uned	PARG	FALSE	-0.0101881	0.978154	0.935181	0.00959268
METTL16	MUT_uned vs HD_uned	METTL16	FALSE	0.0583526	0.745833	0.46584	0.127358
THOC6	MUT_uned vs HD_uned	THOC6	FALSE	0.221579	0.0359411	0.00197315	1.44441
AMZ2	MUT_uned vs HD_uned	AMZ2	FALSE	-0.0434654	0.934826	0.821138	0.0292693
P2RY8	MUT_uned vs HD_uned	P2RY8	FALSE	-0.0928813	0.964598	0.891791	0.0156539
TMEM200A	MUT_uned vs HD_uned	TMEM200A	FALSE	-0.0666915	0.964598	0.89271	0.0156539
MON1A	MUT_uned vs HD_uned	MON1A	FALSE	0.438175	0.609825	0.289112	0.214795
COMMD7	MUT_uned vs HD_uned	COMMD7	FALSE	0.120709	0.685841	0.378749	0.163777
RTTN	MUT_uned vs HD_uned	RTTN	FALSE	0.0277179	0.919779	0.78422	0.0363164
COMTD1	MUT_uned vs HD_uned	COMTD1	FALSE	-0.0190976	0.973919	0.921185	0.0114774
HOOK3	MUT_uned vs HD_uned	HOOK3	FALSE	-0.0415062	0.749613	0.473364	0.125163
RETREG3	MUT_uned vs HD_uned	RETREG3	FALSE	-0.428419	0.000267776	1.2291e-06	3.57223
GLCCI1	MUT_uned vs HD_uned	GLCCI1	FALSE	-0.243375	0.45557	0.157565	0.341445
CAND1	MUT_uned vs HD_uned	CAND1	FALSE	0.0458514	0.504935	0.197607	0.296765
TAX1BP1	MUT_uned vs HD_uned	TAX1BP1	FALSE	-0.237592	0.194435	0.0321274	0.711226
VPS36	MUT_uned vs HD_uned	VPS36	FALSE	-0.0775303	0.640091	0.318447	0.193758
ZC3H18	MUT_uned vs HD_uned	ZC3H18	FALSE	-0.267391	0.0333294	0.00177537	1.47717
IQGAP3	MUT_uned vs HD_uned	IQGAP3	FALSE	-0.118708	0.461375	0.161835	0.335946
KIF27	MUT_uned vs HD_uned	KIF27	FALSE	0.0604014	0.972311	0.91671	0.0121948
MDP1	MUT_uned vs HD_uned	MDP1	FALSE	0.039438	0.947196	0.853152	0.02356
FHIP2B	MUT_uned vs HD_uned	FHIP2B	FALSE	-0.0275387	0.978331	0.935553	0.0095144
GPR180	MUT_uned vs HD_uned	GPR180	FALSE	0.0962427	0.837834	0.6144	0.0768419
ALYREF	MUT_uned vs HD_uned	ALYREF	FALSE	-0.0571051	0.740935	0.458615	0.13022
LUZP1	MUT_uned vs HD_uned	LUZP1	FALSE	-0.077188	0.315921	0.0771581	0.500422
AACS	MUT_uned vs HD_uned	AACS	FALSE	0.0530394	0.873277	0.686681	0.0588479
NT5DC3	MUT_uned vs HD_uned	NT5DC3	FALSE	0.0424767	0.770522	0.509701	0.113215
NAA40	MUT_uned vs HD_uned	NAA40	FALSE	-0.111951	0.46817	0.166933	0.329596
ARMC8	MUT_uned vs HD_uned	ARMC8	FALSE	-0.0678701	0.708106	0.4087	0.149902
DPP9	MUT_uned vs HD_uned	DPP9	FALSE	-0.0204056	0.883194	0.703014	0.0539437
RELL1	MUT_uned vs HD_uned	RELL1	FALSE	0.193122	0.806346	0.561193	0.0934786
APOBEC3F	MUT_uned vs HD_uned	APOBEC3F	FALSE	-0.152162	0.137634	0.0176231	0.861274
DIS3L2	MUT_uned vs HD_uned	DIS3L2	FALSE	-0.0166	0.893087	0.723298	0.0491064
SMAP1	MUT_uned vs HD_uned	SMAP1	FALSE	0.0280736	0.966054	0.896275	0.0149986
SRRM1	MUT_uned vs HD_uned	SRRM1	FALSE	-0.117791	0.293689	0.0661236	0.532112
MB21D2	MUT_uned vs HD_uned	MB21D2	FALSE	-0.0532326	0.785632	0.529606	0.104781
CKAP2L	MUT_uned vs HD_uned	CKAP2L	FALSE	-0.259404	0.0316147	0.00164966	1.50011
TMEM192	MUT_uned vs HD_uned	TMEM192	FALSE	0.155115	0.490992	0.184619	0.308926
SLX4	MUT_uned vs HD_uned	SLX4	FALSE	-0.182817	0.684967	0.377935	0.164331
FTSJ3	MUT_uned vs HD_uned	FTSJ3	FALSE	0.298438	0.00246313	2.96436e-05	2.60851
RAVER1	MUT_uned vs HD_uned	RAVER1	FALSE	-0.0313877	0.857788	0.65478	0.0666203
YAF2	MUT_uned vs HD_uned	YAF2	FALSE	-0.0761089	0.839174	0.618312	0.0761481
KBTBD2	MUT_uned vs HD_uned	KBTBD2	FALSE	0.139493	0.54826	0.231561	0.261014
DHX37	MUT_uned vs HD_uned	DHX37	FALSE	0.157742	0.0647553	0.00512317	1.18872
Q8IY33;Q8N3F8	MUT_uned vs HD_uned	Q8IY33;Q8N3F8	FALSE	-0.0650763	0.949172	0.858133	0.022655
SUPV3L1	MUT_uned vs HD_uned	SUPV3L1	FALSE	0.079218	0.676602	0.366374	0.169667
IFT20	MUT_uned vs HD_uned	IFT20	FALSE	-0.024201	0.942051	0.841462	0.0259256
Q8IY21;Q5H9U9	MUT_uned vs HD_uned	Q8IY21;Q5H9U9	FALSE	-0.205296	0.849273	0.639391	0.0709525
DDX60	MUT_uned vs HD_uned	DDX60	FALSE	-0.144841	0.148275	0.0200231	0.828933
SMC5	MUT_uned vs HD_uned	SMC5	FALSE	-0.0249952	0.84107	0.621634	0.0751677
PNPLA6	MUT_uned vs HD_uned	PNPLA6	FALSE	-0.00231115	0.993318	0.982378	0.00291183
RPAP2	MUT_uned vs HD_uned	RPAP2	FALSE	0.233024	0.175146	0.0264866	0.7566
RBM12B	MUT_uned vs HD_uned	RBM12B	FALSE	-0.0814415	0.645452	0.325602	0.190136
PARP9	MUT_uned vs HD_uned	PARP9	FALSE	0.0249919	0.944866	0.847977	0.0246296
KLHL7	MUT_uned vs HD_uned	KLHL7	FALSE	0.185398	0.748507	0.472005	0.125804
GPALPP1	MUT_uned vs HD_uned	GPALPP1	FALSE	-0.335836	0.0398962	0.00234842	1.39907
C9orf40	MUT_uned vs HD_uned	C9orf40	FALSE	0.225582	0.593329	0.272764	0.226705
NRM	MUT_uned vs HD_uned	NRM	FALSE	-0.0292569	0.968152	0.90325	0.0140565
MRPL41	MUT_uned vs HD_uned	MRPL41	FALSE	-0.0185792	0.977933	0.934471	0.00969104
BAP18	MUT_uned vs HD_uned	BAP18	FALSE	-0.0951481	0.463711	0.163887	0.333753
CMIP	MUT_uned vs HD_uned	CMIP	FALSE	-0.228471	0.386137	0.112763	0.413259
Q8IXK0;Q8NDX5	MUT_uned vs HD_uned	Q8IXK0;Q8NDX5	FALSE	-0.295746	0.746455	0.467625	0.126996
GSPT2	MUT_uned vs HD_uned	GSPT2	FALSE	0.108473	0.743794	0.46349	0.128547
SYTL1	MUT_uned vs HD_uned	SYTL1	FALSE	-0.0833808	0.732121	0.446135	0.135417
ASPM	MUT_uned vs HD_uned	ASPM	FALSE	-0.180455	0.262093	0.053924	0.581545
SELENOH	MUT_uned vs HD_uned	SELENOH	FALSE	0.204936	0.580361	0.260002	0.236302
Q8IZP0;Q9NYB9	MUT_uned vs HD_uned	Q8IZP0;Q9NYB9	FALSE	0.0437527	0.903334	0.744358	0.0441518
ABI1	MUT_uned vs HD_uned	ABI1	FALSE	-0.0992253	0.514082	0.204043	0.288968
ZNF654	MUT_uned vs HD_uned	ZNF654	FALSE	-0.252657	0.317285	0.0785806	0.49855
PELP1	MUT_uned vs HD_uned	PELP1	FALSE	0.132588	0.444599	0.149238	0.352031
MCOLN2	MUT_uned vs HD_uned	MCOLN2	FALSE	0.0778669	0.938351	0.831243	0.0276349
XRN1	MUT_uned vs HD_uned	XRN1	FALSE	0.0443614	0.782846	0.526027	0.106323
SCYL3	MUT_uned vs HD_uned	SCYL3	FALSE	-0.0206036	0.938351	0.831518	0.0276347
DCP1B	MUT_uned vs HD_uned	DCP1B	FALSE	0.139426	0.338245	0.0887386	0.470769
KMT2E	MUT_uned vs HD_uned	KMT2E	FALSE	0.0217965	0.973919	0.922007	0.0114774
ALDH16A1	MUT_uned vs HD_uned	ALDH16A1	FALSE	0.0959707	0.593771	0.27311	0.226381
RPUSD2	MUT_uned vs HD_uned	RPUSD2	FALSE	0.0875172	0.608345	0.28797	0.21585
EXOC8	MUT_uned vs HD_uned	EXOC8	FALSE	0.050313	0.659707	0.342869	0.180649
TRMT2A	MUT_uned vs HD_uned	TRMT2A	FALSE	0.0228087	0.874182	0.687883	0.0583983
PHACTR4	MUT_uned vs HD_uned	PHACTR4	FALSE	0.0431264	0.794969	0.541853	0.0996499
ANKRD13A	MUT_uned vs HD_uned	ANKRD13A	FALSE	-0.0325106	0.85368	0.648855	0.0687047
RNF168	MUT_uned vs HD_uned	RNF168	FALSE	-0.182482	0.63662	0.314427	0.19612
MICU2	MUT_uned vs HD_uned	MICU2	FALSE	0.126163	0.531461	0.218259	0.274528
HACE1	MUT_uned vs HD_uned	HACE1	FALSE	0.164442	0.47341	0.171946	0.324763
CMTR2	MUT_uned vs HD_uned	CMTR2	FALSE	0.128137	0.737815	0.454602	0.132053
KIAA2013	MUT_uned vs HD_uned	KIAA2013	FALSE	-0.120648	0.659707	0.342787	0.180649
PM20D2	MUT_uned vs HD_uned	PM20D2	FALSE	0.0911819	0.704372	0.401405	0.152198
SMYD4	MUT_uned vs HD_uned	SMYD4	FALSE	0.0852566	0.756262	0.484202	0.121328
THNSL1	MUT_uned vs HD_uned	THNSL1	FALSE	0.026639	0.903418	0.745191	0.0441114
UBALD2	MUT_uned vs HD_uned	UBALD2	FALSE	-0.487296	0.790761	0.536503	0.101955
TRIM22	MUT_uned vs HD_uned	TRIM22	FALSE	0.222994	0.317198	0.0780098	0.498669
Q8IYM2;Q08AF3;Q6IEE8	MUT_uned vs HD_uned	Q8IYM2;Q08AF3;Q6IEE8	FALSE	0.417228	0.653408	0.334794	0.184815
CHPF	MUT_uned vs HD_uned	CHPF	FALSE	-0.136766	0.889617	0.715554	0.050797
PHC2	MUT_uned vs HD_uned	PHC2	FALSE	-0.07241	0.76875	0.507586	0.114215
SIRT2	MUT_uned vs HD_uned	SIRT2	FALSE	-0.0268627	0.828279	0.598374	0.0818234
RHOT2	MUT_uned vs HD_uned	RHOT2	FALSE	0.110095	0.498511	0.191601	0.302326
WDFY1	MUT_uned vs HD_uned	WDFY1	FALSE	-0.159292	0.605581	0.28526	0.217827
ITPRIP	MUT_uned vs HD_uned	ITPRIP	FALSE	0.466865	0.319492	0.080037	0.49554
MFN1	MUT_uned vs HD_uned	MFN1	FALSE	0.536489	0.487777	0.182114	0.311778
WDR75	MUT_uned vs HD_uned	WDR75	FALSE	0.23527	0.0218955	0.000875397	1.65964
NAXD	MUT_uned vs HD_uned	NAXD	FALSE	-0.201949	0.517335	0.207147	0.286228
CEP97	MUT_uned vs HD_uned	CEP97	FALSE	0.0257237	0.940815	0.83824	0.0264957
Q8IVW6;Q99856	MUT_uned vs HD_uned	Q8IVW6;Q99856	FALSE	0.168886	0.642872	0.322018	0.191876
ARID3B	MUT_uned vs HD_uned	ARID3B	FALSE	-0.0993739	0.358502	0.0981091	0.445508
GID4	MUT_uned vs HD_uned	GID4	FALSE	-0.568326	0.667854	0.353917	0.175318
KSR1	MUT_uned vs HD_uned	KSR1	FALSE	0.0115591	0.978725	0.93664	0.00933928
MCAT	MUT_uned vs HD_uned	MCAT	FALSE	0.0767474	0.659707	0.342758	0.180649
CCDC50	MUT_uned vs HD_uned	CCDC50	FALSE	0.581276	0.010901	0.000308108	1.96253
MAP4K3	MUT_uned vs HD_uned	MAP4K3	FALSE	-0.00161926	0.998499	0.99591	0.000652394
TEX2	MUT_uned vs HD_uned	TEX2	FALSE	-0.138509	0.930317	0.807958	0.031369
MMAA	MUT_uned vs HD_uned	MMAA	FALSE	-0.0259997	0.846522	0.632617	0.0723616
SAMD9L	MUT_uned vs HD_uned	SAMD9L	FALSE	0.0345237	0.780572	0.521937	0.107587
NUDCD3	MUT_uned vs HD_uned	NUDCD3	FALSE	-0.106953	0.562238	0.243549	0.25008
VRK3	MUT_uned vs HD_uned	VRK3	FALSE	-0.0840508	0.789519	0.535183	0.102637
DENND1C	MUT_uned vs HD_uned	DENND1C	FALSE	0.0131425	0.956086	0.870744	0.0195029
LYSMD2	MUT_uned vs HD_uned	LYSMD2	FALSE	-0.421806	0.667854	0.354388	0.175318
ERI1	MUT_uned vs HD_uned	ERI1	FALSE	0.0138785	0.981692	0.949572	0.0080248
ANKMY2	MUT_uned vs HD_uned	ANKMY2	FALSE	0.0446874	0.868785	0.676503	0.0610876
PLD3	MUT_uned vs HD_uned	PLD3	FALSE	0.0928541	0.530195	0.217524	0.275564
TBC1D10C	MUT_uned vs HD_uned	TBC1D10C	FALSE	-0.114567	0.513118	0.202886	0.289783
PHYKPL	MUT_uned vs HD_uned	PHYKPL	FALSE	-0.0930435	0.75574	0.481888	0.121628
Q8IUX4;Q9UH17	MUT_uned vs HD_uned	Q8IUX4;Q9UH17	FALSE	-0.00204848	0.998866	0.997538	0.000492956
Q8IUX4;Q9HC16	MUT_uned vs HD_uned	Q8IUX4;Q9HC16	FALSE	-0.211908	0.639622	0.317153	0.194077
Q8IUX4;Q96AK3;Q9NRW3	MUT_uned vs HD_uned	Q8IUX4;Q96AK3;Q9NRW3	FALSE	0.0133286	0.964849	0.893335	0.0155406
FOXP4	MUT_uned vs HD_uned	FOXP4	FALSE	-0.306008	0.756262	0.485784	0.121328
MAP7D3	MUT_uned vs HD_uned	MAP7D3	FALSE	0.157907	0.294091	0.0664008	0.531519
CCDC117	MUT_uned vs HD_uned	CCDC117	FALSE	-0.0930621	0.64147	0.320274	0.192823
DCUN1D3	MUT_uned vs HD_uned	DCUN1D3	FALSE	-0.0100792	0.988491	0.969268	0.0050273
NELFCD	MUT_uned vs HD_uned	NELFCD	FALSE	-0.0183851	0.951689	0.863781	0.0215047
DNAJC10	MUT_uned vs HD_uned	DNAJC10	FALSE	-0.0230165	0.872127	0.682828	0.0594201
SKA3	MUT_uned vs HD_uned	SKA3	FALSE	-0.295887	0.044668	0.00282716	1.35
SLF2	MUT_uned vs HD_uned	SLF2	FALSE	-0.113657	0.783341	0.526454	0.106049
DHX40	MUT_uned vs HD_uned	DHX40	FALSE	0.149778	0.38033	0.109013	0.41984
HOMEZ	MUT_uned vs HD_uned	HOMEZ	FALSE	-0.261494	0.48533	0.180296	0.313963
CCAR1	MUT_uned vs HD_uned	CCAR1	FALSE	-0.0565101	0.619312	0.297966	0.208091
UEVLD	MUT_uned vs HD_uned	UEVLD	FALSE	-0.129131	0.661711	0.346672	0.179332
SUGP2	MUT_uned vs HD_uned	SUGP2	FALSE	0.0423747	0.634539	0.312173	0.197542
SUGP1	MUT_uned vs HD_uned	SUGP1	FALSE	-0.0846706	0.694209	0.388821	0.15851
ANKHD1	MUT_uned vs HD_uned	ANKHD1	FALSE	0.00653612	0.957271	0.872864	0.018965
CDAN1	MUT_uned vs HD_uned	CDAN1	FALSE	0.0612199	0.893087	0.723306	0.0491064
CHERP	MUT_uned vs HD_uned	CHERP	FALSE	0.0981795	0.342225	0.0906511	0.465688
ARHGAP12	MUT_uned vs HD_uned	ARHGAP12	FALSE	-0.58262	0.408141	0.126555	0.38919
UBR2	MUT_uned vs HD_uned	UBR2	FALSE	0.109452	0.441815	0.147663	0.35476
UBR1	MUT_uned vs HD_uned	UBR1	FALSE	0.0277672	0.851777	0.644928	0.0696739
LMTK2	MUT_uned vs HD_uned	LMTK2	FALSE	-0.190445	0.79143	0.537339	0.101587
Q8IWT6;Q8TDW0	MUT_uned vs HD_uned	Q8IWT6;Q8TDW0	FALSE	-0.523034	0.731185	0.444791	0.135973
LRRC8A	MUT_uned vs HD_uned	LRRC8A	FALSE	-0.045292	0.945905	0.850617	0.0241527
ZBTB8OS	MUT_uned vs HD_uned	ZBTB8OS	FALSE	0.337979	0.0423162	0.00261697	1.37349
PHF6	MUT_uned vs HD_uned	PHF6	FALSE	0.168188	0.0290109	0.0014297	1.53744
TRIM59	MUT_uned vs HD_uned	TRIM59	FALSE	0.540663	0.231906	0.0425349	0.634687
ZC3H7A	MUT_uned vs HD_uned	ZC3H7A	FALSE	0.0655694	0.649704	0.330344	0.187285
CCDC28A	MUT_uned vs HD_uned	CCDC28A	FALSE	-0.00555432	0.993226	0.980124	0.00295196
HSCB	MUT_uned vs HD_uned	HSCB	FALSE	0.0555589	0.977933	0.933348	0.00969104
Q8IWJ2;Q99666;A6NKT7;O14715;P0DJD0;P0DJD1;Q7Z3J3	MUT_uned vs HD_uned	Q8IWJ2;Q99666;A6NKT7;O14715;P0DJD0;P0DJD1;Q7Z3J3	FALSE	-0.0557702	0.872958	0.686215	0.0590067
GCC2	MUT_uned vs HD_uned	GCC2	FALSE	-0.00977447	0.952375	0.865125	0.021192
MGA	MUT_uned vs HD_uned	MGA	FALSE	-0.0441693	0.779317	0.520026	0.108286
PLEKHM2	MUT_uned vs HD_uned	PLEKHM2	FALSE	0.101976	0.809072	0.565925	0.0920129
TMEM126B	MUT_uned vs HD_uned	TMEM126B	FALSE	0.323042	0.576793	0.256542	0.23898
LARP1	MUT_uned vs HD_uned	LARP1	FALSE	-0.0848886	0.289327	0.0644947	0.53861
TBC1D1	MUT_uned vs HD_uned	TBC1D1	FALSE	0.064754	0.833326	0.606851	0.0791853
PATL1	MUT_uned vs HD_uned	PATL1	FALSE	-0.0391434	0.64245	0.321419	0.192161
USP34	MUT_uned vs HD_uned	USP34	FALSE	0.0393583	0.822084	0.586978	0.0850841
VPS13C	MUT_uned vs HD_uned	VPS13C	FALSE	-0.0456654	0.67394	0.360964	0.171379
GTF2H5	MUT_uned vs HD_uned	GTF2H5	FALSE	0.680338	0.316913	0.0777832	0.49906
PAXIP1	MUT_uned vs HD_uned	PAXIP1	FALSE	-0.193661	0.0694575	0.00584755	1.15828
TOM1L2	MUT_uned vs HD_uned	TOM1L2	FALSE	0.0466063	0.871386	0.680723	0.0597892
NUDT18	MUT_uned vs HD_uned	NUDT18	FALSE	0.00723622	0.977933	0.934184	0.00969104
GPRIN3	MUT_uned vs HD_uned	GPRIN3	FALSE	-0.0235686	0.894842	0.726431	0.0482536
ARHGAP27	MUT_uned vs HD_uned	ARHGAP27	FALSE	0.00469898	0.984837	0.960094	0.0066355
PIK3AP1	MUT_uned vs HD_uned	PIK3AP1	FALSE	0.0351752	0.937445	0.828695	0.0280542
CEP128	MUT_uned vs HD_uned	CEP128	FALSE	0.080919	0.739078	0.456472	0.131309
UBN2	MUT_uned vs HD_uned	UBN2	FALSE	-0.244154	0.728188	0.440867	0.137756
CRACD	MUT_uned vs HD_uned	CRACD	FALSE	-0.476747	0.708106	0.408788	0.149902
TPGS1	MUT_uned vs HD_uned	TPGS1	FALSE	-0.65877	0.612021	0.291156	0.213233
RAPH1	MUT_uned vs HD_uned	RAPH1	FALSE	0.222147	0.73175	0.44579	0.135637
Q6ZTN6;Q8IZ07	MUT_uned vs HD_uned	Q6ZTN6;Q8IZ07	FALSE	0.176789	0.680583	0.372674	0.167119
ANKRD13D	MUT_uned vs HD_uned	ANKRD13D	FALSE	0.431271	0.545973	0.229653	0.262829
Q6ZT62;Q9Y3L3	MUT_uned vs HD_uned	Q6ZT62;Q9Y3L3	FALSE	-0.245228	0.0701402	0.00593892	1.15403
Q6ZT62;Q96GD0	MUT_uned vs HD_uned	Q6ZT62;Q96GD0	FALSE	0.053137	0.888279	0.712318	0.0514506
TMPPE	MUT_uned vs HD_uned	TMPPE	FALSE	0.256141	0.732708	0.447284	0.135069
UBR3	MUT_uned vs HD_uned	UBR3	FALSE	-0.0608198	0.756262	0.485097	0.121328
ARHGEF18	MUT_uned vs HD_uned	ARHGEF18	FALSE	0.0534936	0.822084	0.588406	0.0850841
PPP1R3F	MUT_uned vs HD_uned	PPP1R3F	FALSE	0.757778	0.359704	0.0986565	0.444055
MFSD6	MUT_uned vs HD_uned	MFSD6	FALSE	-0.0547642	0.927997	0.804249	0.0324535
Q6ZSR9	MUT_uned vs HD_uned	Q6ZSR9	FALSE	-0.0490076	0.833897	0.608106	0.0788878
C1orf122	MUT_uned vs HD_uned	C1orf122	FALSE	-0.0691826	0.674291	0.361937	0.171152
WDFY4	MUT_uned vs HD_uned	WDFY4	FALSE	-0.619238	0.514844	0.204843	0.288324
RIPOR1	MUT_uned vs HD_uned	RIPOR1	FALSE	-0.00240529	0.996475	0.989308	0.00153354
RINL	MUT_uned vs HD_uned	RINL	FALSE	-0.146991	0.276403	0.0591934	0.558458
Q6ZTN6;Q86YJ7	MUT_uned vs HD_uned	Q6ZTN6;Q86YJ7	FALSE	0.0986068	0.922451	0.789749	0.0350567
SRCAP	MUT_uned vs HD_uned	SRCAP	FALSE	-0.0474252	0.72319	0.433615	0.140747
MOB2	MUT_uned vs HD_uned	MOB2	FALSE	1.08217	0.401509	0.12168	0.396305
IKBIP	MUT_uned vs HD_uned	IKBIP	FALSE	-0.0300526	0.932256	0.811205	0.030465
CENPQ	MUT_uned vs HD_uned	CENPQ	FALSE	-0.0348699	0.880552	0.698252	0.055245
MEPCE	MUT_uned vs HD_uned	MEPCE	FALSE	0.00470456	0.972378	0.917411	0.0121648
EIF3M	MUT_uned vs HD_uned	EIF3M	FALSE	0.01359	0.915778	0.769901	0.0382096
DHX30	MUT_uned vs HD_uned	DHX30	FALSE	0.146421	0.0300669	0.00151363	1.52191
KCTD9	MUT_uned vs HD_uned	KCTD9	FALSE	-0.0322535	0.887228	0.710178	0.0519649
ASRGL1	MUT_uned vs HD_uned	ASRGL1	FALSE	-0.633583	0.337939	0.0883492	0.471162
LRRC8D	MUT_uned vs HD_uned	LRRC8D	FALSE	0.333655	0.707164	0.406583	0.15048
MON1B	MUT_uned vs HD_uned	MON1B	FALSE	0.0179913	0.937128	0.827339	0.0282012
CYB5R4	MUT_uned vs HD_uned	CYB5R4	FALSE	0.0292663	0.759975	0.494135	0.119201
BZW1	MUT_uned vs HD_uned	BZW1	FALSE	-0.0735459	0.390045	0.115285	0.408885
TRMT10C	MUT_uned vs HD_uned	TRMT10C	FALSE	0.140512	0.011422	0.000326241	1.94226
DDX46	MUT_uned vs HD_uned	DDX46	FALSE	0.0503126	0.50421	0.197057	0.297388
MARK2	MUT_uned vs HD_uned	MARK2	FALSE	-0.149686	0.59758	0.276104	0.223604
UNC13D	MUT_uned vs HD_uned	UNC13D	FALSE	0.0087621	0.976835	0.928931	0.010179
SND1	MUT_uned vs HD_uned	SND1	FALSE	-0.103859	0.544616	0.228633	0.263909
BTN2A1	MUT_uned vs HD_uned	BTN2A1	FALSE	-0.210562	0.883603	0.70462	0.0537428
ASXL2	MUT_uned vs HD_uned	ASXL2	FALSE	-0.245229	0.237323	0.0448039	0.62466
SSH2	MUT_uned vs HD_uned	SSH2	FALSE	-0.0467702	0.844026	0.629026	0.0736444
NOL8	MUT_uned vs HD_uned	NOL8	FALSE	0.152521	0.294091	0.0668765	0.531519
INTS8	MUT_uned vs HD_uned	INTS8	FALSE	0.106296	0.251031	0.0496362	0.600272
CBLL1	MUT_uned vs HD_uned	CBLL1	FALSE	-0.0329843	0.919104	0.779182	0.0366353
RPS27L	MUT_uned vs HD_uned	RPS27L	FALSE	0.11927	0.225917	0.0407135	0.646052
MED25	MUT_uned vs HD_uned	MED25	FALSE	0.0501092	0.837834	0.613692	0.0768419
LARP4	MUT_uned vs HD_uned	LARP4	FALSE	0.0387093	0.809881	0.567083	0.0915786
MED13L	MUT_uned vs HD_uned	MED13L	FALSE	-0.0105912	0.980191	0.941729	0.0086895
CENPU	MUT_uned vs HD_uned	CENPU	FALSE	0.0950093	0.788824	0.53414	0.10302
UBE2R2	MUT_uned vs HD_uned	UBE2R2	FALSE	0.371588	0.0452705	0.00287076	1.34419
FRA10AC1	MUT_uned vs HD_uned	FRA10AC1	FALSE	0.326326	0.294091	0.0669025	0.531519
SUPT6H	MUT_uned vs HD_uned	SUPT6H	FALSE	0.0373884	0.545973	0.229693	0.262829
MMS22L	MUT_uned vs HD_uned	MMS22L	FALSE	0.168919	0.0765493	0.00671274	1.11606
QSOX2	MUT_uned vs HD_uned	QSOX2	FALSE	0.0325935	0.872958	0.686006	0.0590067
C15orf39	MUT_uned vs HD_uned	C15orf39	FALSE	-0.203997	0.0649858	0.0052117	1.18718
LRSAM1	MUT_uned vs HD_uned	LRSAM1	FALSE	0.103273	0.437949	0.144415	0.358576
C16orf54	MUT_uned vs HD_uned	C16orf54	FALSE	-0.0892135	0.680285	0.371544	0.167309
IL27RA	MUT_uned vs HD_uned	IL27RA	FALSE	0.00520519	0.986249	0.963841	0.00601321
TMEM205	MUT_uned vs HD_uned	TMEM205	FALSE	0.609939	0.286566	0.0632391	0.542775
POGLUT2	MUT_uned vs HD_uned	POGLUT2	FALSE	-0.153086	0.645452	0.325718	0.190136
CYP20A1	MUT_uned vs HD_uned	CYP20A1	FALSE	0.207327	0.23614	0.0441886	0.626831
SASS6	MUT_uned vs HD_uned	SASS6	FALSE	-0.0198871	0.967488	0.899115	0.0143545
CRTC3	MUT_uned vs HD_uned	CRTC3	FALSE	-0.225634	0.0974828	0.00990253	1.01107
FIP1L1	MUT_uned vs HD_uned	FIP1L1	FALSE	-0.312086	0.0544696	0.00395413	1.26385
AFTPH	MUT_uned vs HD_uned	AFTPH	FALSE	-0.0564696	0.661711	0.346843	0.179332
ANKRD11	MUT_uned vs HD_uned	ANKRD11	FALSE	0.116652	0.771056	0.510653	0.112914
ANKRD12	MUT_uned vs HD_uned	ANKRD12	FALSE	-0.198508	0.244567	0.0475747	0.611602
MTHFD1L	MUT_uned vs HD_uned	MTHFD1L	FALSE	0.16531	0.242607	0.0470019	0.615097
Q6UWV6;Q9Y6X5	MUT_uned vs HD_uned	Q6UWV6;Q9Y6X5	FALSE	0.514961	0.0359411	0.00195981	1.44441
SARM1	MUT_uned vs HD_uned	SARM1	FALSE	0.00743569	0.96839	0.904123	0.0139496
Q6STE5;Q92925;Q96GM5	MUT_uned vs HD_uned	Q6STE5;Q92925;Q96GM5	FALSE	-0.202984	0.642807	0.321831	0.191919
Q6STE5;Q92925	MUT_uned vs HD_uned	Q6STE5;Q92925	FALSE	-0.0575443	0.774858	0.515011	0.110778
SAMD1	MUT_uned vs HD_uned	SAMD1	FALSE	0.129405	0.45932	0.160449	0.337885
FAM111B	MUT_uned vs HD_uned	FAM111B	FALSE	0.0509044	0.874654	0.689666	0.0581637
Q6S8J3;Q9BYX7;A5A3E0;P0CG38;P0CG39	MUT_uned vs HD_uned	Q6S8J3;Q9BYX7;A5A3E0;P0CG38;P0CG39	FALSE	-0.238931	0.7875	0.532646	0.103749
AGTRAP	MUT_uned vs HD_uned	AGTRAP	FALSE	-0.694467	0.17918	0.0277794	0.746711
WDR74	MUT_uned vs HD_uned	WDR74	FALSE	0.0864356	0.612021	0.290992	0.213233
RICTOR	MUT_uned vs HD_uned	RICTOR	FALSE	-0.00724413	0.973744	0.920229	0.0115552
BLOC1S2	MUT_uned vs HD_uned	BLOC1S2	FALSE	0.066304	0.779123	0.519572	0.108394
BLOC1S3	MUT_uned vs HD_uned	BLOC1S3	FALSE	-0.0486499	0.865201	0.668852	0.0628828
TRAF7	MUT_uned vs HD_uned	TRAF7	FALSE	0.00874393	0.990364	0.974694	0.00420498
TMED8	MUT_uned vs HD_uned	TMED8	FALSE	-0.158538	0.485506	0.180445	0.313805
Q6PL18;Q9ULI0	MUT_uned vs HD_uned	Q6PL18;Q9ULI0	FALSE	-0.297007	0.0170927	0.000604922	1.76719
Q6STE5;Q96GM5	MUT_uned vs HD_uned	Q6STE5;Q96GM5	FALSE	0.433951	0.697541	0.391954	0.15643
ABRAXAS1	MUT_uned vs HD_uned	ABRAXAS1	FALSE	-0.152982	0.568365	0.248581	0.245373
CWC27	MUT_uned vs HD_uned	CWC27	FALSE	-0.105173	0.543444	0.22771	0.264845
PI16	MUT_uned vs HD_uned	PI16	FALSE	-0.0838443	0.971836	0.91289	0.0124069
Q6ZR08;Q8WXX0	MUT_uned vs HD_uned	Q6ZR08;Q8WXX0	FALSE	0.646027	0.0935671	0.00927873	1.02888
GDPGP1	MUT_uned vs HD_uned	GDPGP1	FALSE	0.195681	0.676018	0.365512	0.170042
NBEAL2	MUT_uned vs HD_uned	NBEAL2	FALSE	0.0169044	0.894887	0.726629	0.0482316
NFXL1	MUT_uned vs HD_uned	NFXL1	FALSE	0.234642	0.296183	0.0677582	0.52844
Q6ZN66;Q96PP9	MUT_uned vs HD_uned	Q6ZN66;Q96PP9	FALSE	-0.0913867	0.933576	0.817141	0.0298505
ZNF574	MUT_uned vs HD_uned	ZNF574	FALSE	0.241967	0.313225	0.0759322	0.504143
AEBP2	MUT_uned vs HD_uned	AEBP2	FALSE	0.0141769	0.964598	0.892704	0.0156539
SYNE3	MUT_uned vs HD_uned	SYNE3	FALSE	0.0168562	0.933169	0.814025	0.0300398
LDHAL6A	MUT_uned vs HD_uned	LDHAL6A	FALSE	-0.0162111	0.981692	0.95027	0.0080248
PPP1R21	MUT_uned vs HD_uned	PPP1R21	FALSE	-0.0914761	0.134319	0.0168567	0.871864
CERS6	MUT_uned vs HD_uned	CERS6	FALSE	0.469089	0.0470116	0.00308338	1.32779
KYAT3	MUT_uned vs HD_uned	KYAT3	FALSE	-0.0641572	0.750685	0.474947	0.124542
HSDL2	MUT_uned vs HD_uned	HSDL2	FALSE	0.189788	0.470884	0.16975	0.327086
THADA	MUT_uned vs HD_uned	THADA	FALSE	0.00808915	0.977933	0.932778	0.00969104
CD109	MUT_uned vs HD_uned	CD109	FALSE	-0.000202211	0.999384	0.998297	0.000267666
GIGYF2	MUT_uned vs HD_uned	GIGYF2	FALSE	-0.0784501	0.260309	0.0532177	0.584511
B3GLCT	MUT_uned vs HD_uned	B3GLCT	FALSE	0.104885	0.659598	0.342028	0.180721
NAPRT	MUT_uned vs HD_uned	NAPRT	FALSE	-0.335839	0.147467	0.0198836	0.831304
Q6WKZ4;Q7L804	MUT_uned vs HD_uned	Q6WKZ4;Q7L804	FALSE	-0.258011	0.237108	0.0445634	0.625053
RAB11FIP1	MUT_uned vs HD_uned	RAB11FIP1	FALSE	-0.364046	2.1669e-05	3.93e-08	4.66416
MPRIP	MUT_uned vs HD_uned	MPRIP	FALSE	-0.0727361	0.699807	0.394576	0.155022
BCOR	MUT_uned vs HD_uned	BCOR	FALSE	-0.0784262	0.803648	0.557477	0.0949342
PACS1	MUT_uned vs HD_uned	PACS1	FALSE	0.144325	0.473841	0.172275	0.324367
Q6VN20;Q96S59	MUT_uned vs HD_uned	Q6VN20;Q96S59	FALSE	0.47177	0.276304	0.0589319	0.558612
RANBP10	MUT_uned vs HD_uned	RANBP10	FALSE	-0.343901	0.00792494	0.000173396	2.101
ATF7IP	MUT_uned vs HD_uned	ATF7IP	FALSE	-0.0409347	0.756262	0.483624	0.121328
DPP8	MUT_uned vs HD_uned	DPP8	FALSE	-0.144967	0.552132	0.235418	0.257957
WDR82	MUT_uned vs HD_uned	WDR82	FALSE	0.131503	0.421875	0.134365	0.374816
CRELD2	MUT_uned vs HD_uned	CRELD2	FALSE	-0.193858	0.667692	0.353484	0.175424
CDC37L1	MUT_uned vs HD_uned	CDC37L1	FALSE	0.0567456	0.875334	0.691047	0.0578264
Q86TC9;Q8WX93	MUT_uned vs HD_uned	Q86TC9;Q8WX93	FALSE	0.647325	0.740935	0.458666	0.13022
PARS2	MUT_uned vs HD_uned	PARS2	FALSE	0.105993	0.583519	0.26342	0.233945
RRAGA	MUT_uned vs HD_uned	RRAGA	FALSE	0.347917	0.497037	0.190605	0.303611
PTAR1	MUT_uned vs HD_uned	PTAR1	FALSE	0.497853	0.50041	0.193331	0.300674
TSEN54	MUT_uned vs HD_uned	TSEN54	FALSE	-0.0392322	0.853987	0.649728	0.0685485
C5orf24	MUT_uned vs HD_uned	C5orf24	FALSE	-0.741285	0.562238	0.243324	0.25008
ARHGAP30	MUT_uned vs HD_uned	ARHGAP30	FALSE	-0.147784	0.0432814	0.00271257	1.3637
RBBP6	MUT_uned vs HD_uned	RBBP6	FALSE	0.0306255	0.801786	0.554993	0.0959414
Q7Z6B7;P0DMP2	MUT_uned vs HD_uned	Q7Z6B7;P0DMP2	FALSE	-0.120879	0.822084	0.588027	0.0850841
CCDC91	MUT_uned vs HD_uned	CCDC91	FALSE	0.810216	0.184478	0.0295724	0.734056
BTLA	MUT_uned vs HD_uned	BTLA	FALSE	0.356258	0.828892	0.599294	0.0815021
NET1	MUT_uned vs HD_uned	NET1	FALSE	0.0690999	0.944292	0.846316	0.0248935
SNX20	MUT_uned vs HD_uned	SNX20	FALSE	0.0988041	0.45557	0.157544	0.341445
BCDIN3D	MUT_uned vs HD_uned	BCDIN3D	FALSE	-0.0142888	0.982444	0.952074	0.00769201
APBB1IP	MUT_uned vs HD_uned	APBB1IP	FALSE	0.176131	0.25685	0.0517484	0.590321
Q7Z5L9;Q9H1B7	MUT_uned vs HD_uned	Q7Z5L9;Q9H1B7	FALSE	-0.0515035	0.878016	0.695034	0.0564977
TECPR1	MUT_uned vs HD_uned	TECPR1	FALSE	-0.22039	0.242104	0.0467807	0.615999
IRF2BP2	MUT_uned vs HD_uned	IRF2BP2	FALSE	0.0276451	0.899772	0.737184	0.0458678
WAPL	MUT_uned vs HD_uned	WAPL	FALSE	0.0631063	0.386137	0.112777	0.413259
RAI1	MUT_uned vs HD_uned	RAI1	FALSE	0.156842	0.645452	0.32588	0.190136
GOLGA7	MUT_uned vs HD_uned	GOLGA7	FALSE	-0.119411	0.558601	0.240293	0.252898
AKNA	MUT_uned vs HD_uned	AKNA	FALSE	-0.278613	0.0102646	0.00027606	1.98866
EMSY	MUT_uned vs HD_uned	EMSY	FALSE	0.0926641	0.641865	0.320971	0.192556
Q7Z570;Q9UKJ3;A4D1E1	MUT_uned vs HD_uned	Q7Z570;Q9UKJ3;A4D1E1	FALSE	-0.208859	0.765535	0.502466	0.116035
BRAP	MUT_uned vs HD_uned	BRAP	FALSE	-0.14054	0.15161	0.0206667	0.819271
DCXR	MUT_uned vs HD_uned	DCXR	FALSE	0.0691523	0.735741	0.451451	0.133275
Q7Z4V5;Q9Y3E1	MUT_uned vs HD_uned	Q7Z4V5;Q9Y3E1	FALSE	-0.287923	0.0727114	0.0062181	1.1384
HDGFL2	MUT_uned vs HD_uned	HDGFL2	FALSE	-0.161844	0.0919388	0.00905419	1.0365
ZNF438	MUT_uned vs HD_uned	ZNF438	FALSE	0.281761	0.0412615	0.00247699	1.38445
KIF21A	MUT_uned vs HD_uned	KIF21A	FALSE	0.0101087	0.966054	0.896175	0.0149986
C6orf120	MUT_uned vs HD_uned	C6orf120	FALSE	-0.234872	0.253035	0.0503269	0.596819
R3HCC1L	MUT_uned vs HD_uned	R3HCC1L	FALSE	-0.0517224	0.783403	0.526684	0.106015
HEATR3	MUT_uned vs HD_uned	HEATR3	FALSE	0.0959059	0.4513	0.154214	0.345534
RABEPK	MUT_uned vs HD_uned	RABEPK	FALSE	0.191074	0.170107	0.0251493	0.769277
HUWE1	MUT_uned vs HD_uned	HUWE1	FALSE	0.046822	0.442692	0.148257	0.353898
Q86T65;Q9Y4D1	MUT_uned vs HD_uned	Q86T65;Q9Y4D1	FALSE	0.251481	0.859205	0.658089	0.0659034
PIP4P1	MUT_uned vs HD_uned	PIP4P1	FALSE	-0.113788	0.713877	0.416598	0.146377
TRAPPC6B	MUT_uned vs HD_uned	TRAPPC6B	FALSE	-0.239536	0.52064	0.210594	0.283463
GLRX5	MUT_uned vs HD_uned	GLRX5	FALSE	-0.200422	0.726066	0.436657	0.139024
TEDC1	MUT_uned vs HD_uned	TEDC1	FALSE	-0.756025	0.513153	0.203241	0.289753
DHDDS	MUT_uned vs HD_uned	DHDDS	FALSE	0.060134	0.929201	0.805741	0.0318904
GALNT7	MUT_uned vs HD_uned	GALNT7	FALSE	0.302702	0.102133	0.0109794	0.990832
PCGF5	MUT_uned vs HD_uned	PCGF5	FALSE	-0.246944	0.242937	0.0470967	0.614507
RALYL	MUT_uned vs HD_uned	RALYL	FALSE	0.234402	0.925393	0.795573	0.0336739
ZER1	MUT_uned vs HD_uned	ZER1	FALSE	0.00811347	0.993226	0.980863	0.00295196
Q7Z7L1;Q08AF3	MUT_uned vs HD_uned	Q7Z7L1;Q08AF3	FALSE	0.265693	0.833897	0.608274	0.0788878
SLFN11	MUT_uned vs HD_uned	SLFN11	FALSE	0.159543	0.449762	0.15271	0.347017
CENPV	MUT_uned vs HD_uned	CENPV	FALSE	-0.0823476	0.678161	0.368201	0.168667
FBXO33	MUT_uned vs HD_uned	FBXO33	FALSE	0.207942	0.674291	0.362321	0.171152
CMC1	MUT_uned vs HD_uned	CMC1	FALSE	-0.113964	0.745833	0.465842	0.127358
TMED4	MUT_uned vs HD_uned	TMED4	FALSE	-0.324961	0.48533	0.180307	0.313963
VPS13B	MUT_uned vs HD_uned	VPS13B	FALSE	-0.101029	0.871386	0.681109	0.0597892
MRPL55	MUT_uned vs HD_uned	MRPL55	FALSE	-0.00812531	0.973919	0.921949	0.0114774
KHDC4	MUT_uned vs HD_uned	KHDC4	FALSE	-0.0374496	0.843626	0.627996	0.0738499
Q7Z7E8;Q8WVN8	MUT_uned vs HD_uned	Q7Z7E8;Q8WVN8	FALSE	0.230251	0.0466127	0.00304633	1.3315
UBE2Q1	MUT_uned vs HD_uned	UBE2Q1	FALSE	0.151893	0.14137	0.0184113	0.849644
TAF8	MUT_uned vs HD_uned	TAF8	FALSE	-0.302386	0.328611	0.0841869	0.483318
PXK	MUT_uned vs HD_uned	PXK	FALSE	-0.152212	0.465242	0.165102	0.332321
CTU1	MUT_uned vs HD_uned	CTU1	FALSE	0.169811	0.120883	0.0140608	0.917636
CNTRL	MUT_uned vs HD_uned	CNTRL	FALSE	-0.189134	0.00986741	0.00025061	2.0058
Q7Z739;Q9BYJ9;Q9Y5A9	MUT_uned vs HD_uned	Q7Z739;Q9BYJ9;Q9Y5A9	FALSE	-0.174049	0.194435	0.0321279	0.711226
Q7Z739;Q9BYJ9	MUT_uned vs HD_uned	Q7Z739;Q9BYJ9	FALSE	0.0685246	0.865201	0.669137	0.0628828
YTHDF3	MUT_uned vs HD_uned	YTHDF3	FALSE	-0.246495	0.0935671	0.00924814	1.02888
MRPL10	MUT_uned vs HD_uned	MRPL10	FALSE	0.103809	0.471637	0.17079	0.326393
TTC21B	MUT_uned vs HD_uned	TTC21B	FALSE	0.153641	0.843626	0.627213	0.0738499
POGLUT3	MUT_uned vs HD_uned	POGLUT3	FALSE	-0.248573	0.185743	0.0299963	0.731086
[truncated: 55,954 more rows]
