# Supplementary material for: Precision T cell correction platform for inborn errors of immunity
Source: Mol Ther. 2025 Aug 12;33(11):5624–43. doi: 10.1016/j.ymthe.2025.08.018 (PMC12628183; doi:10.1016/j.ymthe.2025.08.018)
Supplement: Table S20. Mass spectrometry comparing all samples to unedited DADA2 patients [file mmc7.xlsx]

## Sheet: Sheet1
	Comparison	Name	significant	fold_change	p_value_adj	p_value	p_value_adj_neg_log10	Highlight
IGLV3-10	MUT_RNPnDMSO vs MUT_uned	IGLV3-10	FALSE	0.482041	0.923308	0.594758	0.0346532
ELP5	MUT_RNPnDMSO vs MUT_uned	ELP5	FALSE	0.0362644	0.969748	0.786687	0.0133412
MICAL1	MUT_RNPnDMSO vs MUT_uned	MICAL1	FALSE	-0.0637023	0.761032	0.118348	0.118597
RB1CC1	MUT_RNPnDMSO vs MUT_uned	RB1CC1	FALSE	0.154687	0.778101	0.181711	0.108964
Q8TDX7;Q9HC98	MUT_RNPnDMSO vs MUT_uned	Q8TDX7;Q9HC98	FALSE	-0.148536	0.651354	0.044783	0.186183
NEK7	MUT_RNPnDMSO vs MUT_uned	NEK7	FALSE	0.0532061	0.865553	0.390967	0.0627065
LRRC8C	MUT_RNPnDMSO vs MUT_uned	LRRC8C	FALSE	-0.10298	0.882785	0.440611	0.0541451
Q8TDR2;Q8N165	MUT_RNPnDMSO vs MUT_uned	Q8TDR2;Q8N165	FALSE	-0.0197752	0.98533	0.882166	0.00641812
GNPDA2	MUT_RNPnDMSO vs MUT_uned	GNPDA2	FALSE	-0.0728175	0.738842	0.089817	0.131448
RNASEH2C	MUT_RNPnDMSO vs MUT_uned	RNASEH2C	FALSE	0.113088	0.738842	0.0914424	0.131448
BRIX1	MUT_RNPnDMSO vs MUT_uned	BRIX1	FALSE	-0.274105	0.774856	0.170722	0.110779
BLOC1S5	MUT_RNPnDMSO vs MUT_uned	BLOC1S5	FALSE	0.0844341	0.870082	0.414555	0.06044
RASGRP4	MUT_RNPnDMSO vs MUT_uned	RASGRP4	FALSE	-0.115415	0.885076	0.44963	0.0530196
DDX54	MUT_RNPnDMSO vs MUT_uned	DDX54	FALSE	-0.162553	0.793227	0.202787	0.100602
Q8TE73;Q9NRZ9	MUT_RNPnDMSO vs MUT_uned	Q8TE73;Q9NRZ9	FALSE	-0.0278808	0.999538	0.945304	0.000200576
DTX3L	MUT_RNPnDMSO vs MUT_uned	DTX3L	FALSE	0.00410728	0.999922	0.965006	3.38361e-05
Q8TD46;Q6Q8B3	MUT_RNPnDMSO vs MUT_uned	Q8TD46;Q6Q8B3	FALSE	1.14358	0.663147	0.0548681	0.17839
GPT2	MUT_RNPnDMSO vs MUT_uned	GPT2	FALSE	-0.023485	0.981765	0.867535	0.00799257
Q8TD26;Q9HCK8	MUT_RNPnDMSO vs MUT_uned	Q8TD26;Q9HCK8	FALSE	0.866738	0.802963	0.24793	0.0953044
CHD6	MUT_RNPnDMSO vs MUT_uned	CHD6	FALSE	-0.0816184	0.841528	0.340657	0.0749314
NEK9	MUT_RNPnDMSO vs MUT_uned	NEK9	FALSE	-0.0309624	0.89134	0.472689	0.0499564
BICD2	MUT_RNPnDMSO vs MUT_uned	BICD2	FALSE	0.0876553	0.822279	0.290047	0.0849807
CD99L2	MUT_RNPnDMSO vs MUT_uned	CD99L2	FALSE	0.188232	0.838323	0.330131	0.0765887
URGCP	MUT_RNPnDMSO vs MUT_uned	URGCP	FALSE	-0.154134	0.770421	0.156243	0.113272
PREX1	MUT_RNPnDMSO vs MUT_uned	PREX1	FALSE	0.00502103	0.997901	0.940165	0.000912746
ALMS1	MUT_RNPnDMSO vs MUT_uned	ALMS1	FALSE	1.05563	0.761032	0.132569	0.118597
HM13	MUT_RNPnDMSO vs MUT_uned	HM13	FALSE	0.123045	0.866402	0.399272	0.0622805
SPPL2A	MUT_RNPnDMSO vs MUT_uned	SPPL2A	FALSE	-0.495356	0.287687	0.00264092	0.54108
SPPL2B	MUT_RNPnDMSO vs MUT_uned	SPPL2B	FALSE	-0.00249101	0.999922	0.995076	3.38361e-05
PLEKHO2	MUT_RNPnDMSO vs MUT_uned	PLEKHO2	FALSE	0.040733	0.89804	0.498865	0.0467043
CERK	MUT_RNPnDMSO vs MUT_uned	CERK	FALSE	-0.237382	0.89485	0.480013	0.0482499
NSUN6	MUT_RNPnDMSO vs MUT_uned	NSUN6	FALSE	0.044724	0.923308	0.5947	0.0346532
DTD1	MUT_RNPnDMSO vs MUT_uned	DTD1	FALSE	-0.0862087	0.802963	0.253506	0.0953044
MZB1	MUT_RNPnDMSO vs MUT_uned	MZB1	FALSE	0.0635568	0.981765	0.867926	0.00799257
PYROXD1	MUT_RNPnDMSO vs MUT_uned	PYROXD1	FALSE	0.0579486	0.89804	0.495078	0.0467043
CASTOR1	MUT_RNPnDMSO vs MUT_uned	CASTOR1	FALSE	-0.0931375	0.965412	0.758504	0.0152871
NPRL2	MUT_RNPnDMSO vs MUT_uned	NPRL2	FALSE	0.0028093	0.999922	0.988372	3.38361e-05
COG1	MUT_RNPnDMSO vs MUT_uned	COG1	FALSE	0.013185	0.963605	0.74849	0.0161009
NOC3L	MUT_RNPnDMSO vs MUT_uned	NOC3L	FALSE	-0.176622	0.471936	0.0124839	0.326117
SETD7	MUT_RNPnDMSO vs MUT_uned	SETD7	FALSE	-0.147946	0.891124	0.470911	0.0500618
AEN	MUT_RNPnDMSO vs MUT_uned	AEN	FALSE	0.0725346	0.974168	0.827528	0.0113662
HASPIN	MUT_RNPnDMSO vs MUT_uned	HASPIN	FALSE	-0.0091482	0.994777	0.929602	0.00227411
ZNF384	MUT_RNPnDMSO vs MUT_uned	ZNF384	FALSE	-0.149645	0.612789	0.0337519	0.212689
GIPC2	MUT_RNPnDMSO vs MUT_uned	GIPC2	FALSE	-0.294633	0.7548	0.105906	0.122168
DIS3L	MUT_RNPnDMSO vs MUT_uned	DIS3L	FALSE	-0.0675932	0.929801	0.617071	0.0316101
UBASH3B	MUT_RNPnDMSO vs MUT_uned	UBASH3B	FALSE	-0.0829687	0.961737	0.717525	0.0169439
TBCK	MUT_RNPnDMSO vs MUT_uned	TBCK	FALSE	-0.0607842	0.859324	0.374079	0.0658432
Q8TF09;Q9NP97	MUT_RNPnDMSO vs MUT_uned	Q8TF09;Q9NP97	FALSE	0.410518	0.757023	0.113716	0.120891
PNISR	MUT_RNPnDMSO vs MUT_uned	PNISR	FALSE	0.330831	0.883179	0.442923	0.0539514
USP33	MUT_RNPnDMSO vs MUT_uned	USP33	FALSE	0.0603777	0.961737	0.715911	0.0169439
IPO4	MUT_RNPnDMSO vs MUT_uned	IPO4	FALSE	-0.0537675	0.778101	0.178553	0.108964
SMCR8	MUT_RNPnDMSO vs MUT_uned	SMCR8	FALSE	-0.0430057	0.955444	0.690011	0.0197947
RAPGEF6	MUT_RNPnDMSO vs MUT_uned	RAPGEF6	FALSE	-0.103631	0.592312	0.0289037	0.227449
GEMIN5	MUT_RNPnDMSO vs MUT_uned	GEMIN5	FALSE	-0.00431709	0.992606	0.918112	0.00322307
Q8TEQ0;Q8IUI4	MUT_RNPnDMSO vs MUT_uned	Q8TEQ0;Q8IUI4	FALSE	0.140209	0.954093	0.68168	0.0204095
CEP192	MUT_RNPnDMSO vs MUT_uned	CEP192	FALSE	-0.0521446	0.899969	0.50787	0.0457724
NUP210	MUT_RNPnDMSO vs MUT_uned	NUP210	FALSE	-0.0711278	0.854249	0.358681	0.0684156
TRPC4AP	MUT_RNPnDMSO vs MUT_uned	TRPC4AP	FALSE	-0.133303	0.766206	0.147172	0.115655
DOT1L	MUT_RNPnDMSO vs MUT_uned	DOT1L	FALSE	-0.0382106	0.961845	0.725041	0.016895
UTP15	MUT_RNPnDMSO vs MUT_uned	UTP15	FALSE	-0.025852	0.953341	0.67931	0.0207516
DCAF11	MUT_RNPnDMSO vs MUT_uned	DCAF11	FALSE	0.0349168	0.940699	0.645474	0.0265494
PPP4R1	MUT_RNPnDMSO vs MUT_uned	PPP4R1	FALSE	0.0295683	0.872515	0.420502	0.059227
PNPT1	MUT_RNPnDMSO vs MUT_uned	PNPT1	FALSE	-0.0293193	0.823123	0.293795	0.0845351
STT3B	MUT_RNPnDMSO vs MUT_uned	STT3B	FALSE	-0.0942521	0.883412	0.445755	0.0538369
PI4K2B	MUT_RNPnDMSO vs MUT_uned	PI4K2B	FALSE	-0.0820942	0.805278	0.261043	0.094054
RIN3	MUT_RNPnDMSO vs MUT_uned	RIN3	FALSE	0.00929165	0.998214	0.940739	0.000776186
SPATA20	MUT_RNPnDMSO vs MUT_uned	SPATA20	FALSE	-0.0264092	0.999538	0.94625	0.000200576
CXorf38	MUT_RNPnDMSO vs MUT_uned	CXorf38	FALSE	0.0593465	0.888088	0.46375	0.0515441
NPLOC4	MUT_RNPnDMSO vs MUT_uned	NPLOC4	FALSE	0.0312151	0.903568	0.516997	0.044039
NEIL3	MUT_RNPnDMSO vs MUT_uned	NEIL3	FALSE	0.0148121	0.999922	0.964848	3.38361e-05
Q8TAQ2;Q92922	MUT_RNPnDMSO vs MUT_uned	Q8TAQ2;Q92922	FALSE	0.162122	0.854249	0.360057	0.0684156
SMARCC2	MUT_RNPnDMSO vs MUT_uned	SMARCC2	FALSE	0.0431752	0.802963	0.22561	0.0953044
PPP1R35	MUT_RNPnDMSO vs MUT_uned	PPP1R35	FALSE	0.160808	0.965412	0.758471	0.0152871
CEP76	MUT_RNPnDMSO vs MUT_uned	CEP76	FALSE	0.227684	0.766156	0.143217	0.115683
Q8TAG9;Q9Y2D4	MUT_RNPnDMSO vs MUT_uned	Q8TAG9;Q9Y2D4	FALSE	-0.107086	0.979802	0.851742	0.0088619
EXOC6	MUT_RNPnDMSO vs MUT_uned	EXOC6	FALSE	0.015275	0.96196	0.733125	0.0168429
WDR48	MUT_RNPnDMSO vs MUT_uned	WDR48	FALSE	0.00690345	0.980042	0.8611	0.00875544
GADD45GIP1	MUT_RNPnDMSO vs MUT_uned	GADD45GIP1	FALSE	1.40971e-05	0.999926	0.999845	3.21945e-05
GDAP1	MUT_RNPnDMSO vs MUT_uned	GDAP1	FALSE	0.180006	0.761032	0.126431	0.118597
SNIP1	MUT_RNPnDMSO vs MUT_uned	SNIP1	FALSE	-0.0341885	0.94505	0.655097	0.0245451
GRPEL2	MUT_RNPnDMSO vs MUT_uned	GRPEL2	FALSE	0.0315817	0.970629	0.801386	0.0129466
RP9	MUT_RNPnDMSO vs MUT_uned	RP9	FALSE	0.436526	0.679764	0.0595547	0.167642
COQ8A	MUT_RNPnDMSO vs MUT_uned	COQ8A	FALSE	0.175412	0.770421	0.157033	0.113272
PPTC7	MUT_RNPnDMSO vs MUT_uned	PPTC7	FALSE	-0.0279212	0.98533	0.881441	0.00641812
WDR36	MUT_RNPnDMSO vs MUT_uned	WDR36	FALSE	-0.0535876	0.822586	0.29257	0.0848185
THOC2	MUT_RNPnDMSO vs MUT_uned	THOC2	FALSE	-0.0418772	0.865553	0.390983	0.0627065
MCFD2	MUT_RNPnDMSO vs MUT_uned	MCFD2	FALSE	0.287964	0.735979	0.0849135	0.133135
NCOA7	MUT_RNPnDMSO vs MUT_uned	NCOA7	FALSE	-0.0269783	0.963605	0.749444	0.0161009
CDC26	MUT_RNPnDMSO vs MUT_uned	CDC26	FALSE	-0.106209	0.854249	0.364419	0.0684156
COP1	MUT_RNPnDMSO vs MUT_uned	COP1	FALSE	0.0265088	0.97053	0.795625	0.012991
NEDD1	MUT_RNPnDMSO vs MUT_uned	NEDD1	FALSE	-0.011019	0.968308	0.768689	0.0139865
GIMAP7	MUT_RNPnDMSO vs MUT_uned	GIMAP7	FALSE	-0.0587769	0.955658	0.69046	0.0196974
TDRD7	MUT_RNPnDMSO vs MUT_uned	TDRD7	FALSE	0.196771	0.595891	0.0296997	0.224833
OCC1	MUT_RNPnDMSO vs MUT_uned	OCC1	FALSE	0.198803	0.726849	0.0769078	0.138556
NUBPL	MUT_RNPnDMSO vs MUT_uned	NUBPL	FALSE	0.171311	0.741268	0.0955348	0.130025
FBXO30	MUT_RNPnDMSO vs MUT_uned	FBXO30	FALSE	0.135989	0.661733	0.0504728	0.179317
SLC35B2	MUT_RNPnDMSO vs MUT_uned	SLC35B2	FALSE	0.110785	0.869199	0.411834	0.0608808
CIP2A	MUT_RNPnDMSO vs MUT_uned	CIP2A	FALSE	-0.102656	0.738842	0.0935874	0.131448
ZFAND1	MUT_RNPnDMSO vs MUT_uned	ZFAND1	FALSE	-0.0454086	0.963605	0.743062	0.0161009
Q8TCE6;Q6NSW5	MUT_RNPnDMSO vs MUT_uned	Q8TCE6;Q6NSW5	FALSE	0.130602	0.802963	0.231394	0.0953044
DENND10	MUT_RNPnDMSO vs MUT_uned	DENND10	FALSE	0.205983	0.49405	0.0152802	0.306229
NT5C	MUT_RNPnDMSO vs MUT_uned	NT5C	FALSE	0.0115988	0.989297	0.895372	0.0046731
MRPL30	MUT_RNPnDMSO vs MUT_uned	MRPL30	FALSE	-0.0349166	0.954842	0.684463	0.0200687
IFI44	MUT_RNPnDMSO vs MUT_uned	IFI44	FALSE	0.0705724	0.98533	0.881662	0.00641812
LRRC20	MUT_RNPnDMSO vs MUT_uned	LRRC20	FALSE	-0.0212463	0.985266	0.879616	0.00644646
POC1B	MUT_RNPnDMSO vs MUT_uned	POC1B	FALSE	0.272163	0.876206	0.427467	0.0573937
RDH11	MUT_RNPnDMSO vs MUT_uned	RDH11	FALSE	-0.0477739	0.846231	0.348141	0.0725111
TBC1D15	MUT_RNPnDMSO vs MUT_uned	TBC1D15	FALSE	0.0197958	0.937253	0.636646	0.0281433
MDM1	MUT_RNPnDMSO vs MUT_uned	MDM1	FALSE	-0.160885	0.838323	0.335465	0.0765887
TRMT10A	MUT_RNPnDMSO vs MUT_uned	TRMT10A	FALSE	-0.19475	0.761032	0.13073	0.118597
WDR20	MUT_RNPnDMSO vs MUT_uned	WDR20	FALSE	0.193795	0.778101	0.181324	0.108964
PIP4K2C	MUT_RNPnDMSO vs MUT_uned	PIP4K2C	FALSE	-0.0433398	0.90432	0.518913	0.0436781
TMEM167A	MUT_RNPnDMSO vs MUT_uned	TMEM167A	FALSE	-0.187941	0.722866	0.0762687	0.140942
SLC25A40	MUT_RNPnDMSO vs MUT_uned	SLC25A40	FALSE	-0.345973	0.804092	0.257961	0.0946941
DNAJB14	MUT_RNPnDMSO vs MUT_uned	DNAJB14	FALSE	-0.58276	0.89804	0.490224	0.0467043
ZCCHC10	MUT_RNPnDMSO vs MUT_uned	ZCCHC10	FALSE	0.0678941	0.964586	0.753936	0.0156589
ZCRB1	MUT_RNPnDMSO vs MUT_uned	ZCRB1	FALSE	0.15753	0.544565	0.0201285	0.26395
PRXL2B	MUT_RNPnDMSO vs MUT_uned	PRXL2B	FALSE	-0.166969	0.651354	0.0468817	0.186183
NANP	MUT_RNPnDMSO vs MUT_uned	NANP	FALSE	0.0484349	0.917712	0.577125	0.0372934
BAHD1	MUT_RNPnDMSO vs MUT_uned	BAHD1	FALSE	-0.0917145	0.952149	0.676245	0.0212951
UBA3	MUT_RNPnDMSO vs MUT_uned	UBA3	FALSE	0.00941805	0.979802	0.854754	0.0088619
Q8TBC3;Q9Y597	MUT_RNPnDMSO vs MUT_uned	Q8TBC3;Q9Y597	FALSE	0.01326	0.989188	0.8942	0.00472122
SHKBP1	MUT_RNPnDMSO vs MUT_uned	SHKBP1	FALSE	-0.0155458	0.968421	0.776683	0.0139356
KLHDC4	MUT_RNPnDMSO vs MUT_uned	KLHDC4	FALSE	-0.0843453	0.802963	0.228725	0.0953044
GOLGA5	MUT_RNPnDMSO vs MUT_uned	GOLGA5	FALSE	0.137889	0.738842	0.0921536	0.131448
PUM2	MUT_RNPnDMSO vs MUT_uned	PUM2	FALSE	-0.0818065	0.823361	0.29416	0.08441
SCFD2	MUT_RNPnDMSO vs MUT_uned	SCFD2	FALSE	0.0645956	0.696955	0.0641686	0.156795
DDX55	MUT_RNPnDMSO vs MUT_uned	DDX55	FALSE	-0.0719326	0.838323	0.336317	0.0765887
SMAP2	MUT_RNPnDMSO vs MUT_uned	SMAP2	FALSE	-0.0647439	0.882046	0.438657	0.0545089
PPIL4	MUT_RNPnDMSO vs MUT_uned	PPIL4	FALSE	0.0409145	0.77057	0.167722	0.113188
AHCTF1	MUT_RNPnDMSO vs MUT_uned	AHCTF1	FALSE	0.04431	0.829872	0.302049	0.080989
ATG4A	MUT_RNPnDMSO vs MUT_uned	ATG4A	FALSE	-0.113064	0.802963	0.231879	0.0953044
SSH1	MUT_RNPnDMSO vs MUT_uned	SSH1	FALSE	-0.00956411	0.997031	0.938503	0.0012912
SEPTIN1	MUT_RNPnDMSO vs MUT_uned	SEPTIN1	FALSE	-0.0562714	0.904411	0.524395	0.0436342
ING5	MUT_RNPnDMSO vs MUT_uned	ING5	FALSE	0.0550388	0.884053	0.447954	0.0535219
Q8WYB5;Q92794	MUT_RNPnDMSO vs MUT_uned	Q8WYB5;Q92794	FALSE	0.126396	0.962438	0.738172	0.0166273
Q8WYB5;Q92782;Q92784;Q92785;Q92794	MUT_RNPnDMSO vs MUT_uned	Q8WYB5;Q92782;Q92784;Q92785;Q92794	FALSE	0.0219501	0.999922	0.961671	3.38361e-05
CTNNBL1	MUT_RNPnDMSO vs MUT_uned	CTNNBL1	FALSE	-0.0142745	0.97053	0.792945	0.012991
THAP4	MUT_RNPnDMSO vs MUT_uned	THAP4	FALSE	0.185302	0.906117	0.544393	0.0428157
BBX	MUT_RNPnDMSO vs MUT_uned	BBX	FALSE	0.113011	0.926665	0.607218	0.0330772
BRI3BP	MUT_RNPnDMSO vs MUT_uned	BRI3BP	FALSE	-0.0941156	0.933	0.627973	0.0301184
DNAJC9	MUT_RNPnDMSO vs MUT_uned	DNAJC9	FALSE	0.152692	0.326668	0.0032355	0.485894
PIBF1	MUT_RNPnDMSO vs MUT_uned	PIBF1	FALSE	0.0182192	0.970136	0.787804	0.0131673
DGCR8	MUT_RNPnDMSO vs MUT_uned	DGCR8	FALSE	-0.0400694	0.778101	0.181297	0.108964
GATAD2B	MUT_RNPnDMSO vs MUT_uned	GATAD2B	FALSE	-0.000645769	0.999922	0.988049	3.38361e-05
MADD	MUT_RNPnDMSO vs MUT_uned	MADD	FALSE	-0.011909	0.968421	0.781134	0.0139356
ATL1	MUT_RNPnDMSO vs MUT_uned	ATL1	FALSE	-0.17143	0.888088	0.46099	0.0515441
PSPC1	MUT_RNPnDMSO vs MUT_uned	PSPC1	FALSE	0.126444	0.143118	0.000570468	0.844305
ATRIP	MUT_RNPnDMSO vs MUT_uned	ATRIP	FALSE	-0.120146	0.544565	0.0204234	0.26395
GEMIN6	MUT_RNPnDMSO vs MUT_uned	GEMIN6	FALSE	0.23993	0.838323	0.3256	0.0765887
METTL21A	MUT_RNPnDMSO vs MUT_uned	METTL21A	FALSE	-0.147792	0.78031	0.187811	0.107733
SREK1	MUT_RNPnDMSO vs MUT_uned	SREK1	FALSE	-0.086029	0.925826	0.60341	0.0334706
Q8WX94;Q9NX02	MUT_RNPnDMSO vs MUT_uned	Q8WX94;Q9NX02	FALSE	-0.0446173	0.999922	0.957104	3.38361e-05
PALLD	MUT_RNPnDMSO vs MUT_uned	PALLD	FALSE	-0.115681	0.836937	0.316896	0.0773072
NELFB	MUT_RNPnDMSO vs MUT_uned	NELFB	FALSE	-0.0610234	0.767816	0.149868	0.114743
EDARADD	MUT_RNPnDMSO vs MUT_uned	EDARADD	FALSE	-0.222975	0.822279	0.286856	0.0849807
PRPF31	MUT_RNPnDMSO vs MUT_uned	PRPF31	FALSE	0.0130314	0.97061	0.800285	0.0129553
RASSF5	MUT_RNPnDMSO vs MUT_uned	RASSF5	FALSE	0.0940559	0.802963	0.244408	0.0953044
SYNE2	MUT_RNPnDMSO vs MUT_uned	SYNE2	FALSE	0.00804563	0.998781	0.94208	0.000529675
RTN4IP1	MUT_RNPnDMSO vs MUT_uned	RTN4IP1	FALSE	0.0580824	0.830268	0.303454	0.0807815
PIK3R5	MUT_RNPnDMSO vs MUT_uned	PIK3R5	FALSE	-0.15681	0.865553	0.392985	0.0627065
KLHL6	MUT_RNPnDMSO vs MUT_uned	KLHL6	FALSE	0.0837092	0.802963	0.224654	0.0953044
Q92556;Q96JJ3	MUT_RNPnDMSO vs MUT_uned	Q92556;Q96JJ3	FALSE	0.480377	0.797905	0.20712	0.098049
ELMO1	MUT_RNPnDMSO vs MUT_uned	ELMO1	FALSE	0.0158846	0.97061	0.798996	0.0129553
MRPS27	MUT_RNPnDMSO vs MUT_uned	MRPS27	FALSE	0.0643017	0.880226	0.433603	0.0554058
IP6K1	MUT_RNPnDMSO vs MUT_uned	IP6K1	FALSE	0.0036009	0.999922	0.973026	3.38361e-05
TOPBP1	MUT_RNPnDMSO vs MUT_uned	TOPBP1	FALSE	0.0593534	0.82999	0.302771	0.0809273
RGP1	MUT_RNPnDMSO vs MUT_uned	RGP1	FALSE	0.190539	0.916763	0.569944	0.0377427
TM9SF4	MUT_RNPnDMSO vs MUT_uned	TM9SF4	FALSE	0.0241656	0.974168	0.826963	0.0113662
NCSTN	MUT_RNPnDMSO vs MUT_uned	NCSTN	FALSE	0.0258279	0.970629	0.801325	0.0129466
RTF1	MUT_RNPnDMSO vs MUT_uned	RTF1	FALSE	0.0592088	0.802963	0.233724	0.0953044
SMG7	MUT_RNPnDMSO vs MUT_uned	SMG7	FALSE	0.0333089	0.9496	0.670507	0.0224593
GBF1	MUT_RNPnDMSO vs MUT_uned	GBF1	FALSE	-0.00553308	0.975401	0.834434	0.0108168
SUSD6	MUT_RNPnDMSO vs MUT_uned	SUSD6	FALSE	1.38002	0.709476	0.0691856	0.149062
PSMF1	MUT_RNPnDMSO vs MUT_uned	PSMF1	FALSE	-0.0617842	0.878589	0.429797	0.0562142
KCTD13	MUT_RNPnDMSO vs MUT_uned	KCTD13	FALSE	-0.272992	0.919223	0.581468	0.0365791
CCT6B	MUT_RNPnDMSO vs MUT_uned	CCT6B	FALSE	-0.598198	0.824249	0.296208	0.0839418
FAM3C	MUT_RNPnDMSO vs MUT_uned	FAM3C	FALSE	0.312218	0.761032	0.124498	0.118597
PIEZO1	MUT_RNPnDMSO vs MUT_uned	PIEZO1	FALSE	0.148434	0.904384	0.521653	0.0436471
HSD17B8	MUT_RNPnDMSO vs MUT_uned	HSD17B8	FALSE	-0.0186246	0.973464	0.813334	0.0116802
SEC14L1	MUT_RNPnDMSO vs MUT_uned	SEC14L1	FALSE	0.051252	0.874935	0.424077	0.058024
DDX1	MUT_RNPnDMSO vs MUT_uned	DDX1	FALSE	0.079854	0.170131	0.000883638	0.769216
CLEC2B	MUT_RNPnDMSO vs MUT_uned	CLEC2B	FALSE	0.141898	0.860011	0.377189	0.0654962
DDB2	MUT_RNPnDMSO vs MUT_uned	DDB2	FALSE	-0.0443709	0.863558	0.383406	0.0637085
ST8SIA4	MUT_RNPnDMSO vs MUT_uned	ST8SIA4	FALSE	0.119162	0.839544	0.338633	0.0759564
IRGQ	MUT_RNPnDMSO vs MUT_uned	IRGQ	FALSE	0.0384343	0.836937	0.317023	0.0773072
LZIC	MUT_RNPnDMSO vs MUT_uned	LZIC	FALSE	0.0189029	0.97315	0.808663	0.0118201
OVCA2	MUT_RNPnDMSO vs MUT_uned	OVCA2	FALSE	-0.00453631	0.989894	0.896957	0.00441134
RFFL	MUT_RNPnDMSO vs MUT_uned	RFFL	FALSE	0.121629	0.836937	0.316776	0.0773072
ARAP2	MUT_RNPnDMSO vs MUT_uned	ARAP2	FALSE	0.03481	0.9603	0.708561	0.0175932
H1-10	MUT_RNPnDMSO vs MUT_uned	H1-10	FALSE	-0.20216	0.802963	0.221879	0.0953044
ITLN2	MUT_RNPnDMSO vs MUT_uned	ITLN2	FALSE	0.447726	0.253814	0.00196208	0.595485
Q8WWQ0;Q9NSI6	MUT_RNPnDMSO vs MUT_uned	Q8WWQ0;Q9NSI6	FALSE	-0.542743	0.7548	0.10567	0.122168
PHIP	MUT_RNPnDMSO vs MUT_uned	PHIP	FALSE	-0.0464915	0.855094	0.366764	0.0679859
TRIM41	MUT_RNPnDMSO vs MUT_uned	TRIM41	FALSE	-0.0876431	0.955444	0.689944	0.0197947
BLNK	MUT_RNPnDMSO vs MUT_uned	BLNK	FALSE	0.122275	0.973666	0.816293	0.0115901
NSMCE1	MUT_RNPnDMSO vs MUT_uned	NSMCE1	FALSE	-0.036581	0.917185	0.572983	0.0375432
DCAF4	MUT_RNPnDMSO vs MUT_uned	DCAF4	FALSE	-0.107773	0.983149	0.872898	0.00738049
BCL7C	MUT_RNPnDMSO vs MUT_uned	BCL7C	FALSE	0.40904	0.595891	0.0303272	0.224833
THEM6	MUT_RNPnDMSO vs MUT_uned	THEM6	FALSE	0.705704	0.825467	0.298671	0.0833004
CHMP7	MUT_RNPnDMSO vs MUT_uned	CHMP7	FALSE	-0.102582	0.917185	0.573413	0.0375432
CHAC2	MUT_RNPnDMSO vs MUT_uned	CHAC2	FALSE	-0.100527	0.880226	0.432766	0.0554058
BRK1	MUT_RNPnDMSO vs MUT_uned	BRK1	FALSE	0.0307856	0.916763	0.57071	0.0377427
GATAD1	MUT_RNPnDMSO vs MUT_uned	GATAD1	FALSE	0.533028	0.778101	0.177437	0.108964
C15orf40	MUT_RNPnDMSO vs MUT_uned	C15orf40	FALSE	0.106604	0.917185	0.571518	0.0375432
CACTIN	MUT_RNPnDMSO vs MUT_uned	CACTIN	FALSE	-0.142759	0.754976	0.111991	0.122067
SLC20A1	MUT_RNPnDMSO vs MUT_uned	SLC20A1	FALSE	0.184881	0.804092	0.256839	0.0946941
NUDT8	MUT_RNPnDMSO vs MUT_uned	NUDT8	FALSE	0.0803032	0.883412	0.447201	0.0538369
PDCD6IP	MUT_RNPnDMSO vs MUT_uned	PDCD6IP	FALSE	0.0491855	0.802336	0.211942	0.0956436
PTPMT1	MUT_RNPnDMSO vs MUT_uned	PTPMT1	FALSE	0.00549577	0.999922	0.96434	3.38361e-05
STYX	MUT_RNPnDMSO vs MUT_uned	STYX	FALSE	0.0758139	0.904411	0.531617	0.0436342
HDAC7	MUT_RNPnDMSO vs MUT_uned	HDAC7	FALSE	-0.112553	0.8526	0.354469	0.0692547
TMEM263	MUT_RNPnDMSO vs MUT_uned	TMEM263	FALSE	0.268841	0.635872	0.0414352	0.19663
TGFBRAP1	MUT_RNPnDMSO vs MUT_uned	TGFBRAP1	FALSE	0.148168	0.782	0.190155	0.106793
CHURC1	MUT_RNPnDMSO vs MUT_uned	CHURC1	FALSE	-0.0975546	0.865553	0.389044	0.0627065
FAM172A	MUT_RNPnDMSO vs MUT_uned	FAM172A	FALSE	0.0237286	0.968421	0.777631	0.0139356
CCDC12	MUT_RNPnDMSO vs MUT_uned	CCDC12	FALSE	0.247136	0.367076	0.00534408	0.435244
RAB2B	MUT_RNPnDMSO vs MUT_uned	RAB2B	FALSE	0.282268	0.767816	0.150385	0.114743
PHF10	MUT_RNPnDMSO vs MUT_uned	PHF10	FALSE	0.0412365	0.918146	0.579567	0.0370882
Q8WUA7;Q9NU19	MUT_RNPnDMSO vs MUT_uned	Q8WUA7;Q9NU19	FALSE	-0.168489	0.905076	0.535505	0.0433149
TBC1D22A	MUT_RNPnDMSO vs MUT_uned	TBC1D22A	FALSE	-0.0951185	0.770421	0.166792	0.113272
GTF3C2	MUT_RNPnDMSO vs MUT_uned	GTF3C2	FALSE	0.105538	0.369179	0.00606454	0.432763
NUP133	MUT_RNPnDMSO vs MUT_uned	NUP133	FALSE	0.0348405	0.894582	0.47903	0.0483799
MITD1	MUT_RNPnDMSO vs MUT_uned	MITD1	FALSE	0.0652201	0.766213	0.1478	0.11565
CHTF18	MUT_RNPnDMSO vs MUT_uned	CHTF18	FALSE	0.0402889	0.89804	0.490648	0.0467043
LEO1	MUT_RNPnDMSO vs MUT_uned	LEO1	FALSE	0.0383363	0.854249	0.363833	0.0684156
GIMAP1	MUT_RNPnDMSO vs MUT_uned	GIMAP1	FALSE	-0.116279	0.917712	0.577649	0.0372934
Q8WWN9;G9CGD6	MUT_RNPnDMSO vs MUT_uned	Q8WWN9;G9CGD6	FALSE	0.445094	0.805278	0.260565	0.094054
ATXN2L	MUT_RNPnDMSO vs MUT_uned	ATXN2L	FALSE	0.136365	0.392047	0.00781371	0.406662
CKAP2	MUT_RNPnDMSO vs MUT_uned	CKAP2	FALSE	0.0195301	0.938149	0.639481	0.0277281
LMO7	MUT_RNPnDMSO vs MUT_uned	LMO7	FALSE	0.78404	0.766156	0.146681	0.115683
TRUB1	MUT_RNPnDMSO vs MUT_uned	TRUB1	FALSE	0.063552	0.909086	0.548811	0.0413952
MAIP1	MUT_RNPnDMSO vs MUT_uned	MAIP1	FALSE	-0.0786629	0.838323	0.330748	0.0765887
GLMP	MUT_RNPnDMSO vs MUT_uned	GLMP	FALSE	0.312715	0.734211	0.0796079	0.134179
SPRYD4	MUT_RNPnDMSO vs MUT_uned	SPRYD4	FALSE	-0.0232742	0.974168	0.828774	0.0113662
GTSF1	MUT_RNPnDMSO vs MUT_uned	GTSF1	FALSE	0.468124	0.823123	0.293782	0.0845351
DNAJA4	MUT_RNPnDMSO vs MUT_uned	DNAJA4	FALSE	-0.0879609	0.785472	0.196423	0.10487
PCNP	MUT_RNPnDMSO vs MUT_uned	PCNP	FALSE	0.135619	0.651354	0.045307	0.186183
TSEN15	MUT_RNPnDMSO vs MUT_uned	TSEN15	FALSE	0.00659225	0.999922	0.952371	3.38361e-05
UBLCP1	MUT_RNPnDMSO vs MUT_uned	UBLCP1	FALSE	-0.155627	0.778101	0.180385	0.108964
FAR1	MUT_RNPnDMSO vs MUT_uned	FAR1	FALSE	0.346279	0.761032	0.116062	0.118597
HNRNPLL	MUT_RNPnDMSO vs MUT_uned	HNRNPLL	FALSE	0.0609128	0.888088	0.462372	0.0515441
TRAPPC12	MUT_RNPnDMSO vs MUT_uned	TRAPPC12	FALSE	0.0303847	0.955444	0.687541	0.0197947
CANT1	MUT_RNPnDMSO vs MUT_uned	CANT1	FALSE	0.00357125	0.999922	0.969656	3.38361e-05
TNFAIP8L1	MUT_RNPnDMSO vs MUT_uned	TNFAIP8L1	FALSE	-0.590695	0.767816	0.150282	0.114743
UBE2Q2	MUT_RNPnDMSO vs MUT_uned	UBE2Q2	FALSE	-0.09235	0.909006	0.548653	0.0414333
SCFD1	MUT_RNPnDMSO vs MUT_uned	SCFD1	FALSE	0.111976	0.146518	0.000636067	0.834108
STAG1	MUT_RNPnDMSO vs MUT_uned	STAG1	FALSE	-0.0374075	0.892131	0.474262	0.0495712
TFB1M	MUT_RNPnDMSO vs MUT_uned	TFB1M	FALSE	0.107264	0.854852	0.365938	0.0681089
SKA2	MUT_RNPnDMSO vs MUT_uned	SKA2	FALSE	0.10049	0.837457	0.317971	0.0770376
SNRNP27	MUT_RNPnDMSO vs MUT_uned	SNRNP27	FALSE	-0.0631352	0.911284	0.554368	0.0403464
NUDCD2	MUT_RNPnDMSO vs MUT_uned	NUDCD2	FALSE	0.0972417	0.885076	0.451236	0.0530196
EEF1AKMT1	MUT_RNPnDMSO vs MUT_uned	EEF1AKMT1	FALSE	0.0548048	0.939252	0.641639	0.0272179
RNF138	MUT_RNPnDMSO vs MUT_uned	RNF138	FALSE	0.402723	0.863076	0.382208	0.0639511
DCAKD	MUT_RNPnDMSO vs MUT_uned	DCAKD	FALSE	0.737741	0.777309	0.173102	0.109406
ZC3H15	MUT_RNPnDMSO vs MUT_uned	ZC3H15	FALSE	-0.0636115	0.778101	0.181047	0.108964
PLBD2	MUT_RNPnDMSO vs MUT_uned	PLBD2	FALSE	-0.148228	0.822279	0.287012	0.0849807
MOSPD2	MUT_RNPnDMSO vs MUT_uned	MOSPD2	FALSE	0.00893769	0.987568	0.888204	0.00543287
Q8NHM5;Q9Y2K7	MUT_RNPnDMSO vs MUT_uned	Q8NHM5;Q9Y2K7	FALSE	-0.0697129	0.989156	0.893096	0.00473515
Q8N6H7;Q9NP61	MUT_RNPnDMSO vs MUT_uned	Q8N6H7;Q9NP61	FALSE	-0.546863	0.802963	0.234173	0.0953044
ARFGAP2	MUT_RNPnDMSO vs MUT_uned	ARFGAP2	FALSE	0.0486582	0.921882	0.59023	0.0353245
CSGALNACT2	MUT_RNPnDMSO vs MUT_uned	CSGALNACT2	FALSE	0.319275	0.900212	0.509736	0.0456553
SLC15A4	MUT_RNPnDMSO vs MUT_uned	SLC15A4	FALSE	0.482324	0.865553	0.398135	0.0627065
CPSF7	MUT_RNPnDMSO vs MUT_uned	CPSF7	FALSE	0.071327	0.736691	0.0867235	0.132715
ZBTB2	MUT_RNPnDMSO vs MUT_uned	ZBTB2	FALSE	-0.00693974	0.999922	0.963323	3.38361e-05
COMMD1	MUT_RNPnDMSO vs MUT_uned	COMMD1	FALSE	0.171551	0.661733	0.0502264	0.179317
LZTR1	MUT_RNPnDMSO vs MUT_uned	LZTR1	FALSE	0.375111	0.757023	0.11284	0.120891
PARP16	MUT_RNPnDMSO vs MUT_uned	PARP16	FALSE	-0.380872	0.808673	0.264078	0.0922268
Q8N5Y2;P0C860	MUT_RNPnDMSO vs MUT_uned	Q8N5Y2;P0C860	FALSE	0.357442	0.917712	0.575053	0.0372934
MSL3	MUT_RNPnDMSO vs MUT_uned	MSL3	FALSE	-0.0548234	0.916332	0.568035	0.0379473
EIF4E3	MUT_RNPnDMSO vs MUT_uned	EIF4E3	FALSE	0.0303677	0.96196	0.735383	0.0168429
RFLNB	MUT_RNPnDMSO vs MUT_uned	RFLNB	FALSE	0.39271	0.898423	0.503091	0.0465193
SAMD3	MUT_RNPnDMSO vs MUT_uned	SAMD3	FALSE	0.0660415	0.97315	0.811053	0.0118201
RNF10	MUT_RNPnDMSO vs MUT_uned	RNF10	FALSE	-0.1456	0.838027	0.319984	0.0767418
MRPL50	MUT_RNPnDMSO vs MUT_uned	MRPL50	FALSE	0.0701799	0.883412	0.445408	0.0538369
JAGN1	MUT_RNPnDMSO vs MUT_uned	JAGN1	FALSE	0.444584	0.854249	0.360714	0.0684156
TTC9C	MUT_RNPnDMSO vs MUT_uned	TTC9C	FALSE	-0.0493231	0.859107	0.370664	0.0659528
ATPAF2	MUT_RNPnDMSO vs MUT_uned	ATPAF2	FALSE	0.0765787	0.7548	0.108093	0.122168
RPP25L	MUT_RNPnDMSO vs MUT_uned	RPP25L	FALSE	0.769618	0.822108	0.285787	0.0850709
CISD2	MUT_RNPnDMSO vs MUT_uned	CISD2	FALSE	-0.192116	0.711029	0.0707478	0.148113
ARRDC1	MUT_RNPnDMSO vs MUT_uned	ARRDC1	FALSE	-0.10395	0.847768	0.349399	0.0717227
SH2D3C	MUT_RNPnDMSO vs MUT_uned	SH2D3C	FALSE	0.0255875	0.963605	0.744824	0.0161009
MACO1	MUT_RNPnDMSO vs MUT_uned	MACO1	FALSE	-0.144611	0.766156	0.146105	0.115683
Q8N5F7;Q5M9Q1	MUT_RNPnDMSO vs MUT_uned	Q8N5F7;Q5M9Q1	FALSE	0.0572833	0.991111	0.903373	0.00387769
NKAP	MUT_RNPnDMSO vs MUT_uned	NKAP	FALSE	0.0730518	0.929801	0.616684	0.0316101
WDTC1	MUT_RNPnDMSO vs MUT_uned	WDTC1	FALSE	0.109694	0.802963	0.232905	0.0953044
TAB3	MUT_RNPnDMSO vs MUT_uned	TAB3	FALSE	0.0194385	0.980001	0.860249	0.00877337
ZC3H8	MUT_RNPnDMSO vs MUT_uned	ZC3H8	FALSE	0.162422	0.923571	0.596489	0.0345296
SRBD1	MUT_RNPnDMSO vs MUT_uned	SRBD1	FALSE	0.0338472	0.865467	0.386653	0.0627497
KRTCAP2	MUT_RNPnDMSO vs MUT_uned	KRTCAP2	FALSE	-0.0805066	0.944654	0.653807	0.0247272
C1orf52	MUT_RNPnDMSO vs MUT_uned	C1orf52	FALSE	0.0267875	0.961845	0.71922	0.016895
ASCC1	MUT_RNPnDMSO vs MUT_uned	ASCC1	FALSE	-0.178843	0.802963	0.241378	0.0953044
TMEM102	MUT_RNPnDMSO vs MUT_uned	TMEM102	FALSE	-0.0280288	0.968421	0.774975	0.0139356
C19orf47	MUT_RNPnDMSO vs MUT_uned	C19orf47	FALSE	0.0335182	0.9496	0.668323	0.0224593
DTX3	MUT_RNPnDMSO vs MUT_uned	DTX3	FALSE	0.163126	0.904384	0.521374	0.0436471
CNEP1R1	MUT_RNPnDMSO vs MUT_uned	CNEP1R1	FALSE	0.356535	0.770245	0.153948	0.113371
C12orf29	MUT_RNPnDMSO vs MUT_uned	C12orf29	FALSE	-0.00049195	0.999922	0.995751	3.38361e-05
ZNF557	MUT_RNPnDMSO vs MUT_uned	ZNF557	FALSE	0.136661	0.869199	0.411748	0.0608808
MRPL43	MUT_RNPnDMSO vs MUT_uned	MRPL43	FALSE	-0.321873	0.149607	0.000686685	0.825048
CEP120	MUT_RNPnDMSO vs MUT_uned	CEP120	FALSE	-0.0224686	0.979041	0.84896	0.00919892
GPATCH11	MUT_RNPnDMSO vs MUT_uned	GPATCH11	FALSE	0.166521	0.91261	0.560379	0.0397149
Q8N8V2;Q96PP9	MUT_RNPnDMSO vs MUT_uned	Q8N8V2;Q96PP9	FALSE	-0.118325	0.954842	0.686116	0.0200687
CDYL2	MUT_RNPnDMSO vs MUT_uned	CDYL2	FALSE	-0.0234037	0.974168	0.826712	0.0113662
ENAH	MUT_RNPnDMSO vs MUT_uned	ENAH	FALSE	0.3276	0.924605	0.601922	0.0340438
OTUD6B	MUT_RNPnDMSO vs MUT_uned	OTUD6B	FALSE	0.0785519	0.865553	0.39014	0.0627065
ARL14EP	MUT_RNPnDMSO vs MUT_uned	ARL14EP	FALSE	-0.0267811	0.966746	0.76207	0.0146876
SLC25A29	MUT_RNPnDMSO vs MUT_uned	SLC25A29	FALSE	-0.38328	0.917712	0.577805	0.0372934
PTGR2	MUT_RNPnDMSO vs MUT_uned	PTGR2	FALSE	-0.277179	0.865553	0.394176	0.0627065
PDCD7	MUT_RNPnDMSO vs MUT_uned	PDCD7	FALSE	0.0203171	0.97053	0.79005	0.012991
DDX51	MUT_RNPnDMSO vs MUT_uned	DDX51	FALSE	0.11794	0.75889	0.114265	0.119821
ANKRD44	MUT_RNPnDMSO vs MUT_uned	ANKRD44	FALSE	0.0107698	0.900046	0.508566	0.0457351
CGAS	MUT_RNPnDMSO vs MUT_uned	CGAS	FALSE	-0.158214	0.761032	0.120307	0.118597
UBR7	MUT_RNPnDMSO vs MUT_uned	UBR7	FALSE	-0.0560813	0.865553	0.396108	0.0627065
PAF1	MUT_RNPnDMSO vs MUT_uned	PAF1	FALSE	0.270661	0.766156	0.141174	0.115683
EMC1	MUT_RNPnDMSO vs MUT_uned	EMC1	FALSE	-0.0889272	0.761032	0.129137	0.118597
SIRT6	MUT_RNPnDMSO vs MUT_uned	SIRT6	FALSE	-0.091343	0.761032	0.119669	0.118597
ARFGAP1	MUT_RNPnDMSO vs MUT_uned	ARFGAP1	FALSE	0.0009212	0.999922	0.993455	3.38361e-05
METTL13	MUT_RNPnDMSO vs MUT_uned	METTL13	FALSE	-0.051507	0.957113	0.694707	0.0190366
METTL25	MUT_RNPnDMSO vs MUT_uned	METTL25	FALSE	-0.13116	0.854977	0.366464	0.0680454
C2orf69	MUT_RNPnDMSO vs MUT_uned	C2orf69	FALSE	-0.0512327	0.874935	0.424126	0.058024
ZGPAT	MUT_RNPnDMSO vs MUT_uned	ZGPAT	FALSE	-0.0864844	0.663147	0.0531395	0.17839
TTC39C	MUT_RNPnDMSO vs MUT_uned	TTC39C	FALSE	0.0952885	0.924477	0.599879	0.0341037
OXR1	MUT_RNPnDMSO vs MUT_uned	OXR1	FALSE	-0.140859	0.663147	0.0527662	0.17839
ASCC3	MUT_RNPnDMSO vs MUT_uned	ASCC3	FALSE	-0.0537937	0.761032	0.12604	0.118597
ARHGAP18	MUT_RNPnDMSO vs MUT_uned	ARHGAP18	FALSE	0.0543236	0.903568	0.513739	0.044039
KDM8	MUT_RNPnDMSO vs MUT_uned	KDM8	FALSE	-0.175641	0.7548	0.104571	0.122168
SLC35F6	MUT_RNPnDMSO vs MUT_uned	SLC35F6	FALSE	0.140204	0.954842	0.683488	0.0200687
MIER2	MUT_RNPnDMSO vs MUT_uned	MIER2	FALSE	0.0455316	0.975401	0.836516	0.0108168
GPD1L	MUT_RNPnDMSO vs MUT_uned	GPD1L	FALSE	-0.0377773	0.892659	0.47625	0.0493145
AGGF1	MUT_RNPnDMSO vs MUT_uned	AGGF1	FALSE	-0.0595824	0.904411	0.525836	0.0436342
SVBP	MUT_RNPnDMSO vs MUT_uned	SVBP	FALSE	-0.0702385	0.900212	0.509318	0.0456553
CENPS	MUT_RNPnDMSO vs MUT_uned	CENPS	FALSE	-0.0352151	0.96196	0.73571	0.0168429
PIAS4	MUT_RNPnDMSO vs MUT_uned	PIAS4	FALSE	-0.065585	0.844107	0.344871	0.0736024
UBE2J2	MUT_RNPnDMSO vs MUT_uned	UBE2J2	FALSE	0.084778	0.802963	0.228074	0.0953044
ABHD12	MUT_RNPnDMSO vs MUT_uned	ABHD12	FALSE	0.0198145	0.980001	0.860913	0.00877337
GHDC	MUT_RNPnDMSO vs MUT_uned	GHDC	FALSE	0.153579	0.880226	0.434106	0.0554058
CLIP4	MUT_RNPnDMSO vs MUT_uned	CLIP4	FALSE	-0.0204744	0.968769	0.781728	0.0137797
ARMC10	MUT_RNPnDMSO vs MUT_uned	ARMC10	FALSE	-0.0959577	0.766206	0.147334	0.115655
INTS1	MUT_RNPnDMSO vs MUT_uned	INTS1	FALSE	-0.0228515	0.854249	0.359334	0.0684156
THEMIS	MUT_RNPnDMSO vs MUT_uned	THEMIS	FALSE	0.00681139	0.992606	0.91688	0.00322307
LRRC47	MUT_RNPnDMSO vs MUT_uned	LRRC47	FALSE	-0.0359506	0.802963	0.230094	0.0953044
CMTR1	MUT_RNPnDMSO vs MUT_uned	CMTR1	FALSE	-0.0716081	0.778101	0.179075	0.108964
ZNF687	MUT_RNPnDMSO vs MUT_uned	ZNF687	FALSE	-0.0983232	0.804092	0.257932	0.0946941
STK11IP	MUT_RNPnDMSO vs MUT_uned	STK11IP	FALSE	-0.0438362	0.866402	0.400071	0.0622805
NUP93	MUT_RNPnDMSO vs MUT_uned	NUP93	FALSE	0.0603254	0.802963	0.220103	0.0953044
VPS52	MUT_RNPnDMSO vs MUT_uned	VPS52	FALSE	0.118315	0.787506	0.198613	0.103746
NDUFAF2	MUT_RNPnDMSO vs MUT_uned	NDUFAF2	FALSE	-0.0221962	0.968421	0.772113	0.0139356
CCAR2	MUT_RNPnDMSO vs MUT_uned	CCAR2	FALSE	0.00691425	0.97061	0.798549	0.0129553
Q8N140;Q9NXX6	MUT_RNPnDMSO vs MUT_uned	Q8N140;Q9NXX6	FALSE	0.346151	0.883412	0.445091	0.0538369
CNTROB	MUT_RNPnDMSO vs MUT_uned	CNTROB	FALSE	-0.101062	0.842663	0.3425	0.0743463
CNPY4	MUT_RNPnDMSO vs MUT_uned	CNPY4	FALSE	0.188709	0.867316	0.404061	0.0618228
Q8N2E6;Q5JU69	MUT_RNPnDMSO vs MUT_uned	Q8N2E6;Q5JU69	FALSE	0.0915202	0.904411	0.524809	0.0436342
EHBP1L1	MUT_RNPnDMSO vs MUT_uned	EHBP1L1	FALSE	0.0571738	0.865553	0.389526	0.0627065
MICALL1	MUT_RNPnDMSO vs MUT_uned	MICALL1	FALSE	-0.236964	0.663147	0.0528322	0.17839
VPS8	MUT_RNPnDMSO vs MUT_uned	VPS8	FALSE	-0.0761235	0.761032	0.125348	0.118597
ZCCHC9	MUT_RNPnDMSO vs MUT_uned	ZCCHC9	FALSE	-0.0381719	0.954842	0.685947	0.0200687
MREG	MUT_RNPnDMSO vs MUT_uned	MREG	FALSE	-0.074641	0.899753	0.506987	0.0458768
ZNF276	MUT_RNPnDMSO vs MUT_uned	ZNF276	FALSE	-0.023271	0.999761	0.947714	0.000103712
OGFOD1	MUT_RNPnDMSO vs MUT_uned	OGFOD1	FALSE	-0.0330314	0.935705	0.633486	0.028861
FBXL6	MUT_RNPnDMSO vs MUT_uned	FBXL6	FALSE	0.0806103	0.882785	0.44183	0.0541451
AFAP1L2	MUT_RNPnDMSO vs MUT_uned	AFAP1L2	FALSE	-0.330405	0.82187	0.283564	0.0851969
MMGT1	MUT_RNPnDMSO vs MUT_uned	MMGT1	FALSE	-0.321368	0.78026	0.187455	0.107761
CBR4	MUT_RNPnDMSO vs MUT_uned	CBR4	FALSE	-0.0297032	0.967339	0.765574	0.0144214
CCDC82	MUT_RNPnDMSO vs MUT_uned	CCDC82	FALSE	0.0423024	0.962905	0.740108	0.0164166
CHCHD4	MUT_RNPnDMSO vs MUT_uned	CHCHD4	FALSE	0.164252	0.735979	0.0861459	0.133135
PTGR3	MUT_RNPnDMSO vs MUT_uned	PTGR3	FALSE	-0.12198	0.852182	0.35384	0.0694675
HDDC3	MUT_RNPnDMSO vs MUT_uned	HDDC3	FALSE	-0.0618572	0.868464	0.406775	0.0612484
Q8N4N8;Q99661	MUT_RNPnDMSO vs MUT_uned	Q8N4N8;Q99661	FALSE	0.159897	0.865553	0.39502	0.0627065
KLHL36	MUT_RNPnDMSO vs MUT_uned	KLHL36	FALSE	-0.180216	0.96196	0.736008	0.0168429
PIP4P2	MUT_RNPnDMSO vs MUT_uned	PIP4P2	FALSE	0.0306166	0.987568	0.889518	0.00543287
CARNMT1	MUT_RNPnDMSO vs MUT_uned	CARNMT1	FALSE	0.0243547	0.999922	0.960577	3.38361e-05
TOMM5	MUT_RNPnDMSO vs MUT_uned	TOMM5	FALSE	-0.123805	0.858822	0.369608	0.0660967
MINK1	MUT_RNPnDMSO vs MUT_uned	MINK1	FALSE	-0.0621513	0.896031	0.484002	0.0476768
Q8N4C6;Q9P2E9	MUT_RNPnDMSO vs MUT_uned	Q8N4C6;Q9P2E9	FALSE	-0.0417997	0.999922	0.9682	3.38361e-05
NIN	MUT_RNPnDMSO vs MUT_uned	NIN	FALSE	-0.0295312	0.942252	0.648302	0.025833
GALNT4	MUT_RNPnDMSO vs MUT_uned	GALNT4	FALSE	-0.189769	0.761032	0.131379	0.118597
PNKD	MUT_RNPnDMSO vs MUT_uned	PNKD	FALSE	0.00338292	0.999922	0.965366	3.38361e-05
RYBP	MUT_RNPnDMSO vs MUT_uned	RYBP	FALSE	-0.230678	0.477809	0.0134898	0.320746
GUF1	MUT_RNPnDMSO vs MUT_uned	GUF1	FALSE	-0.0922116	0.802336	0.215606	0.0956436
ZCCHC7	MUT_RNPnDMSO vs MUT_uned	ZCCHC7	FALSE	-0.173301	0.82187	0.281188	0.0851969
GTPBP8	MUT_RNPnDMSO vs MUT_uned	GTPBP8	FALSE	0.161489	0.953341	0.680029	0.0207516
FNBP4	MUT_RNPnDMSO vs MUT_uned	FNBP4	FALSE	0.100745	0.766156	0.143248	0.115683
Q8N3U4;Q8WVM7	MUT_RNPnDMSO vs MUT_uned	Q8N3U4;Q8WVM7	FALSE	0.121696	0.767816	0.150932	0.114743
STAG2	MUT_RNPnDMSO vs MUT_uned	STAG2	FALSE	0.0337007	0.770421	0.160365	0.113272
BANP	MUT_RNPnDMSO vs MUT_uned	BANP	FALSE	0.0680351	0.858822	0.369352	0.0660967
LRRC57	MUT_RNPnDMSO vs MUT_uned	LRRC57	FALSE	0.0886033	0.696955	0.0644722	0.156795
EIF1AD	MUT_RNPnDMSO vs MUT_uned	EIF1AD	FALSE	0.135677	0.802963	0.252837	0.0953044
SREK1IP1	MUT_RNPnDMSO vs MUT_uned	SREK1IP1	FALSE	0.0897726	0.932024	0.626094	0.030573
LPCAT1	MUT_RNPnDMSO vs MUT_uned	LPCAT1	FALSE	-0.00149322	0.999922	0.985642	3.38361e-05
FBXO22	MUT_RNPnDMSO vs MUT_uned	FBXO22	FALSE	0.0501131	0.946153	0.659116	0.0240388
KMT2C	MUT_RNPnDMSO vs MUT_uned	KMT2C	FALSE	0.0544201	0.882046	0.438732	0.0545089
VPS37A	MUT_RNPnDMSO vs MUT_uned	VPS37A	FALSE	0.0363868	0.885076	0.450169	0.0530196
PPHLN1	MUT_RNPnDMSO vs MUT_uned	PPHLN1	FALSE	0.0135951	0.992463	0.915566	0.0032857
SLC30A7	MUT_RNPnDMSO vs MUT_uned	SLC30A7	FALSE	0.0018979	0.999922	0.989809	3.38361e-05
APPL2	MUT_RNPnDMSO vs MUT_uned	APPL2	FALSE	0.17696	0.905076	0.537554	0.0433149
LFNG	MUT_RNPnDMSO vs MUT_uned	LFNG	FALSE	-0.0488925	0.974168	0.822975	0.0113662
PDZD8	MUT_RNPnDMSO vs MUT_uned	PDZD8	FALSE	0.0313259	0.991111	0.902572	0.00387769
SUPT20H	MUT_RNPnDMSO vs MUT_uned	SUPT20H	FALSE	0.131615	0.764945	0.138132	0.11637
SHCBP1	MUT_RNPnDMSO vs MUT_uned	SHCBP1	FALSE	0.0948483	0.754763	0.102197	0.12219
DDHD1	MUT_RNPnDMSO vs MUT_uned	DDHD1	FALSE	-0.0397996	0.854249	0.357261	0.0684156
NGDN	MUT_RNPnDMSO vs MUT_uned	NGDN	FALSE	0.166346	0.770245	0.154469	0.113371
DOCK8	MUT_RNPnDMSO vs MUT_uned	DOCK8	FALSE	0.029699	0.838323	0.333205	0.0765887
SRFBP1	MUT_RNPnDMSO vs MUT_uned	SRFBP1	FALSE	0.0368744	0.945343	0.656253	0.0244105
PIK3C3	MUT_RNPnDMSO vs MUT_uned	PIK3C3	FALSE	-0.028494	0.888088	0.460123	0.0515441
MCU	MUT_RNPnDMSO vs MUT_uned	MCU	FALSE	-0.147076	0.868687	0.408291	0.0611365
ABCF1	MUT_RNPnDMSO vs MUT_uned	ABCF1	FALSE	-0.00919409	0.95253	0.676848	0.0211212
CHDH	MUT_RNPnDMSO vs MUT_uned	CHDH	FALSE	0.00821314	0.999922	0.956772	3.38361e-05
CNNM3	MUT_RNPnDMSO vs MUT_uned	CNNM3	FALSE	-0.175693	0.770245	0.15427	0.113371
DIPK2A	MUT_RNPnDMSO vs MUT_uned	DIPK2A	FALSE	-0.0907499	0.912173	0.558762	0.0399229
ZNF740	MUT_RNPnDMSO vs MUT_uned	ZNF740	FALSE	-0.00492763	0.999922	0.974087	3.38361e-05
PHC3	MUT_RNPnDMSO vs MUT_uned	PHC3	FALSE	0.0755222	0.804092	0.256562	0.0946941
PSD4	MUT_RNPnDMSO vs MUT_uned	PSD4	FALSE	-0.00810068	0.985266	0.878631	0.00644646
TNRC6A	MUT_RNPnDMSO vs MUT_uned	TNRC6A	FALSE	0.0585506	0.89804	0.492925	0.0467043
RBM15B	MUT_RNPnDMSO vs MUT_uned	RBM15B	FALSE	0.0535803	0.805278	0.260152	0.094054
RCBTB1	MUT_RNPnDMSO vs MUT_uned	RCBTB1	FALSE	-0.0451983	0.979802	0.852822	0.0088619
Q8NDI1;Q8N3D4	MUT_RNPnDMSO vs MUT_uned	Q8NDI1;Q8N3D4	FALSE	0.615327	0.805866	0.262039	0.0937371
GSTCD	MUT_RNPnDMSO vs MUT_uned	GSTCD	FALSE	-0.0803337	0.880226	0.432358	0.0554058
Q8NF50;Q96N67	MUT_RNPnDMSO vs MUT_uned	Q8NF50;Q96N67	FALSE	-0.0605992	0.921882	0.589491	0.0353245
ZMIZ2	MUT_RNPnDMSO vs MUT_uned	ZMIZ2	FALSE	-0.00433948	0.999922	0.95283	3.38361e-05
Q8NF64;Q9ULJ6	MUT_RNPnDMSO vs MUT_uned	Q8NF64;Q9ULJ6	FALSE	-0.0693245	0.802336	0.217307	0.0956436
KDM2B	MUT_RNPnDMSO vs MUT_uned	KDM2B	FALSE	-0.114846	0.767816	0.150881	0.114743
Q8NHH9;Q8WXF7	MUT_RNPnDMSO vs MUT_uned	Q8NHH9;Q8WXF7	FALSE	-0.211277	0.880226	0.434033	0.0554058
ATL2	MUT_RNPnDMSO vs MUT_uned	ATL2	FALSE	-0.0912313	0.874226	0.422846	0.0583762
ZNRF2	MUT_RNPnDMSO vs MUT_uned	ZNRF2	FALSE	-0.0845917	0.904411	0.531426	0.0436342
TTL	MUT_RNPnDMSO vs MUT_uned	TTL	FALSE	0.816153	0.761032	0.130271	0.118597
KNL1	MUT_RNPnDMSO vs MUT_uned	KNL1	FALSE	0.0349788	0.904411	0.531529	0.0436342
PJA1	MUT_RNPnDMSO vs MUT_uned	PJA1	FALSE	-0.586554	0.802963	0.235446	0.0953044
TSPAN14	MUT_RNPnDMSO vs MUT_uned	TSPAN14	FALSE	0.10137	0.802963	0.242081	0.0953044
HELB	MUT_RNPnDMSO vs MUT_uned	HELB	FALSE	-0.0188303	0.981138	0.864288	0.00826981
TNIP2	MUT_RNPnDMSO vs MUT_uned	TNIP2	FALSE	0.211904	0.945343	0.656517	0.0244105
FBH1	MUT_RNPnDMSO vs MUT_uned	FBH1	FALSE	-0.097176	0.835972	0.31394	0.0778083
KBTBD8	MUT_RNPnDMSO vs MUT_uned	KBTBD8	FALSE	-0.139495	0.836937	0.316348	0.0773072
CMAS	MUT_RNPnDMSO vs MUT_uned	CMAS	FALSE	-0.0671586	0.802963	0.251648	0.0953044
ABHD11	MUT_RNPnDMSO vs MUT_uned	ABHD11	FALSE	-0.0982969	0.820135	0.279253	0.0861147
TOR1AIP2	MUT_RNPnDMSO vs MUT_uned	TOR1AIP2	FALSE	-0.145531	0.734211	0.0830067	0.134179
Q8NFP7;Q96G61;Q9NZJ9;A0A024RBG1	MUT_RNPnDMSO vs MUT_uned	Q8NFP7;Q96G61;Q9NZJ9;A0A024RBG1	FALSE	0.134383	0.96196	0.73317	0.0168429
ENGASE	MUT_RNPnDMSO vs MUT_uned	ENGASE	FALSE	0.431137	0.89804	0.495632	0.0467043
Q8NFH8;Q96D71	MUT_RNPnDMSO vs MUT_uned	Q8NFH8;Q96D71	FALSE	0.884386	0.7548	0.10766	0.122168
NUP35	MUT_RNPnDMSO vs MUT_uned	NUP35	FALSE	0.08239	0.886713	0.459154	0.0522169
NUP37	MUT_RNPnDMSO vs MUT_uned	NUP37	FALSE	0.117542	0.802963	0.241037	0.0953044
NUP43	MUT_RNPnDMSO vs MUT_uned	NUP43	FALSE	0.183517	0.761032	0.120724	0.118597
FLCN	MUT_RNPnDMSO vs MUT_uned	FLCN	FALSE	0.0795724	0.7548	0.107741	0.122168
FLAD1	MUT_RNPnDMSO vs MUT_uned	FLAD1	FALSE	-0.103536	0.2658	0.00218213	0.575445
ARID1B	MUT_RNPnDMSO vs MUT_uned	ARID1B	FALSE	0.0325945	0.919312	0.582121	0.0365371
Q8NFC6;Q96IK1	MUT_RNPnDMSO vs MUT_uned	Q8NFC6;Q96IK1	FALSE	0.0674086	0.89804	0.493097	0.0467043
BOD1L1	MUT_RNPnDMSO vs MUT_uned	BOD1L1	FALSE	0.0072725	0.971019	0.802243	0.0127724
USP32	MUT_RNPnDMSO vs MUT_uned	USP32	FALSE	0.00449647	0.999472	0.943818	0.000229548
Q8NF91;Q8WXH0	MUT_RNPnDMSO vs MUT_uned	Q8NF91;Q8WXH0	FALSE	0.535094	0.797611	0.206652	0.0982089
SYNE1	MUT_RNPnDMSO vs MUT_uned	SYNE1	FALSE	0.0172101	0.912173	0.559181	0.0399229
EHBP1	MUT_RNPnDMSO vs MUT_uned	EHBP1	FALSE	-0.152308	0.842663	0.34249	0.0743463
BAP1	MUT_RNPnDMSO vs MUT_uned	BAP1	FALSE	0.0410401	0.957611	0.697967	0.018811
NPEPL1	MUT_RNPnDMSO vs MUT_uned	NPEPL1	FALSE	-0.00745131	0.999922	0.95442	3.38361e-05
C1orf131	MUT_RNPnDMSO vs MUT_uned	C1orf131	FALSE	-0.0359757	0.968421	0.77729	0.0139356
POC1A	MUT_RNPnDMSO vs MUT_uned	POC1A	FALSE	-0.171145	0.596126	0.0310549	0.224662
TXNDC5	MUT_RNPnDMSO vs MUT_uned	TXNDC5	FALSE	0.0114465	0.995449	0.932827	0.00198101
HSD17B11	MUT_RNPnDMSO vs MUT_uned	HSD17B11	FALSE	0.00519272	0.999922	0.963309	3.38361e-05
TTC13	MUT_RNPnDMSO vs MUT_uned	TTC13	FALSE	0.0653035	0.904411	0.525279	0.0436342
RDH13	MUT_RNPnDMSO vs MUT_uned	RDH13	FALSE	-0.133222	0.785472	0.196644	0.10487
TMEM87A	MUT_RNPnDMSO vs MUT_uned	TMEM87A	FALSE	0.130166	0.799181	0.208569	0.0973547
PCYOX1L	MUT_RNPnDMSO vs MUT_uned	PCYOX1L	FALSE	-0.0536512	0.852182	0.353942	0.0694675
UBAC2	MUT_RNPnDMSO vs MUT_uned	UBAC2	FALSE	0.0800923	0.865553	0.39183	0.0627065
POGLUT1	MUT_RNPnDMSO vs MUT_uned	POGLUT1	FALSE	0.119447	0.761032	0.119534	0.118597
SUMF1	MUT_RNPnDMSO vs MUT_uned	SUMF1	FALSE	0.0850564	0.909509	0.551403	0.041193
SUMF2	MUT_RNPnDMSO vs MUT_uned	SUMF2	FALSE	0.0824698	0.715076	0.0734807	0.145648
COLGALT1	MUT_RNPnDMSO vs MUT_uned	COLGALT1	FALSE	-0.00696141	0.991111	0.900843	0.00387769
SLC43A3	MUT_RNPnDMSO vs MUT_uned	SLC43A3	FALSE	-0.0769631	0.961845	0.72442	0.016895
SPC24	MUT_RNPnDMSO vs MUT_uned	SPC24	FALSE	0.0323124	0.860011	0.376335	0.0654962
AVL9	MUT_RNPnDMSO vs MUT_uned	AVL9	FALSE	-0.026118	0.969748	0.786055	0.0133412
SPATA5	MUT_RNPnDMSO vs MUT_uned	SPATA5	FALSE	0.0456382	0.838323	0.333508	0.0765887
KDM1B	MUT_RNPnDMSO vs MUT_uned	KDM1B	FALSE	0.229641	0.672266	0.0581401	0.172459
ANKRD52	MUT_RNPnDMSO vs MUT_uned	ANKRD52	FALSE	0.09578	0.734211	0.084338	0.134179
GATD1	MUT_RNPnDMSO vs MUT_uned	GATD1	FALSE	0.0978479	0.805866	0.261646	0.0937371
MLKL	MUT_RNPnDMSO vs MUT_uned	MLKL	FALSE	-0.0291376	0.975401	0.836805	0.0108168
USP38	MUT_RNPnDMSO vs MUT_uned	USP38	FALSE	0.0300388	0.964586	0.753313	0.0156589
PRPF38A	MUT_RNPnDMSO vs MUT_uned	PRPF38A	FALSE	-0.00291831	0.997031	0.937484	0.0012912
ZBTB38	MUT_RNPnDMSO vs MUT_uned	ZBTB38	FALSE	0.697936	0.734211	0.0809355	0.134179
ZNF579	MUT_RNPnDMSO vs MUT_uned	ZNF579	FALSE	0.410132	0.804092	0.258059	0.0946941
POC5	MUT_RNPnDMSO vs MUT_uned	POC5	FALSE	-0.0838577	0.891263	0.47151	0.0499939
CCDC71L	MUT_RNPnDMSO vs MUT_uned	CCDC71L	FALSE	0.729727	0.804092	0.256804	0.0946941
KRI1	MUT_RNPnDMSO vs MUT_uned	KRI1	FALSE	0.0452597	0.904959	0.534406	0.0433709
SCAI	MUT_RNPnDMSO vs MUT_uned	SCAI	FALSE	-0.380614	0.802963	0.223575	0.0953044
NHLRC2	MUT_RNPnDMSO vs MUT_uned	NHLRC2	FALSE	-0.0348717	0.860011	0.374817	0.0654962
ATAD1	MUT_RNPnDMSO vs MUT_uned	ATAD1	FALSE	-0.11613	0.800821	0.209902	0.0964643
SLC38A9	MUT_RNPnDMSO vs MUT_uned	SLC38A9	FALSE	-0.0759611	0.96196	0.729248	0.0168429
SCCPDH	MUT_RNPnDMSO vs MUT_uned	SCCPDH	FALSE	-0.230778	0.616253	0.0343167	0.210241
MAPK1IP1L	MUT_RNPnDMSO vs MUT_uned	MAPK1IP1L	FALSE	-0.0854913	0.919312	0.58273	0.0365371
MROH1	MUT_RNPnDMSO vs MUT_uned	MROH1	FALSE	-0.263049	0.802963	0.225876	0.0953044
ZNF280C	MUT_RNPnDMSO vs MUT_uned	ZNF280C	FALSE	0.0168351	0.979802	0.852372	0.0088619
Q8ND76;Q8N7R7;Q5T2Q4	MUT_RNPnDMSO vs MUT_uned	Q8ND76;Q8N7R7;Q5T2Q4	FALSE	-0.155021	0.909509	0.551148	0.041193
Q8ND76;Q8N7R7	MUT_RNPnDMSO vs MUT_uned	Q8ND76;Q8N7R7	FALSE	0.432419	0.814995	0.272074	0.0888449
CCNY	MUT_RNPnDMSO vs MUT_uned	CCNY	FALSE	-0.129939	0.741268	0.0954967	0.130025
GIMAP8	MUT_RNPnDMSO vs MUT_uned	GIMAP8	FALSE	-0.0854004	0.889014	0.465607	0.0510916
LSM14A	MUT_RNPnDMSO vs MUT_uned	LSM14A	FALSE	0.164666	0.367076	0.0059043	0.435244
PPFIBP2	MUT_RNPnDMSO vs MUT_uned	PPFIBP2	FALSE	-0.0333431	0.996177	0.934907	0.00166351
RNF214	MUT_RNPnDMSO vs MUT_uned	RNF214	FALSE	-0.0316285	0.963605	0.746734	0.0161009
SMG8	MUT_RNPnDMSO vs MUT_uned	SMG8	FALSE	0.0139411	0.96196	0.727536	0.0168429
NAXE	MUT_RNPnDMSO vs MUT_uned	NAXE	FALSE	0.0174806	0.989269	0.894871	0.00468557
PDPR	MUT_RNPnDMSO vs MUT_uned	PDPR	FALSE	-0.103529	0.767816	0.150234	0.114743
RNF169	MUT_RNPnDMSO vs MUT_uned	RNF169	FALSE	0.183461	0.061307	9.90434e-05	1.21249
SPRYD3	MUT_RNPnDMSO vs MUT_uned	SPRYD3	FALSE	-0.149723	0.89804	0.489765	0.0467043
DAGLB	MUT_RNPnDMSO vs MUT_uned	DAGLB	FALSE	-0.0567566	0.929801	0.617295	0.0316101
NFATC2IP	MUT_RNPnDMSO vs MUT_uned	NFATC2IP	FALSE	0.0966808	0.696955	0.0630532	0.156795
MTMR14	MUT_RNPnDMSO vs MUT_uned	MTMR14	FALSE	-0.0415519	0.880226	0.435988	0.0554058
TSEN2	MUT_RNPnDMSO vs MUT_uned	TSEN2	FALSE	0.0467346	0.948839	0.666838	0.0228076
HJURP	MUT_RNPnDMSO vs MUT_uned	HJURP	FALSE	0.0792336	0.89804	0.493884	0.0467043
PLA2G15	MUT_RNPnDMSO vs MUT_uned	PLA2G15	FALSE	-0.1203	0.964884	0.754595	0.0155251
FAM98A	MUT_RNPnDMSO vs MUT_uned	FAM98A	FALSE	0.099794	0.793227	0.202985	0.100602
NOA1	MUT_RNPnDMSO vs MUT_uned	NOA1	FALSE	0.043007	0.905898	0.54034	0.0429209
LEMD2	MUT_RNPnDMSO vs MUT_uned	LEMD2	FALSE	0.0577007	0.953341	0.679132	0.0207516
SERBP1	MUT_RNPnDMSO vs MUT_uned	SERBP1	FALSE	0.0578951	0.709476	0.0695396	0.149062
RETREG2	MUT_RNPnDMSO vs MUT_uned	RETREG2	FALSE	0.114045	0.840268	0.339432	0.0755821
RNF149	MUT_RNPnDMSO vs MUT_uned	RNF149	FALSE	0.109438	0.770421	0.155311	0.113272
UXS1	MUT_RNPnDMSO vs MUT_uned	UXS1	FALSE	0.0662366	0.880226	0.434364	0.0554058
INO80E	MUT_RNPnDMSO vs MUT_uned	INO80E	FALSE	0.0741285	0.889051	0.466057	0.0510731
TENT4B	MUT_RNPnDMSO vs MUT_uned	TENT4B	FALSE	0.0374681	0.948839	0.666436	0.0228076
FAM177A1	MUT_RNPnDMSO vs MUT_uned	FAM177A1	FALSE	0.412958	0.802336	0.217145	0.0956436
PHYHIP	MUT_RNPnDMSO vs MUT_uned	PHYHIP	FALSE	-0.0789188	0.909509	0.550074	0.041193
SPOCK2	MUT_RNPnDMSO vs MUT_uned	SPOCK2	FALSE	-0.0761463	0.904411	0.522521	0.0436342
CDCA7L	MUT_RNPnDMSO vs MUT_uned	CDCA7L	FALSE	-0.0552906	0.917185	0.571773	0.0375432
TOE1	MUT_RNPnDMSO vs MUT_uned	TOE1	FALSE	0.0316435	0.898643	0.50412	0.0464129
SMARCD1	MUT_RNPnDMSO vs MUT_uned	SMARCD1	FALSE	0.0553059	0.761032	0.128986	0.118597
Q96GK7;Q6P2I3	MUT_RNPnDMSO vs MUT_uned	Q96GK7;Q6P2I3	FALSE	-0.0357561	0.895874	0.482647	0.0477533
FAHD2A	MUT_RNPnDMSO vs MUT_uned	FAHD2A	FALSE	-0.00489125	0.999922	0.961494	3.38361e-05
TRMT2B	MUT_RNPnDMSO vs MUT_uned	TRMT2B	FALSE	0.0570422	0.904411	0.529864	0.0436342
DCUN1D1	MUT_RNPnDMSO vs MUT_uned	DCUN1D1	FALSE	0.201336	0.761032	0.117185	0.118597
AURKB	MUT_RNPnDMSO vs MUT_uned	AURKB	FALSE	-0.0100377	0.993489	0.921961	0.00283702
PDXP	MUT_RNPnDMSO vs MUT_uned	PDXP	FALSE	-0.0398768	0.909509	0.549856	0.041193
MRPL48	MUT_RNPnDMSO vs MUT_uned	MRPL48	FALSE	-0.110205	0.838323	0.329833	0.0765887
LTV1	MUT_RNPnDMSO vs MUT_uned	LTV1	FALSE	0.00503775	0.999922	0.958455	3.38361e-05
OTUD5	MUT_RNPnDMSO vs MUT_uned	OTUD5	FALSE	-0.0151607	0.975421	0.839706	0.0108077
DUS3L	MUT_RNPnDMSO vs MUT_uned	DUS3L	FALSE	0.00945376	0.97315	0.811844	0.0118201
RUSF1	MUT_RNPnDMSO vs MUT_uned	RUSF1	FALSE	-0.220927	0.881293	0.437975	0.0548795
CFAP36	MUT_RNPnDMSO vs MUT_uned	CFAP36	FALSE	-0.104643	0.804614	0.258811	0.0944124
CERS2	MUT_RNPnDMSO vs MUT_uned	CERS2	FALSE	0.00379139	0.999922	0.971551	3.38361e-05
IMP4	MUT_RNPnDMSO vs MUT_uned	IMP4	FALSE	-0.000576873	0.999922	0.992701	3.38361e-05
PGM2	MUT_RNPnDMSO vs MUT_uned	PGM2	FALSE	-0.0408777	0.881293	0.437472	0.0548795
CHMP6	MUT_RNPnDMSO vs MUT_uned	CHMP6	FALSE	0.15704	0.761032	0.129012	0.118597
HMCES	MUT_RNPnDMSO vs MUT_uned	HMCES	FALSE	0.06258	0.907523	0.546991	0.0421423
TRMT61A	MUT_RNPnDMSO vs MUT_uned	TRMT61A	FALSE	0.0289631	0.926614	0.604996	0.033101
DPH3	MUT_RNPnDMSO vs MUT_uned	DPH3	FALSE	0.205654	0.707754	0.0676209	0.150117
OTUB1	MUT_RNPnDMSO vs MUT_uned	OTUB1	FALSE	0.0238572	0.957113	0.694031	0.0190366
THOC1	MUT_RNPnDMSO vs MUT_uned	THOC1	FALSE	0.0198609	0.968421	0.77221	0.0139356
SCRN2	MUT_RNPnDMSO vs MUT_uned	SCRN2	FALSE	-0.0468846	0.960354	0.710681	0.0175684
SIPA1	MUT_RNPnDMSO vs MUT_uned	SIPA1	FALSE	-0.0334734	0.938015	0.63794	0.0277904
WDR89	MUT_RNPnDMSO vs MUT_uned	WDR89	FALSE	-0.0466824	0.802336	0.213899	0.0956436
DYNLL2	MUT_RNPnDMSO vs MUT_uned	DYNLL2	FALSE	0.820915	0.669014	0.0563707	0.174565
MED8	MUT_RNPnDMSO vs MUT_uned	MED8	FALSE	0.0334519	0.960188	0.706079	0.0176436
STAMBPL1	MUT_RNPnDMSO vs MUT_uned	STAMBPL1	FALSE	0.0934886	0.903568	0.516733	0.044039
DDX27	MUT_RNPnDMSO vs MUT_uned	DDX27	FALSE	0.063467	0.89804	0.494003	0.0467043
ABHD17A	MUT_RNPnDMSO vs MUT_uned	ABHD17A	FALSE	0.0681193	0.965274	0.757521	0.0153494
DHTKD1	MUT_RNPnDMSO vs MUT_uned	DHTKD1	FALSE	-0.217645	0.761032	0.120327	0.118597
DDRGK1	MUT_RNPnDMSO vs MUT_uned	DDRGK1	FALSE	-0.00546864	0.999538	0.944561	0.000200576
INTS4	MUT_RNPnDMSO vs MUT_uned	INTS4	FALSE	-0.079948	0.802963	0.25107	0.0953044
PGAM5	MUT_RNPnDMSO vs MUT_uned	PGAM5	FALSE	-0.0907758	0.490924	0.0145872	0.308985
NAF1	MUT_RNPnDMSO vs MUT_uned	NAF1	FALSE	-0.111468	0.888088	0.462789	0.0515441
MED30	MUT_RNPnDMSO vs MUT_uned	MED30	FALSE	0.0594371	0.871544	0.417753	0.0597104
CDKN2AIPNL	MUT_RNPnDMSO vs MUT_uned	CDKN2AIPNL	FALSE	-0.103034	0.912173	0.559017	0.0399229
OXNAD1	MUT_RNPnDMSO vs MUT_uned	OXNAD1	FALSE	0.128578	0.904411	0.533501	0.0436342
AHCYL2	MUT_RNPnDMSO vs MUT_uned	AHCYL2	FALSE	-0.120927	0.886692	0.458753	0.052227
PCED1B	MUT_RNPnDMSO vs MUT_uned	PCED1B	FALSE	0.945545	0.774856	0.16982	0.110779
FMC1	MUT_RNPnDMSO vs MUT_uned	FMC1	FALSE	0.0206916	0.96196	0.728159	0.0168429
SENP5	MUT_RNPnDMSO vs MUT_uned	SENP5	FALSE	0.334403	0.875746	0.427136	0.0576219
PRR11	MUT_RNPnDMSO vs MUT_uned	PRR11	FALSE	0.0705696	0.929801	0.618008	0.0316101
BORCS6	MUT_RNPnDMSO vs MUT_uned	BORCS6	FALSE	0.091625	0.734211	0.0831896	0.134179
ERO1A	MUT_RNPnDMSO vs MUT_uned	ERO1A	FALSE	0.0433421	0.767816	0.149341	0.114743
NTAQ1	MUT_RNPnDMSO vs MUT_uned	NTAQ1	FALSE	0.0191043	0.975767	0.841642	0.010654
TONSL	MUT_RNPnDMSO vs MUT_uned	TONSL	FALSE	0.0389418	0.838323	0.324898	0.0765887
POM121	MUT_RNPnDMSO vs MUT_uned	POM121	FALSE	0.287023	0.838323	0.333436	0.0765887
ZC3HAV1L	MUT_RNPnDMSO vs MUT_uned	ZC3HAV1L	FALSE	-0.0347283	0.952883	0.677697	0.0209604
MYO19	MUT_RNPnDMSO vs MUT_uned	MYO19	FALSE	-0.142756	0.837457	0.318258	0.0770376
CENPN	MUT_RNPnDMSO vs MUT_uned	CENPN	FALSE	-0.0880091	0.871316	0.416662	0.0598241
SNF8	MUT_RNPnDMSO vs MUT_uned	SNF8	FALSE	0.000579436	0.999922	0.995075	3.38361e-05
LIN37	MUT_RNPnDMSO vs MUT_uned	LIN37	FALSE	0.128759	0.798263	0.207689	0.0978542
ZC2HC1A	MUT_RNPnDMSO vs MUT_uned	ZC2HC1A	FALSE	-0.11706	0.884916	0.449245	0.0530981
APIP	MUT_RNPnDMSO vs MUT_uned	APIP	FALSE	0.187787	0.617448	0.0355001	0.209399
MASTL	MUT_RNPnDMSO vs MUT_uned	MASTL	FALSE	-0.103401	0.866402	0.400244	0.0622805
ATXN7L3B	MUT_RNPnDMSO vs MUT_uned	ATXN7L3B	FALSE	0.67657	0.766156	0.141762	0.115683
MARS2	MUT_RNPnDMSO vs MUT_uned	MARS2	FALSE	0.0216241	0.963605	0.742471	0.0161009
PDLIM5	MUT_RNPnDMSO vs MUT_uned	PDLIM5	FALSE	0.0218555	0.945343	0.657024	0.0244105
BORCS8	MUT_RNPnDMSO vs MUT_uned	BORCS8	FALSE	0.150589	0.825736	0.299116	0.0831586
CDCA5	MUT_RNPnDMSO vs MUT_uned	CDCA5	FALSE	0.135182	0.759089	0.114594	0.119707
PIK3IP1	MUT_RNPnDMSO vs MUT_uned	PIK3IP1	FALSE	0.391356	0.82187	0.281768	0.0851969
GNPNAT1	MUT_RNPnDMSO vs MUT_uned	GNPNAT1	FALSE	0.0787069	0.859324	0.374052	0.0658432
KIFBP	MUT_RNPnDMSO vs MUT_uned	KIFBP	FALSE	-0.134308	0.738842	0.0934798	0.131448
THAP11	MUT_RNPnDMSO vs MUT_uned	THAP11	FALSE	-0.0853868	0.854249	0.36172	0.0684156
MALSU1	MUT_RNPnDMSO vs MUT_uned	MALSU1	FALSE	0.444377	0.81007	0.265656	0.0914774
SEH1L	MUT_RNPnDMSO vs MUT_uned	SEH1L	FALSE	0.107838	0.761032	0.121372	0.118597
YIPF6	MUT_RNPnDMSO vs MUT_uned	YIPF6	FALSE	0.60096	0.661733	0.0505489	0.179317
SIRT1	MUT_RNPnDMSO vs MUT_uned	SIRT1	FALSE	0.0289288	0.917712	0.575689	0.0372934
ELP4	MUT_RNPnDMSO vs MUT_uned	ELP4	FALSE	0.165855	0.577182	0.0247866	0.238687
SPDL1	MUT_RNPnDMSO vs MUT_uned	SPDL1	FALSE	0.276338	0.633765	0.0406064	0.198072
RBMXL1	MUT_RNPnDMSO vs MUT_uned	RBMXL1	FALSE	0.229969	0.905898	0.543121	0.0429209
MTERF3	MUT_RNPnDMSO vs MUT_uned	MTERF3	FALSE	-0.0929823	0.759418	0.115027	0.119519
MRRF	MUT_RNPnDMSO vs MUT_uned	MRRF	FALSE	0.0893811	0.815723	0.272991	0.0884575
PABIR1	MUT_RNPnDMSO vs MUT_uned	PABIR1	FALSE	-0.00310366	0.999922	0.980146	3.38361e-05
FAM120B	MUT_RNPnDMSO vs MUT_uned	FAM120B	FALSE	-0.125096	0.577182	0.0248269	0.238687
ERLEC1	MUT_RNPnDMSO vs MUT_uned	ERLEC1	FALSE	-0.0181763	0.96196	0.73523	0.0168429
RTP4	MUT_RNPnDMSO vs MUT_uned	RTP4	FALSE	-0.299613	0.780741	0.189184	0.107493
ASB9	MUT_RNPnDMSO vs MUT_uned	ASB9	FALSE	-0.131113	0.881293	0.437453	0.0548795
RSPRY1	MUT_RNPnDMSO vs MUT_uned	RSPRY1	FALSE	-0.22243	0.904411	0.529683	0.0436342
MRPL38	MUT_RNPnDMSO vs MUT_uned	MRPL38	FALSE	0.0281162	0.89804	0.500831	0.0467043
ITPKC	MUT_RNPnDMSO vs MUT_uned	ITPKC	FALSE	-0.0796288	0.97053	0.792402	0.012991
SLAMF6	MUT_RNPnDMSO vs MUT_uned	SLAMF6	FALSE	-0.060905	0.974168	0.827555	0.0113662
STARD4	MUT_RNPnDMSO vs MUT_uned	STARD4	FALSE	-0.0609972	0.913431	0.562278	0.0393241
MTFMT	MUT_RNPnDMSO vs MUT_uned	MTFMT	FALSE	-0.169486	0.709476	0.0689504	0.149062
TBC1D31	MUT_RNPnDMSO vs MUT_uned	TBC1D31	FALSE	-0.265806	0.770421	0.162597	0.113272
RMC1	MUT_RNPnDMSO vs MUT_uned	RMC1	FALSE	-0.0568311	0.770421	0.162228	0.113272
SNRNP40	MUT_RNPnDMSO vs MUT_uned	SNRNP40	FALSE	0.00711926	0.982884	0.869863	0.00749752
Q96DH6;O43347	MUT_RNPnDMSO vs MUT_uned	Q96DH6;O43347	FALSE	-0.253316	0.838323	0.32841	0.0765887
MSI2	MUT_RNPnDMSO vs MUT_uned	MSI2	FALSE	0.0204853	0.97053	0.793576	0.012991
MTBP	MUT_RNPnDMSO vs MUT_uned	MTBP	FALSE	0.145287	0.854249	0.363157	0.0684156
KTI12	MUT_RNPnDMSO vs MUT_uned	KTI12	FALSE	0.117867	0.663147	0.0540473	0.17839
MRPS24	MUT_RNPnDMSO vs MUT_uned	MRPS24	FALSE	-0.0630373	0.96196	0.736813	0.0168429
MRPL53	MUT_RNPnDMSO vs MUT_uned	MRPL53	FALSE	0.199595	0.761032	0.13028	0.118597
Q96FC9;A8MPP1;Q92771	MUT_RNPnDMSO vs MUT_uned	Q96FC9;A8MPP1;Q92771	FALSE	-0.258133	0.713585	0.072112	0.146555
Q96FC9;A8MPP1	MUT_RNPnDMSO vs MUT_uned	Q96FC9;A8MPP1	FALSE	0.295889	0.697665	0.0651089	0.156353
EDC3	MUT_RNPnDMSO vs MUT_uned	EDC3	FALSE	-0.0629034	0.838323	0.326119	0.0765887
CCDC97	MUT_RNPnDMSO vs MUT_uned	CCDC97	FALSE	-0.0957672	0.761032	0.119888	0.118597
TRIM11	MUT_RNPnDMSO vs MUT_uned	TRIM11	FALSE	0.228429	0.767816	0.148503	0.114743
NRBF2	MUT_RNPnDMSO vs MUT_uned	NRBF2	FALSE	0.102118	0.770421	0.155648	0.113272
GIMAP5	MUT_RNPnDMSO vs MUT_uned	GIMAP5	FALSE	-0.0612998	0.888088	0.461036	0.0515441
CYFIP2	MUT_RNPnDMSO vs MUT_uned	CYFIP2	FALSE	-0.058525	0.784715	0.194302	0.105288
MCRS1	MUT_RNPnDMSO vs MUT_uned	MCRS1	FALSE	-0.0923761	0.802336	0.215855	0.0956436
ADAT3	MUT_RNPnDMSO vs MUT_uned	ADAT3	FALSE	-0.12144	0.820135	0.279117	0.0861147
MMAB	MUT_RNPnDMSO vs MUT_uned	MMAB	FALSE	0.115618	0.447703	0.0115184	0.34901
PTCD3	MUT_RNPnDMSO vs MUT_uned	PTCD3	FALSE	-0.0343934	0.889693	0.468929	0.05076
MVB12A	MUT_RNPnDMSO vs MUT_uned	MVB12A	FALSE	0.26802	0.766156	0.14566	0.115683
TMA16	MUT_RNPnDMSO vs MUT_uned	TMA16	FALSE	-0.196052	0.651354	0.0451512	0.186183
DNAJA3	MUT_RNPnDMSO vs MUT_uned	DNAJA3	FALSE	0.143147	0.592593	0.028989	0.227244
DYNC2I2	MUT_RNPnDMSO vs MUT_uned	DYNC2I2	FALSE	-0.0277462	0.999922	0.954357	3.38361e-05
SMIM12	MUT_RNPnDMSO vs MUT_uned	SMIM12	FALSE	0.0808472	0.802963	0.248281	0.0953044
DTNBP1	MUT_RNPnDMSO vs MUT_uned	DTNBP1	FALSE	0.0263451	0.969748	0.786665	0.0133412
RBM33	MUT_RNPnDMSO vs MUT_uned	RBM33	FALSE	-0.03376	0.931455	0.625316	0.030838
C1GALT1C1	MUT_RNPnDMSO vs MUT_uned	C1GALT1C1	FALSE	-0.0716816	0.854249	0.361021	0.0684156
RRP36	MUT_RNPnDMSO vs MUT_uned	RRP36	FALSE	0.356276	0.713585	0.0721428	0.146555
SGF29	MUT_RNPnDMSO vs MUT_uned	SGF29	FALSE	0.11802	0.766156	0.142697	0.115683
CCDC51	MUT_RNPnDMSO vs MUT_uned	CCDC51	FALSE	-0.15782	0.7548	0.108125	0.122168
SAAL1	MUT_RNPnDMSO vs MUT_uned	SAAL1	FALSE	-0.0398207	0.889693	0.46737	0.05076
SGTB	MUT_RNPnDMSO vs MUT_uned	SGTB	FALSE	0.0311419	0.975401	0.835352	0.0108168
DAZAP1	MUT_RNPnDMSO vs MUT_uned	DAZAP1	FALSE	0.0222653	0.928994	0.612526	0.0319872
CHFR	MUT_RNPnDMSO vs MUT_uned	CHFR	FALSE	-0.181727	0.770421	0.16661	0.113272
RNF31	MUT_RNPnDMSO vs MUT_uned	RNF31	FALSE	-0.0749859	0.838323	0.337427	0.0765887
L3HYPDH	MUT_RNPnDMSO vs MUT_uned	L3HYPDH	FALSE	-0.191984	0.957611	0.698912	0.018811
SCLY	MUT_RNPnDMSO vs MUT_uned	SCLY	FALSE	-0.0911231	0.774856	0.170284	0.110779
ESS2	MUT_RNPnDMSO vs MUT_uned	ESS2	FALSE	0.113047	0.761032	0.121058	0.118597
FUBP3	MUT_RNPnDMSO vs MUT_uned	FUBP3	FALSE	0.027663	0.930386	0.622459	0.0313369
RCC1L	MUT_RNPnDMSO vs MUT_uned	RCC1L	FALSE	0.0685459	0.802963	0.222615	0.0953044
SCLT1	MUT_RNPnDMSO vs MUT_uned	SCLT1	FALSE	0.557911	0.838323	0.330665	0.0765887
ZMAT2	MUT_RNPnDMSO vs MUT_uned	ZMAT2	FALSE	0.00591133	0.998834	0.942372	0.000506551
ZNF830	MUT_RNPnDMSO vs MUT_uned	ZNF830	FALSE	0.13679	0.761032	0.116991	0.118597
SFXN2	MUT_RNPnDMSO vs MUT_uned	SFXN2	FALSE	-0.0948476	0.903568	0.516852	0.044039
SPATA13	MUT_RNPnDMSO vs MUT_uned	SPATA13	FALSE	-0.146149	0.779256	0.186653	0.10832
DOCK7	MUT_RNPnDMSO vs MUT_uned	DOCK7	FALSE	-0.109093	0.803869	0.255949	0.0948147
MBOAT7	MUT_RNPnDMSO vs MUT_uned	MBOAT7	FALSE	-0.00150947	0.999922	0.988639	3.38361e-05
PWWP2A	MUT_RNPnDMSO vs MUT_uned	PWWP2A	FALSE	0.0807031	0.923571	0.595688	0.0345296
TEPSIN	MUT_RNPnDMSO vs MUT_uned	TEPSIN	FALSE	0.0240072	0.98533	0.882903	0.00641812
JAKMIP1	MUT_RNPnDMSO vs MUT_uned	JAKMIP1	FALSE	-0.148605	0.844107	0.345144	0.0736024
INTS15	MUT_RNPnDMSO vs MUT_uned	INTS15	FALSE	0.081046	0.770421	0.166382	0.113272
DNAAF10	MUT_RNPnDMSO vs MUT_uned	DNAAF10	FALSE	-0.0788876	0.761032	0.131669	0.118597
COG8	MUT_RNPnDMSO vs MUT_uned	COG8	FALSE	-0.000728156	0.999922	0.986935	3.38361e-05
CCDC115	MUT_RNPnDMSO vs MUT_uned	CCDC115	FALSE	0.147366	0.766156	0.146682	0.115683
CCDC43	MUT_RNPnDMSO vs MUT_uned	CCDC43	FALSE	0.112388	0.833675	0.307105	0.0790031
CEP63	MUT_RNPnDMSO vs MUT_uned	CEP63	FALSE	-0.0504549	0.90432	0.518896	0.0436781
TCEANC2	MUT_RNPnDMSO vs MUT_uned	TCEANC2	FALSE	-0.053008	0.957113	0.695027	0.0190366
HEXIM2	MUT_RNPnDMSO vs MUT_uned	HEXIM2	FALSE	0.620246	0.735979	0.0861709	0.133135
NSMCE3	MUT_RNPnDMSO vs MUT_uned	NSMCE3	FALSE	0.0175012	0.954093	0.682231	0.0204095
NSMCE2	MUT_RNPnDMSO vs MUT_uned	NSMCE2	FALSE	-0.0721459	0.883031	0.442742	0.0540242
ZNF512	MUT_RNPnDMSO vs MUT_uned	ZNF512	FALSE	-0.237373	0.7548	0.111746	0.122168
FBXL18	MUT_RNPnDMSO vs MUT_uned	FBXL18	FALSE	0.148078	0.802963	0.247969	0.0953044
PRRC1	MUT_RNPnDMSO vs MUT_uned	PRRC1	FALSE	-0.0377379	0.859309	0.371789	0.0658507
CARD19	MUT_RNPnDMSO vs MUT_uned	CARD19	FALSE	-0.0108695	0.981453	0.864727	0.00813032
RNPC3	MUT_RNPnDMSO vs MUT_uned	RNPC3	FALSE	0.0993001	0.835549	0.311835	0.0780282
C9orf72	MUT_RNPnDMSO vs MUT_uned	C9orf72	FALSE	-0.252043	0.766206	0.147522	0.115655
DNAJC30	MUT_RNPnDMSO vs MUT_uned	DNAJC30	FALSE	0.555646	0.802336	0.211199	0.0956436
DHRS1	MUT_RNPnDMSO vs MUT_uned	DHRS1	FALSE	-0.00253876	0.999922	0.991667	3.38361e-05
YTHDC1	MUT_RNPnDMSO vs MUT_uned	YTHDC1	FALSE	-0.00766957	0.995449	0.931456	0.00198101
Q96LI5;Q9ULM6	MUT_RNPnDMSO vs MUT_uned	Q96LI5;Q9ULM6	FALSE	0.0765719	0.836937	0.316084	0.0773072
NAP1L5	MUT_RNPnDMSO vs MUT_uned	NAP1L5	FALSE	-0.280913	0.888088	0.460445	0.0515441
Q96NW7;Q96RT1	MUT_RNPnDMSO vs MUT_uned	Q96NW7;Q96RT1	FALSE	-0.065555	0.975867	0.843992	0.0106094
NEDD4L	MUT_RNPnDMSO vs MUT_uned	NEDD4L	FALSE	0.294709	0.516415	0.0177595	0.287001
Q96PU4;Q96T88	MUT_RNPnDMSO vs MUT_uned	Q96PU4;Q96T88	FALSE	0.26739	0.838323	0.337301	0.0765887
UHRF2	MUT_RNPnDMSO vs MUT_uned	UHRF2	FALSE	-0.028452	0.942622	0.650116	0.0256624
GBP4	MUT_RNPnDMSO vs MUT_uned	GBP4	FALSE	-0.0524322	0.885076	0.449834	0.0530196
Q96PP8;Q9H0R5	MUT_RNPnDMSO vs MUT_uned	Q96PP8;Q9H0R5	FALSE	-0.0697046	0.97315	0.809895	0.0118201
GBP5	MUT_RNPnDMSO vs MUT_uned	GBP5	FALSE	-0.0207652	0.979802	0.854134	0.0088619
TRERF1	MUT_RNPnDMSO vs MUT_uned	TRERF1	FALSE	-0.0341121	0.968421	0.778476	0.0139356
RCHY1	MUT_RNPnDMSO vs MUT_uned	RCHY1	FALSE	-0.0932042	0.811317	0.268833	0.0908093
RBM14	MUT_RNPnDMSO vs MUT_uned	RBM14	FALSE	0.0209701	0.96196	0.729752	0.0168429
MCEE	MUT_RNPnDMSO vs MUT_uned	MCEE	FALSE	-0.0367983	0.953341	0.680201	0.0207516
INPP4A	MUT_RNPnDMSO vs MUT_uned	INPP4A	FALSE	-0.03369	0.865553	0.392263	0.0627065
PGLYRP2	MUT_RNPnDMSO vs MUT_uned	PGLYRP2	FALSE	-0.14406	0.710548	0.0704626	0.148407
IL17F	MUT_RNPnDMSO vs MUT_uned	IL17F	FALSE	-0.162533	0.926614	0.60498	0.033101
ANKRD27	MUT_RNPnDMSO vs MUT_uned	ANKRD27	FALSE	-0.148364	0.778101	0.18105	0.108964
Q96PC5;Q96RT6	MUT_RNPnDMSO vs MUT_uned	Q96PC5;Q96RT6	FALSE	0.0370776	0.970629	0.801381	0.0129466
Q96PC5;A4D2H0;Q86UF2;Q8IX94;Q96RT6;A4FU28;P0CG41;Q8IX95	MUT_RNPnDMSO vs MUT_uned	Q96PC5;A4D2H0;Q86UF2;Q8IX94;Q96RT6;A4FU28;P0CG41;Q8IX95	FALSE	-0.934666	0.755956	0.112445	0.121503
Q96PC5;A4D2H0;Q86UF2;Q8IX94;A4FU28;P0CG41	MUT_RNPnDMSO vs MUT_uned	Q96PC5;A4D2H0;Q86UF2;Q8IX94;A4FU28;P0CG41	FALSE	-1.37175	0.757023	0.11375	0.120891
MIA2	MUT_RNPnDMSO vs MUT_uned	MIA2	FALSE	-0.0377094	0.874935	0.42431	0.058024
IPO9	MUT_RNPnDMSO vs MUT_uned	IPO9	FALSE	0.0123346	0.967339	0.765592	0.0144214
WDFY2	MUT_RNPnDMSO vs MUT_uned	WDFY2	FALSE	0.207686	0.761032	0.119826	0.118597
ARAP1	MUT_RNPnDMSO vs MUT_uned	ARAP1	FALSE	-0.0645095	0.709476	0.069769	0.149062
Q96P47;Q9UPQ3	MUT_RNPnDMSO vs MUT_uned	Q96P47;Q9UPQ3	FALSE	0.0924967	0.968217	0.767885	0.0140273
AGAP3	MUT_RNPnDMSO vs MUT_uned	AGAP3	FALSE	-0.189233	0.738842	0.0932207	0.131448
Q96P16;Q9NQG5	MUT_RNPnDMSO vs MUT_uned	Q96P16;Q9NQG5	FALSE	-0.023411	0.980001	0.86015	0.00877337
RPRD1A	MUT_RNPnDMSO vs MUT_uned	RPRD1A	FALSE	0.0855173	0.761032	0.130231	0.118597
NSUN5	MUT_RNPnDMSO vs MUT_uned	NSUN5	FALSE	0.0381898	0.926614	0.60634	0.033101
MUS81	MUT_RNPnDMSO vs MUT_uned	MUS81	FALSE	-0.284756	0.802963	0.227175	0.0953044
CLIC6	MUT_RNPnDMSO vs MUT_uned	CLIC6	FALSE	-0.0847626	0.973666	0.815412	0.0115901
Q96PC5;A4FU28	MUT_RNPnDMSO vs MUT_uned	Q96PC5;A4FU28	FALSE	-0.16307	0.957113	0.696387	0.0190366
CNOT6L	MUT_RNPnDMSO vs MUT_uned	CNOT6L	FALSE	-0.00357332	0.999922	0.959898	3.38361e-05
TRIM47	MUT_RNPnDMSO vs MUT_uned	TRIM47	FALSE	0.562256	0.738842	0.0930829	0.131448
IFT74	MUT_RNPnDMSO vs MUT_uned	IFT74	FALSE	-0.0813086	0.868464	0.406402	0.0612484
ELMO2	MUT_RNPnDMSO vs MUT_uned	ELMO2	FALSE	0.0618582	0.867316	0.403969	0.0618228
SPG11	MUT_RNPnDMSO vs MUT_uned	SPG11	FALSE	-0.109063	0.838323	0.33398	0.0765887
VCPIP1	MUT_RNPnDMSO vs MUT_uned	VCPIP1	FALSE	-0.0124535	0.968308	0.768962	0.0139865
VPS50	MUT_RNPnDMSO vs MUT_uned	VPS50	FALSE	-0.0604482	0.802336	0.213582	0.0956436
EAF1	MUT_RNPnDMSO vs MUT_uned	EAF1	FALSE	-0.0503833	0.973666	0.816288	0.0115901
VPS39	MUT_RNPnDMSO vs MUT_uned	VPS39	FALSE	0.0071002	0.981765	0.867942	0.00799257
CDK5RAP3	MUT_RNPnDMSO vs MUT_uned	CDK5RAP3	FALSE	-0.00982566	0.985266	0.879944	0.00644646
COG3	MUT_RNPnDMSO vs MUT_uned	COG3	FALSE	0.00201529	0.999922	0.965751	3.38361e-05
LRIG1	MUT_RNPnDMSO vs MUT_uned	LRIG1	FALSE	-0.0260732	0.981765	0.866309	0.00799257
Q96J92;Q9H4A3;Q9Y3S1	MUT_RNPnDMSO vs MUT_uned	Q96J92;Q9H4A3;Q9Y3S1	FALSE	0.329935	0.865467	0.387207	0.0627497
TXNDC15	MUT_RNPnDMSO vs MUT_uned	TXNDC15	FALSE	-0.101683	0.938015	0.637761	0.0277904
Q96J02;Q9H0M0	MUT_RNPnDMSO vs MUT_uned	Q96J02;Q9H0M0	FALSE	0.292097	0.867316	0.403336	0.0618228
ITCH	MUT_RNPnDMSO vs MUT_uned	ITCH	FALSE	0.020591	0.957113	0.694825	0.0190366
TMX3	MUT_RNPnDMSO vs MUT_uned	TMX3	FALSE	-0.19872	0.622159	0.0381006	0.206099
THOC3	MUT_RNPnDMSO vs MUT_uned	THOC3	FALSE	-0.0420321	0.900924	0.511435	0.0453118
RBM41	MUT_RNPnDMSO vs MUT_uned	RBM41	FALSE	0.445554	0.823123	0.293729	0.0845351
NSL1	MUT_RNPnDMSO vs MUT_uned	NSL1	FALSE	0.0809933	0.802963	0.24657	0.0953044
ATP5MK	MUT_RNPnDMSO vs MUT_uned	ATP5MK	FALSE	0.132552	0.865334	0.386416	0.0628164
SEC22A	MUT_RNPnDMSO vs MUT_uned	SEC22A	FALSE	0.118195	0.936712	0.635056	0.0283941
NGLY1	MUT_RNPnDMSO vs MUT_uned	NGLY1	FALSE	0.00300569	0.999922	0.968885	3.38361e-05
ABHD14B	MUT_RNPnDMSO vs MUT_uned	ABHD14B	FALSE	-0.0734108	0.904411	0.528686	0.0436342
HPDL	MUT_RNPnDMSO vs MUT_uned	HPDL	FALSE	0.0906049	0.908977	0.548294	0.0414469
COA8	MUT_RNPnDMSO vs MUT_uned	COA8	FALSE	-0.679113	0.766156	0.139965	0.115683
GMPPA	MUT_RNPnDMSO vs MUT_uned	GMPPA	FALSE	-0.0101361	0.974082	0.81912	0.0114043
Q96II8;Q9Y2L9	MUT_RNPnDMSO vs MUT_uned	Q96II8;Q9Y2L9	FALSE	0.0238079	0.97061	0.800407	0.0129553
LRCH3	MUT_RNPnDMSO vs MUT_uned	LRCH3	FALSE	-0.114215	0.838323	0.328523	0.0765887
SUCLG2	MUT_RNPnDMSO vs MUT_uned	SUCLG2	FALSE	0.0339811	0.96196	0.734968	0.0168429
NARS2	MUT_RNPnDMSO vs MUT_uned	NARS2	FALSE	-0.0792551	0.738842	0.0927523	0.131448
RSRC1	MUT_RNPnDMSO vs MUT_uned	RSRC1	FALSE	-0.111696	0.880226	0.43477	0.0554058
DCAF5	MUT_RNPnDMSO vs MUT_uned	DCAF5	FALSE	0.0146346	0.993801	0.923165	0.00270046
CHAMP1	MUT_RNPnDMSO vs MUT_uned	CHAMP1	FALSE	-0.0232737	0.96196	0.735585	0.0168429
L3MBTL3	MUT_RNPnDMSO vs MUT_uned	L3MBTL3	FALSE	-0.0320795	0.91222	0.559519	0.0399002
PRMT6	MUT_RNPnDMSO vs MUT_uned	PRMT6	FALSE	-0.105105	0.97061	0.799249	0.0129553
KIF16B	MUT_RNPnDMSO vs MUT_uned	KIF16B	FALSE	-0.238111	0.82251	0.290978	0.0848591
SNX27	MUT_RNPnDMSO vs MUT_uned	SNX27	FALSE	0.0752097	0.763894	0.137757	0.116967
EP400	MUT_RNPnDMSO vs MUT_uned	EP400	FALSE	-0.00269823	0.991111	0.900476	0.00387769
Q96L73;Q9BZ95	MUT_RNPnDMSO vs MUT_uned	Q96L73;Q9BZ95	FALSE	-0.0134439	0.998781	0.942024	0.000529675
NSD1	MUT_RNPnDMSO vs MUT_uned	NSD1	FALSE	0.105571	0.835549	0.310946	0.0780282
B3GALT6	MUT_RNPnDMSO vs MUT_uned	B3GALT6	FALSE	-0.0161008	0.992463	0.913167	0.0032857
LRR1	MUT_RNPnDMSO vs MUT_uned	LRR1	FALSE	0.199755	0.802963	0.234985	0.0953044
ZFR	MUT_RNPnDMSO vs MUT_uned	ZFR	FALSE	0.012422	0.975401	0.835715	0.0108168
EHMT2	MUT_RNPnDMSO vs MUT_uned	EHMT2	FALSE	-0.0151362	0.955444	0.689378	0.0197947
CNDP2	MUT_RNPnDMSO vs MUT_uned	CNDP2	FALSE	0.0499374	0.818529	0.276852	0.0869661
EXOC2	MUT_RNPnDMSO vs MUT_uned	EXOC2	FALSE	-0.0208456	0.928425	0.610022	0.0322532
ZNF512B	MUT_RNPnDMSO vs MUT_uned	ZNF512B	FALSE	-0.0458458	0.96196	0.727281	0.0168429
SCYL1	MUT_RNPnDMSO vs MUT_uned	SCYL1	FALSE	0.0673717	0.703237	0.0667266	0.152898
DNAJC1	MUT_RNPnDMSO vs MUT_uned	DNAJC1	FALSE	-0.079262	0.802963	0.220089	0.0953044
PBK	MUT_RNPnDMSO vs MUT_uned	PBK	FALSE	0.222024	0.661733	0.0507467	0.179317
CLPTM1L	MUT_RNPnDMSO vs MUT_uned	CLPTM1L	FALSE	-0.0265628	0.974168	0.827452	0.0113662
ZC3H10	MUT_RNPnDMSO vs MUT_uned	ZC3H10	FALSE	-0.112503	0.972294	0.805165	0.0122025
USP47	MUT_RNPnDMSO vs MUT_uned	USP47	FALSE	0.00698213	0.975401	0.835547	0.0108168
ZNF668	MUT_RNPnDMSO vs MUT_uned	ZNF668	FALSE	-0.0448108	0.974168	0.821241	0.0113662
TMEM87B	MUT_RNPnDMSO vs MUT_uned	TMEM87B	FALSE	-0.0287631	0.974168	0.8246	0.0113662
SLC35E1	MUT_RNPnDMSO vs MUT_uned	SLC35E1	FALSE	0.0325258	0.963605	0.744351	0.0161009
BTF3L4	MUT_RNPnDMSO vs MUT_uned	BTF3L4	FALSE	-0.0373157	0.939113	0.640636	0.027282
FAR2	MUT_RNPnDMSO vs MUT_uned	FAR2	FALSE	-0.103296	0.865553	0.396552	0.0627065
HSH2D	MUT_RNPnDMSO vs MUT_uned	HSH2D	FALSE	-0.532788	0.834099	0.308853	0.0787824
PDLIM2	MUT_RNPnDMSO vs MUT_uned	PDLIM2	FALSE	0.104516	0.7548	0.102584	0.122168
ZFP91	MUT_RNPnDMSO vs MUT_uned	ZFP91	FALSE	-0.0766682	0.904411	0.533326	0.0436342
MYO15B	MUT_RNPnDMSO vs MUT_uned	MYO15B	FALSE	0.225734	0.967193	0.763875	0.0144868
NEURL4	MUT_RNPnDMSO vs MUT_uned	NEURL4	FALSE	-0.169224	0.743222	0.0963725	0.128881
RBM17	MUT_RNPnDMSO vs MUT_uned	RBM17	FALSE	0.181083	0.638892	0.0424885	0.194573
ANAPC16	MUT_RNPnDMSO vs MUT_uned	ANAPC16	FALSE	0.0198093	0.983149	0.873839	0.00738049
Q96DE0;Q9BRJ7	MUT_RNPnDMSO vs MUT_uned	Q96DE0;Q9BRJ7	FALSE	-0.00789421	0.999922	0.984054	3.38361e-05
NUDT16	MUT_RNPnDMSO vs MUT_uned	NUDT16	FALSE	0.0471155	0.882326	0.439287	0.0543711
EMG1	MUT_RNPnDMSO vs MUT_uned	EMG1	FALSE	0.0653781	0.802963	0.231017	0.0953044
ARHGEF2	MUT_RNPnDMSO vs MUT_uned	ARHGEF2	FALSE	0.118227	0.761032	0.118385	0.118597
TNPO1	MUT_RNPnDMSO vs MUT_uned	TNPO1	FALSE	0.0033279	0.993801	0.924317	0.00270046
PEX13	MUT_RNPnDMSO vs MUT_uned	PEX13	FALSE	0.0967824	0.89804	0.501657	0.0467043
SNAPC3	MUT_RNPnDMSO vs MUT_uned	SNAPC3	FALSE	0.0140858	0.990536	0.899008	0.00412988
TNFRSF14	MUT_RNPnDMSO vs MUT_uned	TNFRSF14	FALSE	0.145975	0.896344	0.484929	0.0475254
GCDH	MUT_RNPnDMSO vs MUT_uned	GCDH	FALSE	-0.172202	0.49405	0.015103	0.306229
Q92945;Q96AE4	MUT_RNPnDMSO vs MUT_uned	Q92945;Q96AE4	FALSE	0.264049	0.822539	0.291836	0.0848433
KHSRP	MUT_RNPnDMSO vs MUT_uned	KHSRP	FALSE	0.0729785	0.867316	0.40431	0.0618228
BAD	MUT_RNPnDMSO vs MUT_uned	BAD	FALSE	0.0490979	0.889693	0.468972	0.05076
RAB8B	MUT_RNPnDMSO vs MUT_uned	RAB8B	FALSE	-0.0945334	0.824249	0.296626	0.0839418
SMARCD2	MUT_RNPnDMSO vs MUT_uned	SMARCD2	FALSE	-0.0548908	0.866836	0.400664	0.062063
SMARCC1	MUT_RNPnDMSO vs MUT_uned	SMARCC1	FALSE	0.0240597	0.964884	0.754451	0.0155251
IRF7	MUT_RNPnDMSO vs MUT_uned	IRF7	FALSE	-0.0654242	0.981765	0.86816	0.00799257
MAP4K1	MUT_RNPnDMSO vs MUT_uned	MAP4K1	FALSE	-0.0665449	0.651354	0.0464367	0.186183
COPS5	MUT_RNPnDMSO vs MUT_uned	COPS5	FALSE	0.00257369	0.999922	0.953775	3.38361e-05
HPS1	MUT_RNPnDMSO vs MUT_uned	HPS1	FALSE	0.157293	0.766156	0.1468	0.115683
UPF1	MUT_RNPnDMSO vs MUT_uned	UPF1	FALSE	0.0568215	0.761032	0.13201	0.118597
GLG1	MUT_RNPnDMSO vs MUT_uned	GLG1	FALSE	0.0316431	0.88273	0.440032	0.0541719
UFD1	MUT_RNPnDMSO vs MUT_uned	UFD1	FALSE	-0.133494	0.47504	0.012635	0.32327
ERCC4	MUT_RNPnDMSO vs MUT_uned	ERCC4	FALSE	0.00812312	0.989269	0.894598	0.00468557
ARHGEF1	MUT_RNPnDMSO vs MUT_uned	ARHGEF1	FALSE	-0.0432612	0.872465	0.419069	0.0592521
OSTF1	MUT_RNPnDMSO vs MUT_uned	OSTF1	FALSE	0.0433892	0.892131	0.475023	0.0495712
CELF1	MUT_RNPnDMSO vs MUT_uned	CELF1	FALSE	0.0678819	0.862838	0.381863	0.0640706
RAD50	MUT_RNPnDMSO vs MUT_uned	RAD50	FALSE	-0.000930572	0.999922	0.962328	3.38361e-05
PMM1	MUT_RNPnDMSO vs MUT_uned	PMM1	FALSE	0.365039	0.802963	0.221968	0.0953044
NEO1	MUT_RNPnDMSO vs MUT_uned	NEO1	FALSE	0.33528	0.854249	0.362866	0.0684156
SEMA4D	MUT_RNPnDMSO vs MUT_uned	SEMA4D	FALSE	0.189696	0.370265	0.00614923	0.431487
GPKOW	MUT_RNPnDMSO vs MUT_uned	GPKOW	FALSE	0.0103571	0.974168	0.82237	0.0113662
CASP10	MUT_RNPnDMSO vs MUT_uned	CASP10	FALSE	0.00735277	0.999922	0.958104	3.38361e-05
CLP1	MUT_RNPnDMSO vs MUT_uned	CLP1	FALSE	-0.0528168	0.929801	0.616927	0.0316101
KAT5	MUT_RNPnDMSO vs MUT_uned	KAT5	FALSE	0.0261573	0.964553	0.751231	0.0156739
RNF34	MUT_RNPnDMSO vs MUT_uned	RNF34	FALSE	0.240714	0.649483	0.0444024	0.187432
BORCS5	MUT_RNPnDMSO vs MUT_uned	BORCS5	FALSE	0.599641	0.797264	0.205337	0.0983981
ZKSCAN4	MUT_RNPnDMSO vs MUT_uned	ZKSCAN4	FALSE	0.168383	0.885076	0.453504	0.0530196
MYDGF	MUT_RNPnDMSO vs MUT_uned	MYDGF	FALSE	0.091709	0.96196	0.734802	0.0168429
POP5	MUT_RNPnDMSO vs MUT_uned	POP5	FALSE	0.0914617	0.865467	0.387119	0.0627497
RFK	MUT_RNPnDMSO vs MUT_uned	RFK	FALSE	-0.0171003	0.97061	0.797489	0.0129553
SMARCE1	MUT_RNPnDMSO vs MUT_uned	SMARCE1	FALSE	0.0645647	0.802963	0.221452	0.0953044
HPS3	MUT_RNPnDMSO vs MUT_uned	HPS3	FALSE	0.0221428	0.958095	0.701143	0.0185915
GTF3C6	MUT_RNPnDMSO vs MUT_uned	GTF3C6	FALSE	0.189687	0.875157	0.424944	0.0579138
TSR2	MUT_RNPnDMSO vs MUT_uned	TSR2	FALSE	-0.308737	0.779256	0.186428	0.10832
TCEAL3	MUT_RNPnDMSO vs MUT_uned	TCEAL3	FALSE	0.497499	0.838027	0.320885	0.0767418
SCAMP4	MUT_RNPnDMSO vs MUT_uned	SCAMP4	FALSE	0.120746	0.778101	0.182187	0.108964
MR1	MUT_RNPnDMSO vs MUT_uned	MR1	FALSE	0.0490188	0.991111	0.904993	0.00387769
GLMN	MUT_RNPnDMSO vs MUT_uned	GLMN	FALSE	0.0634355	0.860011	0.374925	0.0654962
PHKB	MUT_RNPnDMSO vs MUT_uned	PHKB	FALSE	-0.0886989	0.822586	0.292252	0.0848185
ATP2A3	MUT_RNPnDMSO vs MUT_uned	ATP2A3	FALSE	0.0303845	0.963605	0.743958	0.0161009
TATDN2	MUT_RNPnDMSO vs MUT_uned	TATDN2	FALSE	-0.071914	0.89804	0.500171	0.0467043
MED12	MUT_RNPnDMSO vs MUT_uned	MED12	FALSE	0.0483106	0.880226	0.434375	0.0554058
SECISBP2L	MUT_RNPnDMSO vs MUT_uned	SECISBP2L	FALSE	1.38851	0.616253	0.0345786	0.210241
EXT2	MUT_RNPnDMSO vs MUT_uned	EXT2	FALSE	0.218557	0.774856	0.169699	0.110779
LPP	MUT_RNPnDMSO vs MUT_uned	LPP	FALSE	0.0463975	0.888088	0.463204	0.0515441
CUL5	MUT_RNPnDMSO vs MUT_uned	CUL5	FALSE	-0.00391449	0.998402	0.941482	0.000694466
NAA80	MUT_RNPnDMSO vs MUT_uned	NAA80	FALSE	0.0495753	0.933	0.627933	0.0301184
USP7	MUT_RNPnDMSO vs MUT_uned	USP7	FALSE	-0.00389838	0.991111	0.90193	0.00387769
USP9X	MUT_RNPnDMSO vs MUT_uned	USP9X	FALSE	-0.0712477	0.861495	0.379707	0.0647474
DVL3	MUT_RNPnDMSO vs MUT_uned	DVL3	FALSE	-0.156598	0.912099	0.557923	0.0399582
USP13	MUT_RNPnDMSO vs MUT_uned	USP13	FALSE	0.154523	0.761032	0.123191	0.118597
BRF1	MUT_RNPnDMSO vs MUT_uned	BRF1	FALSE	-0.0120784	0.998238	0.941206	0.000766053
PTP4A1	MUT_RNPnDMSO vs MUT_uned	PTP4A1	FALSE	0.809529	0.617449	0.0371293	0.209399
KIFAP3	MUT_RNPnDMSO vs MUT_uned	KIFAP3	FALSE	0.0256108	0.957611	0.698928	0.018811
TANK	MUT_RNPnDMSO vs MUT_uned	TANK	FALSE	0.00986433	0.980001	0.858754	0.00877337
DDX17	MUT_RNPnDMSO vs MUT_uned	DDX17	FALSE	0.123414	0.671419	0.0578055	0.173007
APPBP2	MUT_RNPnDMSO vs MUT_uned	APPBP2	FALSE	0.130635	0.882785	0.441818	0.0541451
TTC9	MUT_RNPnDMSO vs MUT_uned	TTC9	FALSE	-0.128741	0.917712	0.575123	0.0372934
RUBCN	MUT_RNPnDMSO vs MUT_uned	RUBCN	FALSE	-0.0282107	0.973464	0.813524	0.0116802
NUP205	MUT_RNPnDMSO vs MUT_uned	NUP205	FALSE	0.0413666	0.841953	0.341174	0.0747121
DHX38	MUT_RNPnDMSO vs MUT_uned	DHX38	FALSE	0.035306	0.849711	0.351934	0.0707286
ARHGAP45	MUT_RNPnDMSO vs MUT_uned	ARHGAP45	FALSE	0.00778357	0.991111	0.906222	0.00387769
GCN1	MUT_RNPnDMSO vs MUT_uned	GCN1	FALSE	-0.0253255	0.78031	0.188957	0.107733
LARP4B	MUT_RNPnDMSO vs MUT_uned	LARP4B	FALSE	0.0959572	0.838323	0.329173	0.0765887
MYO18A	MUT_RNPnDMSO vs MUT_uned	MYO18A	FALSE	0.0364822	0.84514	0.346978	0.0730715
EDEM1	MUT_RNPnDMSO vs MUT_uned	EDEM1	FALSE	-0.0889122	0.894582	0.478852	0.0483799
ZNF592	MUT_RNPnDMSO vs MUT_uned	ZNF592	FALSE	0.00930655	0.992463	0.915789	0.0032857
TBC1D5	MUT_RNPnDMSO vs MUT_uned	TBC1D5	FALSE	-0.0196462	0.961845	0.721484	0.016895
DOCK2	MUT_RNPnDMSO vs MUT_uned	DOCK2	FALSE	0.0591172	0.761032	0.121638	0.118597
ANKS1A	MUT_RNPnDMSO vs MUT_uned	ANKS1A	FALSE	-0.027409	0.968421	0.772947	0.0139356
LPGAT1	MUT_RNPnDMSO vs MUT_uned	LPGAT1	FALSE	-0.455106	0.825065	0.297974	0.0835118
Q92599;Q9NVA2;Q9P0V9	MUT_RNPnDMSO vs MUT_uned	Q92599;Q9NVA2;Q9P0V9	FALSE	-0.335275	0.913431	0.562676	0.0393241
SEPTIN8	MUT_RNPnDMSO vs MUT_uned	SEPTIN8	FALSE	0.153804	0.651354	0.0456975	0.186183
Q92598;O95757	MUT_RNPnDMSO vs MUT_uned	Q92598;O95757	FALSE	0.435967	0.904411	0.528568	0.0436342
HSPH1	MUT_RNPnDMSO vs MUT_uned	HSPH1	FALSE	0.0634245	0.868592	0.407024	0.0611841
NDRG1	MUT_RNPnDMSO vs MUT_uned	NDRG1	FALSE	0.0508654	0.861032	0.379191	0.0649806
MAML1	MUT_RNPnDMSO vs MUT_uned	MAML1	FALSE	-0.216848	0.802963	0.249828	0.0953044
CCL17	MUT_RNPnDMSO vs MUT_uned	CCL17	FALSE	-0.00186288	0.999922	0.990384	3.38361e-05
SLC9A6	MUT_RNPnDMSO vs MUT_uned	SLC9A6	FALSE	-0.0680996	0.985266	0.879459	0.00644646
PHF3	MUT_RNPnDMSO vs MUT_uned	PHF3	FALSE	0.05113	0.802963	0.232903	0.0953044
UBXN4	MUT_RNPnDMSO vs MUT_uned	UBXN4	FALSE	-0.100491	0.761032	0.126356	0.118597
TSC1	MUT_RNPnDMSO vs MUT_uned	TSC1	FALSE	-0.039336	0.929801	0.619959	0.0316101
AP3S1	MUT_RNPnDMSO vs MUT_uned	AP3S1	FALSE	0.0685009	0.904411	0.526269	0.0436342
DCUN1D4	MUT_RNPnDMSO vs MUT_uned	DCUN1D4	FALSE	0.159711	0.858924	0.370389	0.0660454
CNOT9	MUT_RNPnDMSO vs MUT_uned	CNOT9	FALSE	0.0142612	0.969748	0.786801	0.0133412
NSMAF	MUT_RNPnDMSO vs MUT_uned	NSMAF	FALSE	0.0402796	0.928425	0.610552	0.0322532
PIGK	MUT_RNPnDMSO vs MUT_uned	PIGK	FALSE	0.110163	0.782	0.190426	0.106793
GTF3A	MUT_RNPnDMSO vs MUT_uned	GTF3A	FALSE	0.0689163	0.893455	0.477281	0.0489272
INPP5D	MUT_RNPnDMSO vs MUT_uned	INPP5D	FALSE	0.0160221	0.968421	0.771283	0.0139356
KAT2B	MUT_RNPnDMSO vs MUT_uned	KAT2B	FALSE	0.167778	0.962607	0.738946	0.0165508
CORO2A	MUT_RNPnDMSO vs MUT_uned	CORO2A	FALSE	0.176868	0.942252	0.648338	0.025833
GGH	MUT_RNPnDMSO vs MUT_uned	GGH	FALSE	0.0518175	0.869199	0.410604	0.0608808
GOLGA1	MUT_RNPnDMSO vs MUT_uned	GOLGA1	FALSE	-0.0555121	0.991111	0.901448	0.00387769
TAF15	MUT_RNPnDMSO vs MUT_uned	TAF15	FALSE	0.336219	0.367076	0.00548886	0.435244
N4BP2L2	MUT_RNPnDMSO vs MUT_uned	N4BP2L2	FALSE	0.115716	0.805866	0.262082	0.0937371
EZH1	MUT_RNPnDMSO vs MUT_uned	EZH1	FALSE	0.0787533	0.892585	0.475995	0.0493502
SYMPK	MUT_RNPnDMSO vs MUT_uned	SYMPK	FALSE	-0.0380336	0.923308	0.593481	0.0346532
DLG3	MUT_RNPnDMSO vs MUT_uned	DLG3	FALSE	-0.0169765	0.981765	0.867336	0.00799257
KAT6A	MUT_RNPnDMSO vs MUT_uned	KAT6A	FALSE	-0.0625501	0.919916	0.584684	0.0362517
CREBBP	MUT_RNPnDMSO vs MUT_uned	CREBBP	FALSE	-0.111189	0.591504	0.0275378	0.228043
DPF2	MUT_RNPnDMSO vs MUT_uned	DPF2	FALSE	0.0960602	0.632979	0.0401394	0.198611
DPF3	MUT_RNPnDMSO vs MUT_uned	DPF3	FALSE	-0.155399	0.794335	0.203623	0.0999961
STAM	MUT_RNPnDMSO vs MUT_uned	STAM	FALSE	0.238546	0.734211	0.0840552	0.134179
HDAC2	MUT_RNPnDMSO vs MUT_uned	HDAC2	FALSE	-0.065063	0.860918	0.378847	0.0650383
RREB1	MUT_RNPnDMSO vs MUT_uned	RREB1	FALSE	-0.207213	0.777718	0.174003	0.109178
GTF2H4	MUT_RNPnDMSO vs MUT_uned	GTF2H4	FALSE	0.0314806	0.963605	0.741391	0.0161009
ARPC1A	MUT_RNPnDMSO vs MUT_uned	ARPC1A	FALSE	0.00533454	0.991543	0.906928	0.00368865
TFG	MUT_RNPnDMSO vs MUT_uned	TFG	FALSE	-0.00508803	0.993801	0.924334	0.00270046
PRCC	MUT_RNPnDMSO vs MUT_uned	PRCC	FALSE	-0.0117825	0.973586	0.814148	0.0116255
RAD54L	MUT_RNPnDMSO vs MUT_uned	RAD54L	FALSE	-0.0546772	0.939159	0.640928	0.027261
RABGGTA	MUT_RNPnDMSO vs MUT_uned	RABGGTA	FALSE	0.0843973	0.838323	0.335617	0.0765887
ANP32B	MUT_RNPnDMSO vs MUT_uned	ANP32B	FALSE	0.243427	0.651354	0.0464494	0.186183
ALG3	MUT_RNPnDMSO vs MUT_uned	ALG3	FALSE	-0.068849	0.926665	0.606963	0.0330772
CENPI	MUT_RNPnDMSO vs MUT_uned	CENPI	FALSE	-0.0461618	0.865553	0.388969	0.0627065
SORL1	MUT_RNPnDMSO vs MUT_uned	SORL1	FALSE	-0.044604	0.957113	0.696126	0.0190366
AKAP1	MUT_RNPnDMSO vs MUT_uned	AKAP1	FALSE	0.112729	0.761032	0.128318	0.118597
MRPS31	MUT_RNPnDMSO vs MUT_uned	MRPS31	FALSE	0.0375213	0.865553	0.392243	0.0627065
YIPF5	MUT_RNPnDMSO vs MUT_uned	YIPF5	FALSE	-0.0103583	0.99155	0.909151	0.00368525
UBE2F	MUT_RNPnDMSO vs MUT_uned	UBE2F	FALSE	-0.0991641	0.854249	0.364448	0.0684156
PIGT	MUT_RNPnDMSO vs MUT_uned	PIGT	FALSE	-0.138724	0.709476	0.0700563	0.149062
IGSF8	MUT_RNPnDMSO vs MUT_uned	IGSF8	FALSE	0.190792	0.838323	0.336772	0.0765887
PYCR2	MUT_RNPnDMSO vs MUT_uned	PYCR2	FALSE	0.13626	0.802963	0.219587	0.0953044
GALM	MUT_RNPnDMSO vs MUT_uned	GALM	FALSE	-0.00581812	0.995499	0.933453	0.00195918
EFHD2	MUT_RNPnDMSO vs MUT_uned	EFHD2	FALSE	0.0194259	0.98533	0.88025	0.00641812
ARMC5	MUT_RNPnDMSO vs MUT_uned	ARMC5	FALSE	-0.0264549	0.968421	0.770546	0.0139356
DHX58	MUT_RNPnDMSO vs MUT_uned	DHX58	FALSE	-0.0195282	0.991111	0.903537	0.00387769
FAM136A	MUT_RNPnDMSO vs MUT_uned	FAM136A	FALSE	-0.084421	0.835549	0.31179	0.0780282
ZBTB9	MUT_RNPnDMSO vs MUT_uned	ZBTB9	FALSE	0.11105	0.885076	0.453119	0.0530196
LENG1	MUT_RNPnDMSO vs MUT_uned	LENG1	FALSE	0.069401	0.916332	0.567791	0.0379473
SARAF	MUT_RNPnDMSO vs MUT_uned	SARAF	FALSE	-0.0200365	0.996274	0.935143	0.00162108
ATG2B	MUT_RNPnDMSO vs MUT_uned	ATG2B	FALSE	0.0377772	0.904411	0.525786	0.0436342
Q96BY6;Q9BZ29;Q5JSL3	MUT_RNPnDMSO vs MUT_uned	Q96BY6;Q9BZ29;Q5JSL3	FALSE	0.116191	0.791298	0.201714	0.10166
Q96BY6;Q9BZ29	MUT_RNPnDMSO vs MUT_uned	Q96BY6;Q9BZ29	FALSE	0.494487	0.802963	0.237223	0.0953044
DOCK10	MUT_RNPnDMSO vs MUT_uned	DOCK10	FALSE	0.0108854	0.973963	0.818205	0.0114575
CUSTOS	MUT_RNPnDMSO vs MUT_uned	CUSTOS	FALSE	0.0978221	0.801727	0.21043	0.0959734
MOB3A	MUT_RNPnDMSO vs MUT_uned	MOB3A	FALSE	0.0497294	0.916492	0.569422	0.0378711
PTER	MUT_RNPnDMSO vs MUT_uned	PTER	FALSE	0.132096	0.802963	0.230165	0.0953044
UPRT	MUT_RNPnDMSO vs MUT_uned	UPRT	FALSE	-0.065705	0.878603	0.429941	0.0562072
S100PBP	MUT_RNPnDMSO vs MUT_uned	S100PBP	FALSE	0.0604764	0.899306	0.506392	0.0460927
ALKBH8	MUT_RNPnDMSO vs MUT_uned	ALKBH8	FALSE	0.506392	0.82187	0.281287	0.0851969
CENPT	MUT_RNPnDMSO vs MUT_uned	CENPT	FALSE	0.071987	0.904411	0.528701	0.0436342
TESC	MUT_RNPnDMSO vs MUT_uned	TESC	FALSE	0.0737377	0.896405	0.485313	0.0474956
COA7	MUT_RNPnDMSO vs MUT_uned	COA7	FALSE	-0.0805733	0.8492	0.351056	0.0709899
SGK3	MUT_RNPnDMSO vs MUT_uned	SGK3	FALSE	-0.295421	0.802963	0.237451	0.0953044
PPWD1	MUT_RNPnDMSO vs MUT_uned	PPWD1	FALSE	0.00573154	0.97315	0.811303	0.0118201
CHCHD1	MUT_RNPnDMSO vs MUT_uned	CHCHD1	FALSE	-0.0233735	0.999922	0.965113	3.38361e-05
OTULIN	MUT_RNPnDMSO vs MUT_uned	OTULIN	FALSE	0.0149191	0.963605	0.743922	0.0161009
TADA1	MUT_RNPnDMSO vs MUT_uned	TADA1	FALSE	0.0350004	0.926614	0.606513	0.033101
Q96BM9;Q9NVJ2	MUT_RNPnDMSO vs MUT_uned	Q96BM9;Q9NVJ2	FALSE	-0.0773181	0.903568	0.516545	0.044039
TAMM41	MUT_RNPnDMSO vs MUT_uned	TAMM41	FALSE	-0.100927	0.624512	0.038999	0.204459
DCPS	MUT_RNPnDMSO vs MUT_uned	DCPS	FALSE	-0.021314	0.961737	0.716781	0.0169439
PPP1R14B	MUT_RNPnDMSO vs MUT_uned	PPP1R14B	FALSE	-0.0129219	0.987663	0.891033	0.00539102
INTS12	MUT_RNPnDMSO vs MUT_uned	INTS12	FALSE	0.047762	0.89804	0.500812	0.0467043
TMCO6	MUT_RNPnDMSO vs MUT_uned	TMCO6	FALSE	-0.232714	0.859324	0.373528	0.0658432
RMDN1	MUT_RNPnDMSO vs MUT_uned	RMDN1	FALSE	0.139205	0.802963	0.242801	0.0953044
RAB39B	MUT_RNPnDMSO vs MUT_uned	RAB39B	FALSE	-0.177447	0.882785	0.441331	0.0541451
HVCN1	MUT_RNPnDMSO vs MUT_uned	HVCN1	FALSE	0.365133	0.86243	0.38103	0.0642761
REPS1	MUT_RNPnDMSO vs MUT_uned	REPS1	FALSE	0.0523416	0.909509	0.551457	0.041193
R3HDM4	MUT_RNPnDMSO vs MUT_uned	R3HDM4	FALSE	0.192073	0.766156	0.14316	0.115683
COQ8B	MUT_RNPnDMSO vs MUT_uned	COQ8B	FALSE	0.0814144	0.785472	0.196396	0.10487
NMD3	MUT_RNPnDMSO vs MUT_uned	NMD3	FALSE	-0.0626776	0.767816	0.150439	0.114743
LRRC58	MUT_RNPnDMSO vs MUT_uned	LRRC58	FALSE	0.475428	0.651354	0.0467054	0.186183
KCTD12	MUT_RNPnDMSO vs MUT_uned	KCTD12	FALSE	0.625789	0.881293	0.437164	0.0548795
SLC7A6OS	MUT_RNPnDMSO vs MUT_uned	SLC7A6OS	FALSE	-0.120567	0.616253	0.0352825	0.210241
TUBGCP3	MUT_RNPnDMSO vs MUT_uned	TUBGCP3	FALSE	0.0208629	0.888088	0.463299	0.0515441
AP2M1	MUT_RNPnDMSO vs MUT_uned	AP2M1	FALSE	-0.0540906	0.802336	0.217985	0.0956436
OPTN	MUT_RNPnDMSO vs MUT_uned	OPTN	FALSE	0.0609064	0.854249	0.35931	0.0684156
FOXRED1	MUT_RNPnDMSO vs MUT_uned	FOXRED1	FALSE	-0.0198543	0.963605	0.749229	0.0161009
CCDC124	MUT_RNPnDMSO vs MUT_uned	CCDC124	FALSE	-0.0236771	0.961249	0.714162	0.0171641
PLEKHB2	MUT_RNPnDMSO vs MUT_uned	PLEKHB2	FALSE	0.451088	0.833841	0.308214	0.078917
FAF2	MUT_RNPnDMSO vs MUT_uned	FAF2	FALSE	-0.0667383	0.825065	0.297492	0.0835118
HAUS1	MUT_RNPnDMSO vs MUT_uned	HAUS1	FALSE	0.00325268	0.999922	0.962524	3.38361e-05
GRAMD1A	MUT_RNPnDMSO vs MUT_uned	GRAMD1A	FALSE	-0.133173	0.880226	0.43164	0.0554058
FLYWCH2	MUT_RNPnDMSO vs MUT_uned	FLYWCH2	FALSE	-0.110666	0.817343	0.274741	0.0875955
GCC1	MUT_RNPnDMSO vs MUT_uned	GCC1	FALSE	0.15169	0.544565	0.0206388	0.26395
ISOC1	MUT_RNPnDMSO vs MUT_uned	ISOC1	FALSE	-0.0278345	0.909509	0.55008	0.041193
ACSF2	MUT_RNPnDMSO vs MUT_uned	ACSF2	FALSE	-0.0594209	0.802963	0.241691	0.0953044
RPUSD4	MUT_RNPnDMSO vs MUT_uned	RPUSD4	FALSE	1.27197	0.596126	0.0312309	0.224662
TIFA	MUT_RNPnDMSO vs MUT_uned	TIFA	FALSE	-0.164122	0.802336	0.214134	0.0956436
PPCDC	MUT_RNPnDMSO vs MUT_uned	PPCDC	FALSE	-0.111932	0.838125	0.321367	0.0766911
FBXL8	MUT_RNPnDMSO vs MUT_uned	FBXL8	FALSE	-0.168372	0.859324	0.373834	0.0658432
NSUN4	MUT_RNPnDMSO vs MUT_uned	NSUN4	FALSE	0.0715368	0.89804	0.490018	0.0467043
ARL8A	MUT_RNPnDMSO vs MUT_uned	ARL8A	FALSE	-0.00738721	0.999538	0.946256	0.000200576
FIG4	MUT_RNPnDMSO vs MUT_uned	FIG4	FALSE	-0.376879	0.838323	0.334876	0.0765887
PINX1	MUT_RNPnDMSO vs MUT_uned	PINX1	FALSE	0.0891596	0.770421	0.157217	0.113272
SLC22A18	MUT_RNPnDMSO vs MUT_uned	SLC22A18	FALSE	0.821064	0.778101	0.178638	0.108964
SYAP1	MUT_RNPnDMSO vs MUT_uned	SYAP1	FALSE	0.00540178	0.993882	0.926516	0.00266502
RNF166	MUT_RNPnDMSO vs MUT_uned	RNF166	FALSE	0.343918	0.875276	0.425427	0.0578552
MRPL24	MUT_RNPnDMSO vs MUT_uned	MRPL24	FALSE	0.12316	0.770421	0.155961	0.113272
CCDC47	MUT_RNPnDMSO vs MUT_uned	CCDC47	FALSE	-0.156431	0.736691	0.0874704	0.132715
FAM162A	MUT_RNPnDMSO vs MUT_uned	FAM162A	FALSE	0.0944638	0.860011	0.376262	0.0654962
TBRG4	MUT_RNPnDMSO vs MUT_uned	TBRG4	FALSE	-0.0240702	0.961845	0.72354	0.016895
GTPBP3	MUT_RNPnDMSO vs MUT_uned	GTPBP3	FALSE	0.0188706	0.974168	0.830613	0.0113662
UTP4	MUT_RNPnDMSO vs MUT_uned	UTP4	FALSE	0.0363735	0.931367	0.623884	0.0308793
ERGIC1	MUT_RNPnDMSO vs MUT_uned	ERGIC1	FALSE	-0.455495	0.761032	0.131555	0.118597
RILPL2	MUT_RNPnDMSO vs MUT_uned	RILPL2	FALSE	0.314715	0.652774	0.0487275	0.185237
MRTFA	MUT_RNPnDMSO vs MUT_uned	MRTFA	FALSE	0.0317677	0.960188	0.705938	0.0176436
MUL1	MUT_RNPnDMSO vs MUT_uned	MUL1	FALSE	-0.297904	0.838323	0.331022	0.0765887
NCLN	MUT_RNPnDMSO vs MUT_uned	NCLN	FALSE	-0.137962	0.838027	0.320909	0.0767418
EXOC4	MUT_RNPnDMSO vs MUT_uned	EXOC4	FALSE	0.0250503	0.911354	0.555622	0.040313
PSMG2	MUT_RNPnDMSO vs MUT_uned	PSMG2	FALSE	0.0778579	0.899306	0.50589	0.0460927
WBP2	MUT_RNPnDMSO vs MUT_uned	WBP2	FALSE	0.029888	0.967339	0.764835	0.0144214
NT5C3B	MUT_RNPnDMSO vs MUT_uned	NT5C3B	FALSE	0.45508	0.808673	0.263685	0.0922268
Q969T4;Q96LR5	MUT_RNPnDMSO vs MUT_uned	Q969T4;Q96LR5	FALSE	0.351049	0.782	0.192767	0.106793
GFM2	MUT_RNPnDMSO vs MUT_uned	GFM2	FALSE	-0.0262159	0.961845	0.723814	0.016895
HDAC10	MUT_RNPnDMSO vs MUT_uned	HDAC10	FALSE	-0.189607	0.639279	0.0426941	0.194309
ZNF622	MUT_RNPnDMSO vs MUT_uned	ZNF622	FALSE	0.0230132	0.928696	0.612055	0.0321264
NEIL2	MUT_RNPnDMSO vs MUT_uned	NEIL2	FALSE	-0.317113	0.86243	0.380642	0.0642761
ITFG2	MUT_RNPnDMSO vs MUT_uned	ITFG2	FALSE	-0.0330714	0.96196	0.732355	0.0168429
L3MBTL2	MUT_RNPnDMSO vs MUT_uned	L3MBTL2	FALSE	0.48821	0.784715	0.194656	0.105288
OSBP2	MUT_RNPnDMSO vs MUT_uned	OSBP2	FALSE	-0.176095	0.797611	0.206448	0.0982089
PPP2R3C	MUT_RNPnDMSO vs MUT_uned	PPP2R3C	FALSE	0.0417975	0.995449	0.931728	0.00198101
RAB24	MUT_RNPnDMSO vs MUT_uned	RAB24	FALSE	-0.0143814	0.980971	0.863432	0.00834405
TOP1MT	MUT_RNPnDMSO vs MUT_uned	TOP1MT	FALSE	0.393514	0.96196	0.732587	0.0168429
FBXW5	MUT_RNPnDMSO vs MUT_uned	FBXW5	FALSE	-0.363483	0.761032	0.129665	0.118597
Q96AA8;Q96N16;Q5VZ66	MUT_RNPnDMSO vs MUT_uned	Q96AA8;Q96N16;Q5VZ66	FALSE	0.275681	0.770245	0.153883	0.113371
ISOC2	MUT_RNPnDMSO vs MUT_uned	ISOC2	FALSE	-0.0511561	0.892412	0.475537	0.0494344
NTAN1	MUT_RNPnDMSO vs MUT_uned	NTAN1	FALSE	0.0602527	0.905898	0.542483	0.0429209
RNF25	MUT_RNPnDMSO vs MUT_uned	RNF25	FALSE	0.171496	0.779256	0.186626	0.10832
Q96BF6;Q96RE7	MUT_RNPnDMSO vs MUT_uned	Q96BF6;Q96RE7	FALSE	0.167116	0.71568	0.0739971	0.145281
SKA1	MUT_RNPnDMSO vs MUT_uned	SKA1	FALSE	0.00686772	0.999538	0.94542	0.000200576
PHF21A	MUT_RNPnDMSO vs MUT_uned	PHF21A	FALSE	-0.0101122	0.998214	0.940974	0.000776186
SH3KBP1	MUT_RNPnDMSO vs MUT_uned	SH3KBP1	FALSE	0.0331222	0.770421	0.163416	0.113272
LENG9	MUT_RNPnDMSO vs MUT_uned	LENG9	FALSE	0.0652002	0.983792	0.875419	0.0070968
ZNF428	MUT_RNPnDMSO vs MUT_uned	ZNF428	FALSE	0.000586004	0.999922	0.995538	3.38361e-05
BORCS7	MUT_RNPnDMSO vs MUT_uned	BORCS7	FALSE	-0.00446466	0.999922	0.966091	3.38361e-05
EXOSC8	MUT_RNPnDMSO vs MUT_uned	EXOSC8	FALSE	0.00787139	0.999922	0.956673	3.38361e-05
C18orf25	MUT_RNPnDMSO vs MUT_uned	C18orf25	FALSE	0.0839348	0.871544	0.417364	0.0597104
RAD51AP1	MUT_RNPnDMSO vs MUT_uned	RAD51AP1	FALSE	-0.105765	0.836937	0.316229	0.0773072
ISG20	MUT_RNPnDMSO vs MUT_uned	ISG20	FALSE	0.0281252	0.989894	0.897466	0.00441134
EME1	MUT_RNPnDMSO vs MUT_uned	EME1	FALSE	0.488353	0.729699	0.0776501	0.136856
RAB37	MUT_RNPnDMSO vs MUT_uned	RAB37	FALSE	-0.181616	0.802336	0.214058	0.0956436
VPS33A	MUT_RNPnDMSO vs MUT_uned	VPS33A	FALSE	0.0527972	0.767816	0.150218	0.114743
RPE	MUT_RNPnDMSO vs MUT_uned	RPE	FALSE	0.173458	0.761032	0.12878	0.118597
KIAA1143	MUT_RNPnDMSO vs MUT_uned	KIAA1143	FALSE	0.0123952	0.980001	0.858155	0.00877337
MCUR1	MUT_RNPnDMSO vs MUT_uned	MCUR1	FALSE	-0.0412343	0.95172	0.674343	0.021491
PBXIP1	MUT_RNPnDMSO vs MUT_uned	PBXIP1	FALSE	-0.0170061	0.961737	0.71669	0.0169439
ACD	MUT_RNPnDMSO vs MUT_uned	ACD	FALSE	0.0196435	0.974765	0.833242	0.0111001
Q96AK3;Q9UH17	MUT_RNPnDMSO vs MUT_uned	Q96AK3;Q9UH17	FALSE	0.17022	0.835972	0.313769	0.0778083
APOBEC3D	MUT_RNPnDMSO vs MUT_uned	APOBEC3D	FALSE	-0.180659	0.770421	0.16598	0.113272
VTI1A	MUT_RNPnDMSO vs MUT_uned	VTI1A	FALSE	-0.0107419	0.98533	0.882588	0.00641812
NABP1	MUT_RNPnDMSO vs MUT_uned	NABP1	FALSE	0.364696	0.89804	0.497496	0.0467043
LRRC59	MUT_RNPnDMSO vs MUT_uned	LRRC59	FALSE	-0.0272823	0.961737	0.716291	0.0169439
TTC17	MUT_RNPnDMSO vs MUT_uned	TTC17	FALSE	-0.119267	0.928425	0.609759	0.0322532
Q96AE4;Q96I24	MUT_RNPnDMSO vs MUT_uned	Q96AE4;Q96I24	FALSE	-0.261235	0.888088	0.463356	0.0515441
FUBP1	MUT_RNPnDMSO vs MUT_uned	FUBP1	FALSE	0.131506	0.651354	0.0458695	0.186183
PNPLA2	MUT_RNPnDMSO vs MUT_uned	PNPLA2	FALSE	-0.174196	0.912173	0.558498	0.0399229
AIDA	MUT_RNPnDMSO vs MUT_uned	AIDA	FALSE	0.105936	0.651354	0.0480707	0.186183
RPTOR	MUT_RNPnDMSO vs MUT_uned	RPTOR	FALSE	0.0313943	0.904411	0.533312	0.0436342
MIER1	MUT_RNPnDMSO vs MUT_uned	MIER1	FALSE	0.109651	0.35558	0.00450971	0.449063
PUSL1	MUT_RNPnDMSO vs MUT_uned	PUSL1	FALSE	-0.010293	0.992606	0.916647	0.00322307
AMMECR1L	MUT_RNPnDMSO vs MUT_uned	AMMECR1L	FALSE	0.168066	0.968421	0.771846	0.0139356
BLTP3A	MUT_RNPnDMSO vs MUT_uned	BLTP3A	FALSE	0.00322432	0.999922	0.968954	3.38361e-05
TRIM68	MUT_RNPnDMSO vs MUT_uned	TRIM68	FALSE	0.359615	0.713585	0.0720035	0.146555
BICRAL	MUT_RNPnDMSO vs MUT_uned	BICRAL	FALSE	-0.0767721	0.89804	0.496371	0.0467043
ANKRD40	MUT_RNPnDMSO vs MUT_uned	ANKRD40	FALSE	0.0770583	0.935057	0.632692	0.0291617
HEATR6	MUT_RNPnDMSO vs MUT_uned	HEATR6	FALSE	-0.0823452	0.802963	0.246897	0.0953044
SPECC1L	MUT_RNPnDMSO vs MUT_uned	SPECC1L	FALSE	0.0298107	0.900212	0.509849	0.0456553
VIRMA	MUT_RNPnDMSO vs MUT_uned	VIRMA	FALSE	-0.0304353	0.802963	0.233957	0.0953044
CWF19L1	MUT_RNPnDMSO vs MUT_uned	CWF19L1	FALSE	-0.0972372	0.432463	0.00982041	0.364051
NCBP2AS2	MUT_RNPnDMSO vs MUT_uned	NCBP2AS2	FALSE	-0.234689	0.886713	0.45902	0.0522169
CDCA2	MUT_RNPnDMSO vs MUT_uned	CDCA2	FALSE	0.0807803	0.822279	0.287221	0.0849807
ARHGAP17	MUT_RNPnDMSO vs MUT_uned	ARHGAP17	FALSE	-0.0211697	0.954842	0.685584	0.0200687
INTS3	MUT_RNPnDMSO vs MUT_uned	INTS3	FALSE	-0.0350243	0.923565	0.595258	0.0345326
ZNF787	MUT_RNPnDMSO vs MUT_uned	ZNF787	FALSE	0.00110198	0.999922	0.990056	3.38361e-05
CRYBG3	MUT_RNPnDMSO vs MUT_uned	CRYBG3	FALSE	0.145945	0.735979	0.0859538	0.133135
ZFYVE26	MUT_RNPnDMSO vs MUT_uned	ZFYVE26	FALSE	0.0280939	0.968421	0.779768	0.0139356
USF3	MUT_RNPnDMSO vs MUT_uned	USF3	FALSE	0.0391625	0.921882	0.589777	0.0353245
MBLAC2	MUT_RNPnDMSO vs MUT_uned	MBLAC2	FALSE	0.0302712	0.973963	0.818557	0.0114575
SPTY2D1	MUT_RNPnDMSO vs MUT_uned	SPTY2D1	FALSE	0.0727595	0.917185	0.57338	0.0375432
Q68D06;Q7Z7L1;Q08AF3	MUT_RNPnDMSO vs MUT_uned	Q68D06;Q7Z7L1;Q08AF3	FALSE	0.0264908	0.975421	0.838294	0.0108077
Q68D06;Q7Z7L1	MUT_RNPnDMSO vs MUT_uned	Q68D06;Q7Z7L1	FALSE	-0.142917	0.825065	0.29823	0.0835118
HAUS3	MUT_RNPnDMSO vs MUT_uned	HAUS3	FALSE	0.0254285	0.905898	0.540449	0.0429209
GLT8D1	MUT_RNPnDMSO vs MUT_uned	GLT8D1	FALSE	-0.053157	0.962231	0.737451	0.0167205
UTP25	MUT_RNPnDMSO vs MUT_uned	UTP25	FALSE	-0.00112444	0.999922	0.97766	3.38361e-05
ARID2	MUT_RNPnDMSO vs MUT_uned	ARID2	FALSE	0.0945355	0.761032	0.131424	0.118597
NUGGC	MUT_RNPnDMSO vs MUT_uned	NUGGC	FALSE	0.150125	0.968217	0.767991	0.0140273
MUC17	MUT_RNPnDMSO vs MUT_uned	MUC17	FALSE	-0.0272457	0.975401	0.83739	0.0108168
RAP1GAP2	MUT_RNPnDMSO vs MUT_uned	RAP1GAP2	FALSE	0.170865	0.577182	0.0248887	0.238687
MSL1	MUT_RNPnDMSO vs MUT_uned	MSL1	FALSE	-0.135532	0.838027	0.320189	0.0767418
ATG16L1	MUT_RNPnDMSO vs MUT_uned	ATG16L1	FALSE	0.0940979	0.804092	0.256612	0.0946941
ATL3	MUT_RNPnDMSO vs MUT_uned	ATL3	FALSE	-0.0532052	0.942252	0.648502	0.025833
TTC19	MUT_RNPnDMSO vs MUT_uned	TTC19	FALSE	-0.082998	0.89804	0.502279	0.0467043
TYW3	MUT_RNPnDMSO vs MUT_uned	TYW3	FALSE	-0.150634	0.49405	0.015168	0.306229
PPP4R3A	MUT_RNPnDMSO vs MUT_uned	PPP4R3A	FALSE	-0.0389383	0.895412	0.481707	0.0479773
MRM1	MUT_RNPnDMSO vs MUT_uned	MRM1	FALSE	-0.0108833	0.999922	0.95741	3.38361e-05
SNRNP48	MUT_RNPnDMSO vs MUT_uned	SNRNP48	FALSE	-0.187575	0.811317	0.267438	0.0908093
JADE1	MUT_RNPnDMSO vs MUT_uned	JADE1	FALSE	0.00284066	0.999922	0.970292	3.38361e-05
TANGO2	MUT_RNPnDMSO vs MUT_uned	TANGO2	FALSE	0.272733	0.790346	0.200783	0.102183
DESI1	MUT_RNPnDMSO vs MUT_uned	DESI1	FALSE	-0.199512	0.766156	0.141223	0.115683
GRAMD4	MUT_RNPnDMSO vs MUT_uned	GRAMD4	FALSE	-0.321092	0.885076	0.454282	0.0530196
NCAPH2	MUT_RNPnDMSO vs MUT_uned	NCAPH2	FALSE	-0.0144791	0.992433	0.912142	0.00329889
TWF2	MUT_RNPnDMSO vs MUT_uned	TWF2	FALSE	-0.0567434	0.883412	0.445068	0.0538369
LAMTOR1	MUT_RNPnDMSO vs MUT_uned	LAMTOR1	FALSE	0.0508529	0.960269	0.707505	0.0176072
ELP2	MUT_RNPnDMSO vs MUT_uned	ELP2	FALSE	-0.0769788	0.778101	0.17781	0.108964
NADSYN1	MUT_RNPnDMSO vs MUT_uned	NADSYN1	FALSE	-0.128886	0.709476	0.0699868	0.149062
RPL7L1	MUT_RNPnDMSO vs MUT_uned	RPL7L1	FALSE	-0.244354	0.7548	0.106072	0.122168
SIGIRR	MUT_RNPnDMSO vs MUT_uned	SIGIRR	FALSE	0.169273	0.778101	0.17749	0.108964
RALGAPA1	MUT_RNPnDMSO vs MUT_uned	RALGAPA1	FALSE	-0.0476159	0.854249	0.357038	0.0684156
LAIR1	MUT_RNPnDMSO vs MUT_uned	LAIR1	FALSE	0.247111	0.904411	0.522986	0.0436342
OTUD7B	MUT_RNPnDMSO vs MUT_uned	OTUD7B	FALSE	0.100438	0.96196	0.735476	0.0168429
ITPRIPL1	MUT_RNPnDMSO vs MUT_uned	ITPRIPL1	FALSE	-0.292766	0.802963	0.228309	0.0953044
XAF1	MUT_RNPnDMSO vs MUT_uned	XAF1	FALSE	-0.124929	0.895412	0.481282	0.0479773
PTRHD1	MUT_RNPnDMSO vs MUT_uned	PTRHD1	FALSE	-0.0549429	0.890884	0.470555	0.0501788
SMYD5	MUT_RNPnDMSO vs MUT_uned	SMYD5	FALSE	0.0377421	0.929512	0.614085	0.0317449
ZFAND6	MUT_RNPnDMSO vs MUT_uned	ZFAND6	FALSE	0.358326	0.766156	0.141694	0.115683
CIAPIN1	MUT_RNPnDMSO vs MUT_uned	CIAPIN1	FALSE	0.010066	0.972294	0.805094	0.0122025
CARMIL2	MUT_RNPnDMSO vs MUT_uned	CARMIL2	FALSE	-0.0709375	0.802963	0.219795	0.0953044
POLR2M	MUT_RNPnDMSO vs MUT_uned	POLR2M	FALSE	0.0436141	0.97053	0.792984	0.012991
IQSEC1	MUT_RNPnDMSO vs MUT_uned	IQSEC1	FALSE	0.127443	0.774015	0.169308	0.111251
MCTP2	MUT_RNPnDMSO vs MUT_uned	MCTP2	FALSE	0.0974735	0.802963	0.253492	0.0953044
THOC7	MUT_RNPnDMSO vs MUT_uned	THOC7	FALSE	-0.0481073	0.838323	0.328874	0.0765887
ARL6IP4	MUT_RNPnDMSO vs MUT_uned	ARL6IP4	FALSE	0.0626025	0.905076	0.534942	0.0433149
PPP2R2D	MUT_RNPnDMSO vs MUT_uned	PPP2R2D	FALSE	-0.0341495	0.927997	0.609212	0.0324532
MAP1S	MUT_RNPnDMSO vs MUT_uned	MAP1S	FALSE	-0.0403777	0.802963	0.244898	0.0953044
TASOR2	MUT_RNPnDMSO vs MUT_uned	TASOR2	FALSE	0.00874341	0.987663	0.890869	0.00539102
TAF3	MUT_RNPnDMSO vs MUT_uned	TAF3	FALSE	0.457483	0.86243	0.380834	0.0642761
HACD4	MUT_RNPnDMSO vs MUT_uned	HACD4	FALSE	-0.357073	0.838323	0.329938	0.0765887
FOCAD	MUT_RNPnDMSO vs MUT_uned	FOCAD	FALSE	-0.024649	0.921882	0.586783	0.0353245
BROX	MUT_RNPnDMSO vs MUT_uned	BROX	FALSE	0.0228128	0.960903	0.712665	0.0173203
YOD1	MUT_RNPnDMSO vs MUT_uned	YOD1	FALSE	0.0366498	0.961845	0.721451	0.016895
MYSM1	MUT_RNPnDMSO vs MUT_uned	MYSM1	FALSE	-1.15365	0.591504	0.0283034	0.228043
ZNF691	MUT_RNPnDMSO vs MUT_uned	ZNF691	FALSE	0.0248696	0.979802	0.853691	0.0088619
CDKAL1	MUT_RNPnDMSO vs MUT_uned	CDKAL1	FALSE	0.0611034	0.838164	0.322071	0.0766712
ZNF318	MUT_RNPnDMSO vs MUT_uned	ZNF318	FALSE	-0.0499081	0.909509	0.552058	0.041193
PDE4DIP	MUT_RNPnDMSO vs MUT_uned	PDE4DIP	FALSE	0.0121018	0.975867	0.842008	0.0106094
RNF20	MUT_RNPnDMSO vs MUT_uned	RNF20	FALSE	-0.0126176	0.959678	0.704	0.0178746
TTC39B	MUT_RNPnDMSO vs MUT_uned	TTC39B	FALSE	-0.0892199	0.871544	0.417108	0.0597104
TENT5C	MUT_RNPnDMSO vs MUT_uned	TENT5C	FALSE	0.0271272	0.992463	0.914518	0.0032857
PRPF38B	MUT_RNPnDMSO vs MUT_uned	PRPF38B	FALSE	0.0524642	0.802963	0.243516	0.0953044
Q5VTD9;Q99684	MUT_RNPnDMSO vs MUT_uned	Q5VTD9;Q99684	FALSE	-0.697903	0.838323	0.335199	0.0765887
RNF220	MUT_RNPnDMSO vs MUT_uned	RNF220	FALSE	0.220829	0.492113	0.0147412	0.307935
RPRD2	MUT_RNPnDMSO vs MUT_uned	RPRD2	FALSE	0.0895546	0.734211	0.084184	0.134179
CEP350	MUT_RNPnDMSO vs MUT_uned	CEP350	FALSE	-0.0382315	0.961737	0.717325	0.0169439
ABHD17B	MUT_RNPnDMSO vs MUT_uned	ABHD17B	FALSE	-0.034738	0.974279	0.831062	0.0113165
Q5VSL9;Q9ULQ0	MUT_RNPnDMSO vs MUT_uned	Q5VSL9;Q9ULQ0	FALSE	0.0568706	0.9603	0.710006	0.0175932
STRIP1	MUT_RNPnDMSO vs MUT_uned	STRIP1	FALSE	0.0313041	0.953091	0.678181	0.0208658
VPS53	MUT_RNPnDMSO vs MUT_uned	VPS53	FALSE	-0.0832459	0.844107	0.344402	0.0736024
RIF1	MUT_RNPnDMSO vs MUT_uned	RIF1	FALSE	0.0605147	0.866836	0.401495	0.062063
EMC10	MUT_RNPnDMSO vs MUT_uned	EMC10	FALSE	0.524505	0.113981	0.000422038	0.943166
LYRM7	MUT_RNPnDMSO vs MUT_uned	LYRM7	FALSE	0.102494	0.802336	0.212658	0.0956436
MEX3C	MUT_RNPnDMSO vs MUT_uned	MEX3C	FALSE	-0.0998008	0.89804	0.502659	0.0467043
LIN9	MUT_RNPnDMSO vs MUT_uned	LIN9	FALSE	0.00453052	0.996927	0.936579	0.0013367
ANGEL2	MUT_RNPnDMSO vs MUT_uned	ANGEL2	FALSE	-0.146283	0.94505	0.654333	0.0245451
RSBN1	MUT_RNPnDMSO vs MUT_uned	RSBN1	FALSE	0.00449401	0.999922	0.960644	3.38361e-05
Q5VWQ0;Q6PCB5	MUT_RNPnDMSO vs MUT_uned	Q5VWQ0;Q6PCB5	FALSE	-0.206226	0.802963	0.227512	0.0953044
LYPLAL1	MUT_RNPnDMSO vs MUT_uned	LYPLAL1	FALSE	-0.00988089	0.980001	0.859163	0.00877337
DCAF15	MUT_RNPnDMSO vs MUT_uned	DCAF15	FALSE	0.0599112	0.978651	0.848148	0.00937234
TBC1D9B	MUT_RNPnDMSO vs MUT_uned	TBC1D9B	FALSE	-0.0204979	0.96196	0.728307	0.0168429
CEP135	MUT_RNPnDMSO vs MUT_uned	CEP135	FALSE	0.0136892	0.98533	0.880951	0.00641812
Q659C4;Q6PKG0	MUT_RNPnDMSO vs MUT_uned	Q659C4;Q6PKG0	FALSE	0.0203305	0.969192	0.782939	0.0135903
LARP1B	MUT_RNPnDMSO vs MUT_uned	LARP1B	FALSE	0.288468	0.89804	0.497367	0.0467043
ICE2	MUT_RNPnDMSO vs MUT_uned	ICE2	FALSE	0.0372073	0.948391	0.665105	0.0230127
FAM91A1	MUT_RNPnDMSO vs MUT_uned	FAM91A1	FALSE	-0.0251165	0.912176	0.559382	0.0399212
LPCAT4	MUT_RNPnDMSO vs MUT_uned	LPCAT4	FALSE	0.0707896	0.889693	0.468502	0.05076
Q641Q2;Q9Y4E1	MUT_RNPnDMSO vs MUT_uned	Q641Q2;Q9Y4E1	FALSE	-0.0219026	0.952149	0.676078	0.0212951
WASHC2A	MUT_RNPnDMSO vs MUT_uned	WASHC2A	FALSE	0.248608	0.389186	0.00728775	0.409842
Q63ZY6;Q96P11;Q3KNT7	MUT_RNPnDMSO vs MUT_uned	Q63ZY6;Q96P11;Q3KNT7	FALSE	-0.125475	0.735979	0.0856589	0.133135
Q63ZY6;Q96P11	MUT_RNPnDMSO vs MUT_uned	Q63ZY6;Q96P11	FALSE	0.0112987	0.991111	0.904123	0.00387769
RNF213	MUT_RNPnDMSO vs MUT_uned	RNF213	FALSE	0.0680569	0.822279	0.287159	0.0849807
RNF123	MUT_RNPnDMSO vs MUT_uned	RNF123	FALSE	-0.0168554	0.96196	0.732826	0.0168429
MICOS13	MUT_RNPnDMSO vs MUT_uned	MICOS13	FALSE	0.243018	0.251949	0.00191723	0.598688
SPRYD7	MUT_RNPnDMSO vs MUT_uned	SPRYD7	FALSE	-0.0276406	0.97315	0.808968	0.0118201
FHIP2A	MUT_RNPnDMSO vs MUT_uned	FHIP2A	FALSE	-0.0678288	0.788298	0.199288	0.103309
OBI1	MUT_RNPnDMSO vs MUT_uned	OBI1	FALSE	0.138335	0.761032	0.124094	0.118597
ERICH6B	MUT_RNPnDMSO vs MUT_uned	ERICH6B	FALSE	-0.0331089	0.936712	0.635822	0.0283941
Q5VZM2;Q7L523	MUT_RNPnDMSO vs MUT_uned	Q5VZM2;Q7L523	FALSE	0.0779708	0.903568	0.517061	0.044039
ZMYM4	MUT_RNPnDMSO vs MUT_uned	ZMYM4	FALSE	-0.0667337	0.869212	0.412295	0.0608745
CARMIL1	MUT_RNPnDMSO vs MUT_uned	CARMIL1	FALSE	-0.445255	0.840265	0.339192	0.0755835
Q5VZF2;Q9NR56;Q9NUK0	MUT_RNPnDMSO vs MUT_uned	Q5VZF2;Q9NR56;Q9NUK0	FALSE	-0.0874895	0.984636	0.877121	0.00672441
Q5VZF2;Q9NR56	MUT_RNPnDMSO vs MUT_uned	Q5VZF2;Q9NR56	FALSE	0.146901	0.932502	0.627039	0.0303501
NAA35	MUT_RNPnDMSO vs MUT_uned	NAA35	FALSE	0.0115028	0.980001	0.85872	0.00877337
Q5VZ89;Q7Z401	MUT_RNPnDMSO vs MUT_uned	Q5VZ89;Q7Z401	FALSE	0.318554	0.896405	0.485397	0.0474956
DENND4C	MUT_RNPnDMSO vs MUT_uned	DENND4C	FALSE	-0.0213967	0.943708	0.651796	0.0251622
TUT7	MUT_RNPnDMSO vs MUT_uned	TUT7	FALSE	-0.0320875	0.946708	0.661112	0.0237841
ECPAS	MUT_RNPnDMSO vs MUT_uned	ECPAS	FALSE	-0.0226606	0.919916	0.584652	0.0362517
CENPP	MUT_RNPnDMSO vs MUT_uned	CENPP	FALSE	-0.0862982	0.953341	0.680007	0.0207516
VPS13D	MUT_RNPnDMSO vs MUT_uned	VPS13D	FALSE	0.0602282	0.900212	0.509134	0.0456553
ADNP2	MUT_RNPnDMSO vs MUT_uned	ADNP2	FALSE	-0.187596	0.823574	0.294892	0.0842976
RCSD1	MUT_RNPnDMSO vs MUT_uned	RCSD1	FALSE	0.103751	0.836937	0.316248	0.0773072
C16orf87	MUT_RNPnDMSO vs MUT_uned	C16orf87	FALSE	-0.202474	0.822586	0.29204	0.0848185
BORA	MUT_RNPnDMSO vs MUT_uned	BORA	FALSE	-0.143502	0.954842	0.685108	0.0200687
SKIC3	MUT_RNPnDMSO vs MUT_uned	SKIC3	FALSE	-0.00240459	0.999922	0.964922	3.38361e-05
PSRC1	MUT_RNPnDMSO vs MUT_uned	PSRC1	FALSE	0.29694	0.770421	0.167235	0.113272
PPIP5K1	MUT_RNPnDMSO vs MUT_uned	PPIP5K1	FALSE	0.242137	0.906407	0.545043	0.0426767
AAGAB	MUT_RNPnDMSO vs MUT_uned	AAGAB	FALSE	0.0776978	0.859209	0.370998	0.0659014
CTR9	MUT_RNPnDMSO vs MUT_uned	CTR9	FALSE	-0.0505945	0.885076	0.450693	0.0530196
FBXL19	MUT_RNPnDMSO vs MUT_uned	FBXL19	FALSE	0.00429224	0.999922	0.973138	3.38361e-05
PGM2L1	MUT_RNPnDMSO vs MUT_uned	PGM2L1	FALSE	-0.0129767	0.991111	0.905442	0.00387769
RFWD3	MUT_RNPnDMSO vs MUT_uned	RFWD3	FALSE	0.198219	0.870082	0.415125	0.06044
EMB	MUT_RNPnDMSO vs MUT_uned	EMB	FALSE	0.420706	0.770421	0.163937	0.113272
RSBN1L	MUT_RNPnDMSO vs MUT_uned	RSBN1L	FALSE	0.0361413	0.883412	0.445255	0.0538369
GIMAP6	MUT_RNPnDMSO vs MUT_uned	GIMAP6	FALSE	0.0901278	0.7548	0.111648	0.122168
ULK3	MUT_RNPnDMSO vs MUT_uned	ULK3	FALSE	0.0340921	0.96196	0.736601	0.0168429
INTS5	MUT_RNPnDMSO vs MUT_uned	INTS5	FALSE	-0.00419433	0.993801	0.923269	0.00270046
Q6P996;Q6P474	MUT_RNPnDMSO vs MUT_uned	Q6P996;Q6P474	FALSE	0.0571174	0.802963	0.250087	0.0953044
PDXDC1	MUT_RNPnDMSO vs MUT_uned	PDXDC1	FALSE	0.0916679	0.734211	0.083988	0.134179
ALKBH5	MUT_RNPnDMSO vs MUT_uned	ALKBH5	FALSE	0.0683775	0.802963	0.25077	0.0953044
RPL22L1	MUT_RNPnDMSO vs MUT_uned	RPL22L1	FALSE	-0.0677629	0.955444	0.688481	0.0197947
TNFAIP8L2	MUT_RNPnDMSO vs MUT_uned	TNFAIP8L2	FALSE	-0.00138515	0.999922	0.992393	3.38361e-05
FAHD1	MUT_RNPnDMSO vs MUT_uned	FAHD1	FALSE	-0.0840367	0.89804	0.49542	0.0467043
NFRKB	MUT_RNPnDMSO vs MUT_uned	NFRKB	FALSE	0.0115616	0.989894	0.897601	0.00441134
CNNM4	MUT_RNPnDMSO vs MUT_uned	CNNM4	FALSE	0.654279	0.595891	0.0299819	0.224833
WDR73	MUT_RNPnDMSO vs MUT_uned	WDR73	FALSE	-0.0293871	0.981765	0.867806	0.00799257
ARHGAP11A	MUT_RNPnDMSO vs MUT_uned	ARHGAP11A	FALSE	0.126023	0.805866	0.261931	0.0937371
FDX2	MUT_RNPnDMSO vs MUT_uned	FDX2	FALSE	0.354892	0.782	0.192645	0.106793
GOLM2	MUT_RNPnDMSO vs MUT_uned	GOLM2	FALSE	-0.200888	0.96196	0.726967	0.0168429
SFXN4	MUT_RNPnDMSO vs MUT_uned	SFXN4	FALSE	-0.0897925	0.848312	0.350248	0.0714443
MEAK7	MUT_RNPnDMSO vs MUT_uned	MEAK7	FALSE	-0.0743748	0.869199	0.409984	0.0608808
MTFR2	MUT_RNPnDMSO vs MUT_uned	MTFR2	FALSE	0.11649	0.7548	0.104843	0.122168
KCTD18	MUT_RNPnDMSO vs MUT_uned	KCTD18	FALSE	-0.0329726	0.9496	0.668637	0.0224593
TMEM65	MUT_RNPnDMSO vs MUT_uned	TMEM65	FALSE	0.634092	0.802336	0.213408	0.0956436
WDR74	MUT_RNPnDMSO vs MUT_uned	WDR74	FALSE	0.032242	0.936549	0.634623	0.0284695
RICTOR	MUT_RNPnDMSO vs MUT_uned	RICTOR	FALSE	-0.018781	0.974168	0.824644	0.0113662
BLOC1S2	MUT_RNPnDMSO vs MUT_uned	BLOC1S2	FALSE	-0.197629	0.656438	0.0493181	0.182806
BLOC1S3	MUT_RNPnDMSO vs MUT_uned	BLOC1S3	FALSE	0.0896645	0.875276	0.426114	0.0578552
TRAF7	MUT_RNPnDMSO vs MUT_uned	TRAF7	FALSE	-0.0530653	0.981765	0.866202	0.00799257
TMED8	MUT_RNPnDMSO vs MUT_uned	TMED8	FALSE	0.022719	0.975401	0.837683	0.0108168
Q6PL18;Q9ULI0	MUT_RNPnDMSO vs MUT_uned	Q6PL18;Q9ULI0	FALSE	-0.0227968	0.961845	0.721025	0.016895
ATAD2	MUT_RNPnDMSO vs MUT_uned	ATAD2	FALSE	0.0390848	0.89804	0.501156	0.0467043
LARP1	MUT_RNPnDMSO vs MUT_uned	LARP1	FALSE	0.0276175	0.89804	0.502632	0.0467043
TXNDC11	MUT_RNPnDMSO vs MUT_uned	TXNDC11	FALSE	-0.426451	0.651354	0.04552	0.186183
OGFOD3	MUT_RNPnDMSO vs MUT_uned	OGFOD3	FALSE	-0.141544	0.866836	0.402198	0.062063
CCDC137	MUT_RNPnDMSO vs MUT_uned	CCDC137	FALSE	-0.260019	0.761032	0.125361	0.118597
CNST	MUT_RNPnDMSO vs MUT_uned	CNST	FALSE	-0.0122889	0.995499	0.933366	0.00195918
DARS2	MUT_RNPnDMSO vs MUT_uned	DARS2	FALSE	0.0343224	0.802963	0.22377	0.0953044
ZC3H14	MUT_RNPnDMSO vs MUT_uned	ZC3H14	FALSE	0.0813649	0.442388	0.0112161	0.354197
BRAT1	MUT_RNPnDMSO vs MUT_uned	BRAT1	FALSE	0.00747105	0.989269	0.894692	0.00468557
MIDEAS	MUT_RNPnDMSO vs MUT_uned	MIDEAS	FALSE	0.0928147	0.802963	0.239171	0.0953044
TRIM65	MUT_RNPnDMSO vs MUT_uned	TRIM65	FALSE	-0.0329364	0.957629	0.699686	0.0188025
FBXO46	MUT_RNPnDMSO vs MUT_uned	FBXO46	FALSE	0.193718	0.89459	0.479755	0.0483761
TRAT1	MUT_RNPnDMSO vs MUT_uned	TRAT1	FALSE	-0.0301282	0.975736	0.841224	0.0106678
TENT2	MUT_RNPnDMSO vs MUT_uned	TENT2	FALSE	-0.0217284	0.970759	0.801911	0.0128887
FIGNL1	MUT_RNPnDMSO vs MUT_uned	FIGNL1	FALSE	0.0226229	0.974168	0.824028	0.0113662
NCEH1	MUT_RNPnDMSO vs MUT_uned	NCEH1	FALSE	-0.0858582	0.770421	0.16553	0.113272
SLC23A3	MUT_RNPnDMSO vs MUT_uned	SLC23A3	FALSE	0.156561	0.779256	0.187119	0.10832
FBXO38	MUT_RNPnDMSO vs MUT_uned	FBXO38	FALSE	0.0597766	0.904411	0.530118	0.0436342
CCDC174	MUT_RNPnDMSO vs MUT_uned	CCDC174	FALSE	0.103219	0.822279	0.289374	0.0849807
TTC33	MUT_RNPnDMSO vs MUT_uned	TTC33	FALSE	-0.127147	0.703237	0.0668927	0.152898
INO80C	MUT_RNPnDMSO vs MUT_uned	INO80C	FALSE	0.0814898	0.843632	0.343608	0.0738469
WDR59	MUT_RNPnDMSO vs MUT_uned	WDR59	FALSE	-0.0364766	0.89459	0.479765	0.0483761
TTC27	MUT_RNPnDMSO vs MUT_uned	TTC27	FALSE	0.0190529	0.975401	0.836044	0.0108168
SCYL2	MUT_RNPnDMSO vs MUT_uned	SCYL2	FALSE	0.0615189	0.747457	0.0980479	0.126414
FBXO42	MUT_RNPnDMSO vs MUT_uned	FBXO42	FALSE	-0.0467032	0.910768	0.553347	0.0405924
ANKRD54	MUT_RNPnDMSO vs MUT_uned	ANKRD54	FALSE	0.0495482	0.929801	0.616446	0.0316101
TTI2	MUT_RNPnDMSO vs MUT_uned	TTI2	FALSE	-0.0601523	0.883412	0.44545	0.0538369
ARMC6	MUT_RNPnDMSO vs MUT_uned	ARMC6	FALSE	0.05532	0.802336	0.218104	0.0956436
NEPRO	MUT_RNPnDMSO vs MUT_uned	NEPRO	FALSE	0.0486093	0.892131	0.474522	0.0495712
RWDD4	MUT_RNPnDMSO vs MUT_uned	RWDD4	FALSE	0.349436	0.835972	0.313498	0.0778083
HIBCH	MUT_RNPnDMSO vs MUT_uned	HIBCH	FALSE	-0.00069834	0.999922	0.986646	3.38361e-05
CDPF1	MUT_RNPnDMSO vs MUT_uned	CDPF1	FALSE	0.0782803	0.968421	0.776573	0.0139356
TMEM214	MUT_RNPnDMSO vs MUT_uned	TMEM214	FALSE	0.0678127	0.865553	0.398311	0.0627065
RINT1	MUT_RNPnDMSO vs MUT_uned	RINT1	FALSE	0.00294197	0.999922	0.975676	3.38361e-05
RETSAT	MUT_RNPnDMSO vs MUT_uned	RETSAT	FALSE	-0.17877	0.7548	0.105593	0.122168
Q6NUM6;Q9NV66	MUT_RNPnDMSO vs MUT_uned	Q6NUM6;Q9NV66	FALSE	-0.233322	0.802963	0.252443	0.0953044
SLC25A24	MUT_RNPnDMSO vs MUT_uned	SLC25A24	FALSE	-0.0230926	0.974168	0.821623	0.0113662
RHBDD2	MUT_RNPnDMSO vs MUT_uned	RHBDD2	FALSE	-0.880341	0.287196	0.00257129	0.541822
SLC30A6	MUT_RNPnDMSO vs MUT_uned	SLC30A6	FALSE	-0.139079	0.805278	0.260989	0.094054
APOBEC3H	MUT_RNPnDMSO vs MUT_uned	APOBEC3H	FALSE	0.0628173	0.993882	0.925679	0.00266502
Q6NSJ5;Q8TDW0	MUT_RNPnDMSO vs MUT_uned	Q6NSJ5;Q8TDW0	FALSE	-0.0538291	0.980001	0.856744	0.00877337
Q6NSJ5;Q6P9F7;Q8IWT6;Q8TDW0	MUT_RNPnDMSO vs MUT_uned	Q6NSJ5;Q6P9F7;Q8IWT6;Q8TDW0	FALSE	-0.757755	0.822279	0.286681	0.0849807
RADX	MUT_RNPnDMSO vs MUT_uned	RADX	FALSE	0.233125	0.838323	0.322402	0.0765887
MFSD5	MUT_RNPnDMSO vs MUT_uned	MFSD5	FALSE	0.232013	0.933826	0.629168	0.0297342
Q6N069;Q9BXJ9	MUT_RNPnDMSO vs MUT_uned	Q6N069;Q9BXJ9	FALSE	0.0256006	0.986818	0.885687	0.00576306
NAA16	MUT_RNPnDMSO vs MUT_uned	NAA16	FALSE	-0.0585109	0.869199	0.410955	0.0608808
OGFOD2	MUT_RNPnDMSO vs MUT_uned	OGFOD2	FALSE	-0.425352	0.833841	0.308296	0.078917
PRR5L	MUT_RNPnDMSO vs MUT_uned	PRR5L	FALSE	0.0645523	0.975401	0.836277	0.0108168
LIN54	MUT_RNPnDMSO vs MUT_uned	LIN54	FALSE	0.0485455	0.859209	0.371434	0.0659014
PDE12	MUT_RNPnDMSO vs MUT_uned	PDE12	FALSE	0.03609	0.843289	0.343131	0.0740235
NIPBL	MUT_RNPnDMSO vs MUT_uned	NIPBL	FALSE	0.0185895	0.968421	0.776021	0.0139356
PYHIN1	MUT_RNPnDMSO vs MUT_uned	PYHIN1	FALSE	-0.0183534	0.975401	0.837309	0.0108168
ACAD10	MUT_RNPnDMSO vs MUT_uned	ACAD10	FALSE	-0.269542	0.765751	0.138462	0.115912
HMBOX1	MUT_RNPnDMSO vs MUT_uned	HMBOX1	FALSE	0.0331484	0.957113	0.696262	0.0190366
JMJD6	MUT_RNPnDMSO vs MUT_uned	JMJD6	FALSE	0.00475668	0.999538	0.947306	0.000200576
PPP1R18	MUT_RNPnDMSO vs MUT_uned	PPP1R18	FALSE	0.0641338	0.766156	0.142886	0.115683
Q6NZ67;Q6P582	MUT_RNPnDMSO vs MUT_uned	Q6NZ67;Q6P582	FALSE	0.202553	0.802963	0.222565	0.0953044
Q6P3S1;Q8IV53	MUT_RNPnDMSO vs MUT_uned	Q6P3S1;Q8IV53	FALSE	-0.0900921	0.802963	0.224648	0.0953044
DENND1B	MUT_RNPnDMSO vs MUT_uned	DENND1B	FALSE	0.0553645	0.909509	0.549701	0.041193
PRPF8	MUT_RNPnDMSO vs MUT_uned	PRPF8	FALSE	0.0124069	0.969499	0.784694	0.0134528
PRMT9	MUT_RNPnDMSO vs MUT_uned	PRMT9	FALSE	-0.149219	0.734211	0.0797189	0.134179
FAHD2B	MUT_RNPnDMSO vs MUT_uned	FAHD2B	FALSE	0.209565	0.870241	0.415776	0.0603607
CEP85	MUT_RNPnDMSO vs MUT_uned	CEP85	FALSE	-0.00313543	0.999922	0.957671	3.38361e-05
EDC4	MUT_RNPnDMSO vs MUT_uned	EDC4	FALSE	0.0477395	0.770245	0.154413	0.113371
MED27	MUT_RNPnDMSO vs MUT_uned	MED27	FALSE	0.118448	0.560011	0.0216565	0.251803
C8orf82	MUT_RNPnDMSO vs MUT_uned	C8orf82	FALSE	0.259417	0.838027	0.320192	0.0767418
TAF2	MUT_RNPnDMSO vs MUT_uned	TAF2	FALSE	-0.0665939	0.874226	0.42306	0.0583762
DUS1L	MUT_RNPnDMSO vs MUT_uned	DUS1L	FALSE	-0.138011	0.7548	0.103498	0.122168
MSANTD2	MUT_RNPnDMSO vs MUT_uned	MSANTD2	FALSE	0.140859	0.96011	0.705457	0.0176789
Q6P1Q9;Q96IZ6	MUT_RNPnDMSO vs MUT_uned	Q6P1Q9;Q96IZ6	FALSE	-0.0951883	0.822279	0.287815	0.0849807
METTL2B	MUT_RNPnDMSO vs MUT_uned	METTL2B	FALSE	0.140743	0.7548	0.10847	0.122168
TATDN1	MUT_RNPnDMSO vs MUT_uned	TATDN1	FALSE	-0.0636851	0.770421	0.157954	0.113272
CC2D1A	MUT_RNPnDMSO vs MUT_uned	CC2D1A	FALSE	-0.0297331	0.802963	0.251792	0.0953044
LLGL2	MUT_RNPnDMSO vs MUT_uned	LLGL2	FALSE	-1.24839	0.696955	0.0635582	0.156795
SLC27A4	MUT_RNPnDMSO vs MUT_uned	SLC27A4	FALSE	-0.000477457	0.999922	0.994568	3.38361e-05
MRPL14	MUT_RNPnDMSO vs MUT_uned	MRPL14	FALSE	0.177313	0.78031	0.188873	0.107733
PMF1	MUT_RNPnDMSO vs MUT_uned	PMF1	FALSE	0.097254	0.761032	0.12628	0.118597
CDC73	MUT_RNPnDMSO vs MUT_uned	CDC73	FALSE	0.0510444	0.840352	0.339633	0.0755385
LPCAT3	MUT_RNPnDMSO vs MUT_uned	LPCAT3	FALSE	0.633655	0.7548	0.104644	0.122168
ERAP2	MUT_RNPnDMSO vs MUT_uned	ERAP2	FALSE	0.217051	0.973666	0.81555	0.0115901
MRPL54	MUT_RNPnDMSO vs MUT_uned	MRPL54	FALSE	-0.047918	0.939252	0.642328	0.0272179
Q6P158;Q7Z478	MUT_RNPnDMSO vs MUT_uned	Q6P158;Q7Z478	FALSE	1.55011	0.596126	0.0306299	0.224662
DHX57	MUT_RNPnDMSO vs MUT_uned	DHX57	FALSE	-0.0296723	0.91214	0.558258	0.0399383
MIS18BP1	MUT_RNPnDMSO vs MUT_uned	MIS18BP1	FALSE	0.0707849	0.914049	0.563966	0.0390306
RPUSD3	MUT_RNPnDMSO vs MUT_uned	RPUSD3	FALSE	0.0671307	0.770245	0.154152	0.113371
ZCCHC8	MUT_RNPnDMSO vs MUT_uned	ZCCHC8	FALSE	0.0850208	0.761032	0.118804	0.118597
SDE2	MUT_RNPnDMSO vs MUT_uned	SDE2	FALSE	0.129116	0.651354	0.0470796	0.186183
AHDC1	MUT_RNPnDMSO vs MUT_uned	AHDC1	FALSE	-0.0190834	0.985412	0.883748	0.00638228
NT5DC1	MUT_RNPnDMSO vs MUT_uned	NT5DC1	FALSE	0.0529489	0.802963	0.233712	0.0953044
IFFO2	MUT_RNPnDMSO vs MUT_uned	IFFO2	FALSE	0.627541	0.824249	0.295762	0.0839418
SETMAR	MUT_RNPnDMSO vs MUT_uned	SETMAR	FALSE	0.128892	0.881293	0.437919	0.0548795
AGK	MUT_RNPnDMSO vs MUT_uned	AGK	FALSE	-0.046447	0.939252	0.641708	0.0272179
KLHL22	MUT_RNPnDMSO vs MUT_uned	KLHL22	FALSE	-0.130942	0.834467	0.310141	0.0785909
USP39	MUT_RNPnDMSO vs MUT_uned	USP39	FALSE	-0.0207138	0.961249	0.714456	0.0171641
GLE1	MUT_RNPnDMSO vs MUT_uned	GLE1	FALSE	0.0114419	0.991111	0.90509	0.00387769
HSD17B12	MUT_RNPnDMSO vs MUT_uned	HSD17B12	FALSE	-0.158285	0.811317	0.267889	0.0908093
PARP10	MUT_RNPnDMSO vs MUT_uned	PARP10	FALSE	-0.00621514	0.995295	0.930483	0.00204798
PLEKHO1	MUT_RNPnDMSO vs MUT_uned	PLEKHO1	FALSE	0.284098	0.80195	0.210683	0.0958529
KLHL12	MUT_RNPnDMSO vs MUT_uned	KLHL12	FALSE	0.397834	0.808673	0.264413	0.0922268
Q53FV1;Q9P0S3	MUT_RNPnDMSO vs MUT_uned	Q53FV1;Q9P0S3	FALSE	-0.0194205	0.999538	0.944809	0.000200576
Q53FV1;Q8N138;Q9P0S3	MUT_RNPnDMSO vs MUT_uned	Q53FV1;Q8N138;Q9P0S3	FALSE	-0.718191	0.885076	0.450352	0.0530196
HIKESHI	MUT_RNPnDMSO vs MUT_uned	HIKESHI	FALSE	0.134242	0.731207	0.0782156	0.13596
NCBP3	MUT_RNPnDMSO vs MUT_uned	NCBP3	FALSE	0.933227	0.7548	0.110193	0.122168
AKIRIN2	MUT_RNPnDMSO vs MUT_uned	AKIRIN2	FALSE	0.391913	0.838323	0.326575	0.0765887
CEP55	MUT_RNPnDMSO vs MUT_uned	CEP55	FALSE	0.0272964	0.946923	0.661897	0.0236851
CRTC2	MUT_RNPnDMSO vs MUT_uned	CRTC2	FALSE	-0.0497199	0.854249	0.3651	0.0684156
FNDC3B	MUT_RNPnDMSO vs MUT_uned	FNDC3B	FALSE	0.0994179	0.955658	0.690652	0.0196974
PDCD4	MUT_RNPnDMSO vs MUT_uned	PDCD4	FALSE	-0.0566294	0.778101	0.179839	0.108964
EPC2	MUT_RNPnDMSO vs MUT_uned	EPC2	FALSE	-0.0882234	0.82999	0.30276	0.0809273
Q52LJ0;Q8NCA5	MUT_RNPnDMSO vs MUT_uned	Q52LJ0;Q8NCA5	FALSE	0.359881	0.389186	0.00731146	0.409842
FAM98B	MUT_RNPnDMSO vs MUT_uned	FAM98B	FALSE	-0.0703162	0.869963	0.413603	0.060499
LIN52	MUT_RNPnDMSO vs MUT_uned	LIN52	FALSE	-0.0367064	0.924477	0.599268	0.0341037
PAN2	MUT_RNPnDMSO vs MUT_uned	PAN2	FALSE	0.078691	0.881293	0.438039	0.0548795
SYTL3	MUT_RNPnDMSO vs MUT_uned	SYTL3	FALSE	-0.0755751	0.828328	0.300797	0.0817975
FLYWCH1	MUT_RNPnDMSO vs MUT_uned	FLYWCH1	FALSE	0.78033	0.770421	0.158552	0.113272
MIX23	MUT_RNPnDMSO vs MUT_uned	MIX23	FALSE	0.0256235	0.97053	0.793902	0.012991
GRIPAP1	MUT_RNPnDMSO vs MUT_uned	GRIPAP1	FALSE	0.052278	0.784715	0.194773	0.105288
MRPL51	MUT_RNPnDMSO vs MUT_uned	MRPL51	FALSE	-0.337912	0.899306	0.505957	0.0460927
GPAT3	MUT_RNPnDMSO vs MUT_uned	GPAT3	FALSE	-0.0606485	0.889145	0.466551	0.0510274
ARID4B	MUT_RNPnDMSO vs MUT_uned	ARID4B	FALSE	0.0396359	0.802963	0.243401	0.0953044
LACTB2	MUT_RNPnDMSO vs MUT_uned	LACTB2	FALSE	0.0611546	0.78031	0.188189	0.107733
CCDC92	MUT_RNPnDMSO vs MUT_uned	CCDC92	FALSE	0.0235697	0.997031	0.93799	0.0012912
YIF1B	MUT_RNPnDMSO vs MUT_uned	YIF1B	FALSE	-0.0886106	0.973666	0.815081	0.0115901
TMEM128	MUT_RNPnDMSO vs MUT_uned	TMEM128	FALSE	0.363265	0.838323	0.323468	0.0765887
ODF2	MUT_RNPnDMSO vs MUT_uned	ODF2	FALSE	0.028815	0.969499	0.784764	0.0134528
TMEM41B	MUT_RNPnDMSO vs MUT_uned	TMEM41B	FALSE	0.100822	0.961109	0.713489	0.0172272
DCAF6	MUT_RNPnDMSO vs MUT_uned	DCAF6	FALSE	0.0463113	0.925126	0.60241	0.0337989
HSP90AB2P	MUT_RNPnDMSO vs MUT_uned	HSP90AB2P	FALSE	0.163166	0.787272	0.198458	0.103875
HSP90AB4P	MUT_RNPnDMSO vs MUT_uned	HSP90AB4P	FALSE	-0.129225	0.926911	0.607715	0.0329618
PAN3	MUT_RNPnDMSO vs MUT_uned	PAN3	FALSE	-0.202856	0.364245	0.00494385	0.438607
SFT2D3	MUT_RNPnDMSO vs MUT_uned	SFT2D3	FALSE	0.126951	0.961845	0.72096	0.016895
OCIAD2	MUT_RNPnDMSO vs MUT_uned	OCIAD2	FALSE	-0.2617	0.707754	0.067547	0.150117
EAPP	MUT_RNPnDMSO vs MUT_uned	EAPP	FALSE	0.637168	0.793227	0.202885	0.100602
ESCO2	MUT_RNPnDMSO vs MUT_uned	ESCO2	FALSE	-0.0612125	0.886482	0.456695	0.0523301
CCDC93	MUT_RNPnDMSO vs MUT_uned	CCDC93	FALSE	-0.0359502	0.858924	0.370155	0.0660454
PYCR3	MUT_RNPnDMSO vs MUT_uned	PYCR3	FALSE	-0.0739936	0.888088	0.462538	0.0515441
ACTBL2	MUT_RNPnDMSO vs MUT_uned	ACTBL2	FALSE	0.0658643	0.854249	0.364335	0.0684156
WDR81	MUT_RNPnDMSO vs MUT_uned	WDR81	FALSE	-0.0661361	0.904411	0.523522	0.0436342
INO80D	MUT_RNPnDMSO vs MUT_uned	INO80D	FALSE	-0.147683	0.869963	0.413913	0.060499
HS1BP3	MUT_RNPnDMSO vs MUT_uned	HS1BP3	FALSE	-0.0182837	0.960269	0.707451	0.0176072
COBLL1	MUT_RNPnDMSO vs MUT_uned	COBLL1	FALSE	0.143162	0.969499	0.784827	0.0134528
BOLA3	MUT_RNPnDMSO vs MUT_uned	BOLA3	FALSE	0.302455	0.426191	0.00945592	0.370396
ANKRD39	MUT_RNPnDMSO vs MUT_uned	ANKRD39	FALSE	0.00379894	0.999922	0.978275	3.38361e-05
FASTKD1	MUT_RNPnDMSO vs MUT_uned	FASTKD1	FALSE	-0.0337526	0.954464	0.682962	0.0202405
ARHGAP15	MUT_RNPnDMSO vs MUT_uned	ARHGAP15	FALSE	-0.0648915	0.802963	0.223602	0.0953044
LBH	MUT_RNPnDMSO vs MUT_uned	LBH	FALSE	0.150274	0.822586	0.292879	0.0848185
SMUG1	MUT_RNPnDMSO vs MUT_uned	SMUG1	FALSE	0.172129	0.900924	0.511456	0.0453118
CDCA8	MUT_RNPnDMSO vs MUT_uned	CDCA8	FALSE	-0.0601867	0.886692	0.457859	0.052227
EIPR1	MUT_RNPnDMSO vs MUT_uned	EIPR1	FALSE	-0.0461205	0.838323	0.331371	0.0765887
KLHL26	MUT_RNPnDMSO vs MUT_uned	KLHL26	FALSE	-0.0191425	0.999922	0.958576	3.38361e-05
SGO2	MUT_RNPnDMSO vs MUT_uned	SGO2	FALSE	-0.0100269	0.995449	0.932531	0.00198101
AASDH	MUT_RNPnDMSO vs MUT_uned	AASDH	FALSE	-0.368362	0.731207	0.078308	0.13596
FILIP1L	MUT_RNPnDMSO vs MUT_uned	FILIP1L	FALSE	-0.248909	0.860136	0.377637	0.0654327
ANO6	MUT_RNPnDMSO vs MUT_uned	ANO6	FALSE	-0.119765	0.869199	0.411217	0.0608808
ALKBH6	MUT_RNPnDMSO vs MUT_uned	ALKBH6	FALSE	0.0566846	0.981765	0.867834	0.00799257
GRAMD1B	MUT_RNPnDMSO vs MUT_uned	GRAMD1B	FALSE	-0.141585	0.635872	0.0416285	0.19663
UAP1L1	MUT_RNPnDMSO vs MUT_uned	UAP1L1	FALSE	-0.00506542	0.99208	0.910715	0.00345316
MAP7D1	MUT_RNPnDMSO vs MUT_uned	MAP7D1	FALSE	0.00542958	0.992433	0.912499	0.00329889
EDRF1	MUT_RNPnDMSO vs MUT_uned	EDRF1	FALSE	0.0239809	0.983874	0.875611	0.00706063
POLR1F	MUT_RNPnDMSO vs MUT_uned	POLR1F	FALSE	0.140582	0.680422	0.0600783	0.167222
EML3	MUT_RNPnDMSO vs MUT_uned	EML3	FALSE	-0.0126287	0.968217	0.768235	0.0140273
TRMT5	MUT_RNPnDMSO vs MUT_uned	TRMT5	FALSE	-0.0666267	0.886692	0.458143	0.052227
P3H1	MUT_RNPnDMSO vs MUT_uned	P3H1	FALSE	-0.0656218	0.838323	0.326805	0.0765887
C18orf21	MUT_RNPnDMSO vs MUT_uned	C18orf21	FALSE	-0.503536	0.516415	0.017594	0.287001
PGS1	MUT_RNPnDMSO vs MUT_uned	PGS1	FALSE	-0.0556537	0.954842	0.684526	0.0200687
Q32MZ4;Q9Y608	MUT_RNPnDMSO vs MUT_uned	Q32MZ4;Q9Y608	FALSE	0.389139	0.184327	0.00102416	0.734411
LRRFIP1	MUT_RNPnDMSO vs MUT_uned	LRRFIP1	FALSE	0.0566507	0.797264	0.205224	0.0983981
Q3KRB8;Q6P4F7	MUT_RNPnDMSO vs MUT_uned	Q3KRB8;Q6P4F7	FALSE	-0.116065	0.873235	0.421472	0.058869
HLA-DRB5	MUT_RNPnDMSO vs MUT_uned	HLA-DRB5	FALSE	0.0294131	0.999922	0.974895	3.38361e-05
Q2Y0W8;Q6U841;Q9Y6M7	MUT_RNPnDMSO vs MUT_uned	Q2Y0W8;Q6U841;Q9Y6M7	FALSE	-0.698723	0.761032	0.119431	0.118597
CTU2	MUT_RNPnDMSO vs MUT_uned	CTU2	FALSE	0.199255	0.687956	0.0610759	0.16244
AP5B1	MUT_RNPnDMSO vs MUT_uned	AP5B1	FALSE	-0.0793124	0.761032	0.13139	0.118597
EIF2S3B	MUT_RNPnDMSO vs MUT_uned	EIF2S3B	FALSE	0.676046	0.640288	0.0431551	0.193625
KIF4B	MUT_RNPnDMSO vs MUT_uned	KIF4B	FALSE	0.40532	0.802963	0.254205	0.0953044
CWF19L2	MUT_RNPnDMSO vs MUT_uned	CWF19L2	FALSE	0.0434445	0.875276	0.426456	0.0578552
ZNF800	MUT_RNPnDMSO vs MUT_uned	ZNF800	FALSE	0.0937776	0.49405	0.0154162	0.306229
ATG2A	MUT_RNPnDMSO vs MUT_uned	ATG2A	FALSE	-0.237909	0.692498	0.0618138	0.159581
SMU1	MUT_RNPnDMSO vs MUT_uned	SMU1	FALSE	0.0545141	0.820135	0.279569	0.0861147
QRICH1	MUT_RNPnDMSO vs MUT_uned	QRICH1	FALSE	0.00036594	0.999922	0.994926	3.38361e-05
ALG11	MUT_RNPnDMSO vs MUT_uned	ALG11	FALSE	0.0915933	0.804614	0.258575	0.0944124
IAH1	MUT_RNPnDMSO vs MUT_uned	IAH1	FALSE	-0.17234	0.763235	0.135676	0.117342
TYSND1	MUT_RNPnDMSO vs MUT_uned	TYSND1	FALSE	0.392067	0.802963	0.248815	0.0953044
UVSSA	MUT_RNPnDMSO vs MUT_uned	UVSSA	FALSE	-0.050669	0.923308	0.593135	0.0346532
Q3L8U1;Q8TD26;Q9HCK8;Q9P2D1	MUT_RNPnDMSO vs MUT_uned	Q3L8U1;Q8TD26;Q9HCK8;Q9P2D1	FALSE	0.712373	0.7548	0.10286	0.122168
Q3L8U1;Q9HCK8	MUT_RNPnDMSO vs MUT_uned	Q3L8U1;Q9HCK8	FALSE	0.771629	0.596126	0.0313859	0.224662
Q3L8U1;Q9HCK8;Q9P2D1	MUT_RNPnDMSO vs MUT_uned	Q3L8U1;Q9HCK8;Q9P2D1	FALSE	0.11103	0.669014	0.0564142	0.174565
TPRN	MUT_RNPnDMSO vs MUT_uned	TPRN	FALSE	0.1421	0.945343	0.656783	0.0244105
Q4KMP7;Q9BXI6	MUT_RNPnDMSO vs MUT_uned	Q4KMP7;Q9BXI6	FALSE	0.564474	0.703237	0.0666592	0.152898
TBC1D10B	MUT_RNPnDMSO vs MUT_uned	TBC1D10B	FALSE	-0.00509055	0.996354	0.935458	0.00158632
PREPL	MUT_RNPnDMSO vs MUT_uned	PREPL	FALSE	0.061641	0.808673	0.264266	0.0922268
ACSF3	MUT_RNPnDMSO vs MUT_uned	ACSF3	FALSE	-0.114715	0.761032	0.117714	0.118597
GXYLT1	MUT_RNPnDMSO vs MUT_uned	GXYLT1	FALSE	-0.0166072	0.980123	0.861973	0.00871949
KCTD21	MUT_RNPnDMSO vs MUT_uned	KCTD21	FALSE	-0.208534	0.955924	0.69162	0.0195766
NADK2	MUT_RNPnDMSO vs MUT_uned	NADK2	FALSE	0.119162	0.802336	0.21603	0.0956436
LARP7	MUT_RNPnDMSO vs MUT_uned	LARP7	FALSE	0.0311486	0.891263	0.471734	0.0499939
VPS26B	MUT_RNPnDMSO vs MUT_uned	VPS26B	FALSE	0.105025	0.584222	0.0253335	0.233422
GTDC1	MUT_RNPnDMSO vs MUT_uned	GTDC1	FALSE	-0.0745777	0.954842	0.683907	0.0200687
RIC1	MUT_RNPnDMSO vs MUT_uned	RIC1	FALSE	-0.0851534	0.89804	0.49762	0.0467043
COX19	MUT_RNPnDMSO vs MUT_uned	COX19	FALSE	-0.097262	0.881293	0.43714	0.0548795
C5orf22	MUT_RNPnDMSO vs MUT_uned	C5orf22	FALSE	0.0934554	0.802963	0.238791	0.0953044
GLYR1	MUT_RNPnDMSO vs MUT_uned	GLYR1	FALSE	0.0184854	0.948716	0.666129	0.0228639
TIGIT	MUT_RNPnDMSO vs MUT_uned	TIGIT	FALSE	-0.404696	0.89134	0.473478	0.0499564
PARP14	MUT_RNPnDMSO vs MUT_uned	PARP14	FALSE	0.0831447	0.822279	0.289097	0.0849807
LGALSL	MUT_RNPnDMSO vs MUT_uned	LGALSL	FALSE	-0.45513	0.838323	0.322477	0.0765887
TIMM50	MUT_RNPnDMSO vs MUT_uned	TIMM50	FALSE	-0.11713	0.701862	0.0663476	0.153748
RABL6	MUT_RNPnDMSO vs MUT_uned	RABL6	FALSE	0.0692612	0.802336	0.21689	0.0956436
TBRG1	MUT_RNPnDMSO vs MUT_uned	TBRG1	FALSE	0.290582	0.926614	0.606064	0.033101
GNPTAB	MUT_RNPnDMSO vs MUT_uned	GNPTAB	FALSE	0.10464	0.821759	0.280642	0.0852558
GON4L	MUT_RNPnDMSO vs MUT_uned	GON4L	FALSE	-0.0345724	0.966231	0.760007	0.0149192
Q3MJ40;Q8IYA2	MUT_RNPnDMSO vs MUT_uned	Q3MJ40;Q8IYA2	FALSE	0.496056	0.805278	0.260659	0.094054
PUS10	MUT_RNPnDMSO vs MUT_uned	PUS10	FALSE	-0.0143004	0.99015	0.898299	0.0042988
TBC1D25	MUT_RNPnDMSO vs MUT_uned	TBC1D25	FALSE	0.106229	0.802963	0.227848	0.0953044
LSM12	MUT_RNPnDMSO vs MUT_uned	LSM12	FALSE	0.0400582	0.957113	0.696127	0.0190366
TKFC	MUT_RNPnDMSO vs MUT_uned	TKFC	FALSE	0.0188665	0.945519	0.657784	0.0243297
Q3L8U1;Q9P2D1	MUT_RNPnDMSO vs MUT_uned	Q3L8U1;Q9P2D1	FALSE	0.804036	0.823574	0.295135	0.0842976
OXLD1	MUT_RNPnDMSO vs MUT_uned	OXLD1	FALSE	-0.269459	0.7548	0.109066	0.122168
ACTMAP	MUT_RNPnDMSO vs MUT_uned	ACTMAP	FALSE	0.300098	0.775362	0.171378	0.110495
FAM133B	MUT_RNPnDMSO vs MUT_uned	FAM133B	FALSE	-0.172199	0.919606	0.583528	0.0363983
ZNF326	MUT_RNPnDMSO vs MUT_uned	ZNF326	FALSE	0.0609309	0.831097	0.304672	0.0803485
CAMSAP1	MUT_RNPnDMSO vs MUT_uned	CAMSAP1	FALSE	-0.0527063	0.888088	0.463501	0.0515441
BEND3	MUT_RNPnDMSO vs MUT_uned	BEND3	FALSE	0.0192837	0.974168	0.828215	0.0113662
STXBP5	MUT_RNPnDMSO vs MUT_uned	STXBP5	FALSE	-0.0362052	0.906962	0.545886	0.0424111
UBR4	MUT_RNPnDMSO vs MUT_uned	UBR4	FALSE	-0.0394291	0.757023	0.113194	0.120891
HECTD3	MUT_RNPnDMSO vs MUT_uned	HECTD3	FALSE	0.0567998	0.782	0.191981	0.106793
IBA57	MUT_RNPnDMSO vs MUT_uned	IBA57	FALSE	0.0449491	0.872465	0.419601	0.0592521
LRIF1	MUT_RNPnDMSO vs MUT_uned	LRIF1	FALSE	-0.0284794	0.962438	0.738656	0.0166273
GPATCH4	MUT_RNPnDMSO vs MUT_uned	GPATCH4	FALSE	0.10435	0.778101	0.17839	0.108964
PDSS1	MUT_RNPnDMSO vs MUT_uned	PDSS1	FALSE	0.0567236	0.886692	0.458141	0.052227
ARMH3	MUT_RNPnDMSO vs MUT_uned	ARMH3	FALSE	0.0815913	0.820135	0.279516	0.0861147
SPOUT1	MUT_RNPnDMSO vs MUT_uned	SPOUT1	FALSE	0.290896	0.7548	0.110729	0.122168
ZC3H13	MUT_RNPnDMSO vs MUT_uned	ZC3H13	FALSE	0.0763878	0.671188	0.0573462	0.173156
DDX59	MUT_RNPnDMSO vs MUT_uned	DDX59	FALSE	0.0637931	0.663147	0.0526403	0.17839
MRPL2	MUT_RNPnDMSO vs MUT_uned	MRPL2	FALSE	-0.16579	0.80643	0.262609	0.0934331
FKBP15	MUT_RNPnDMSO vs MUT_uned	FKBP15	FALSE	-0.00658886	0.983149	0.873794	0.00738049
RARS2	MUT_RNPnDMSO vs MUT_uned	RARS2	FALSE	-0.146563	0.390727	0.00757868	0.408126
CC2D1B	MUT_RNPnDMSO vs MUT_uned	CC2D1B	FALSE	-0.0248165	0.891263	0.471741	0.0499939
TPRG1L	MUT_RNPnDMSO vs MUT_uned	TPRG1L	FALSE	0.113691	0.860918	0.378819	0.0650383
NOL9	MUT_RNPnDMSO vs MUT_uned	NOL9	FALSE	0.0329807	0.873398	0.421666	0.0587878
DNLZ	MUT_RNPnDMSO vs MUT_uned	DNLZ	FALSE	0.266405	0.663147	0.0513453	0.17839
SNAPC4	MUT_RNPnDMSO vs MUT_uned	SNAPC4	FALSE	-0.235754	0.663542	0.0552217	0.178132
ODR4	MUT_RNPnDMSO vs MUT_uned	ODR4	FALSE	-0.0962144	0.822279	0.288821	0.0849807
LDLRAP1	MUT_RNPnDMSO vs MUT_uned	LDLRAP1	FALSE	0.0330587	0.974765	0.832983	0.0111001
Q5SW79;Q96L14	MUT_RNPnDMSO vs MUT_uned	Q5SW79;Q96L14	FALSE	-0.00319325	0.999922	0.972429	3.38361e-05
CEP170	MUT_RNPnDMSO vs MUT_uned	CEP170	FALSE	-0.0731813	0.854249	0.359761	0.0684156
VARS2	MUT_RNPnDMSO vs MUT_uned	VARS2	FALSE	-0.0639582	0.739635	0.0940571	0.130982
HP1BP3	MUT_RNPnDMSO vs MUT_uned	HP1BP3	FALSE	-0.117665	0.679764	0.0598772	0.167642
NUP188	MUT_RNPnDMSO vs MUT_uned	NUP188	FALSE	0.0109395	0.968421	0.780686	0.0139356
THEM4	MUT_RNPnDMSO vs MUT_uned	THEM4	FALSE	0.270293	0.770421	0.155381	0.113272
DCAF12	MUT_RNPnDMSO vs MUT_uned	DCAF12	FALSE	0.038495	0.972294	0.80441	0.0122025
UBAP2	MUT_RNPnDMSO vs MUT_uned	UBAP2	FALSE	0.0333033	0.919312	0.581864	0.0365371
IDNK	MUT_RNPnDMSO vs MUT_uned	IDNK	FALSE	0.385574	0.747473	0.0985315	0.126405
SOGA3	MUT_RNPnDMSO vs MUT_uned	SOGA3	FALSE	-0.0421043	0.992211	0.911195	0.00339598
NDUFAF5	MUT_RNPnDMSO vs MUT_uned	NDUFAF5	FALSE	-0.250748	0.709476	0.0696639	0.149062
THEMIS2	MUT_RNPnDMSO vs MUT_uned	THEMIS2	FALSE	-0.0294925	0.935057	0.632364	0.0291617
H3-7	MUT_RNPnDMSO vs MUT_uned	H3-7	FALSE	-0.327171	0.734211	0.0815778	0.134179
Q5TDH0;Q8WTU0	MUT_RNPnDMSO vs MUT_uned	Q5TDH0;Q8WTU0	FALSE	-0.960831	0.736691	0.0869963	0.132715
DDI2	MUT_RNPnDMSO vs MUT_uned	DDI2	FALSE	0.147559	0.561354	0.0220365	0.250763
Q5TC82;Q9HBD1	MUT_RNPnDMSO vs MUT_uned	Q5TC82;Q9HBD1	FALSE	-0.233564	0.766156	0.139593	0.115683
RC3H1	MUT_RNPnDMSO vs MUT_uned	RC3H1	FALSE	-0.0776026	0.917185	0.573137	0.0375432
ATPAF1	MUT_RNPnDMSO vs MUT_uned	ATPAF1	FALSE	0.0928199	0.802963	0.222317	0.0953044
RNASEH2B	MUT_RNPnDMSO vs MUT_uned	RNASEH2B	FALSE	-0.150061	0.616253	0.0351726	0.210241
FRY	MUT_RNPnDMSO vs MUT_uned	FRY	FALSE	-0.130851	0.968421	0.774315	0.0139356
Q5TAQ9;A6NGE4;P0C7V8	MUT_RNPnDMSO vs MUT_uned	Q5TAQ9;A6NGE4;P0C7V8	FALSE	0.635409	0.904384	0.521051	0.0436471
DCAF8	MUT_RNPnDMSO vs MUT_uned	DCAF8	FALSE	0.0248939	0.919752	0.584232	0.0363291
Q5TAP6;Q9BVJ6	MUT_RNPnDMSO vs MUT_uned	Q5TAP6;Q9BVJ6	FALSE	0.179307	0.906114	0.544226	0.0428174
UTP14C	MUT_RNPnDMSO vs MUT_uned	UTP14C	FALSE	0.0729925	0.904384	0.519959	0.0436471
CPTP	MUT_RNPnDMSO vs MUT_uned	CPTP	FALSE	-0.246305	0.7548	0.109011	0.122168
INTS11	MUT_RNPnDMSO vs MUT_uned	INTS11	FALSE	0.0137656	0.983149	0.872721	0.00738049
CCDC18	MUT_RNPnDMSO vs MUT_uned	CCDC18	FALSE	0.190199	0.904411	0.529765	0.0436342
EEIG1	MUT_RNPnDMSO vs MUT_uned	EEIG1	FALSE	0.0741646	0.933	0.628048	0.0301184
Q5T9A4;Q9NVI7;Q5T2N8	MUT_RNPnDMSO vs MUT_uned	Q5T9A4;Q9NVI7;Q5T2N8	FALSE	0.0426372	0.974168	0.82669	0.0113662
Q5T9A4;Q9NVI7	MUT_RNPnDMSO vs MUT_uned	Q5T9A4;Q9NVI7	FALSE	0.0452668	0.96196	0.733363	0.0168429
Q5T9A4;Q5T2N8	MUT_RNPnDMSO vs MUT_uned	Q5T9A4;Q5T2N8	FALSE	0.0251762	0.961737	0.716739	0.0169439
ATAD3B	MUT_RNPnDMSO vs MUT_uned	ATAD3B	FALSE	-0.154421	0.740376	0.0951516	0.130548
RBM26	MUT_RNPnDMSO vs MUT_uned	RBM26	FALSE	0.0339207	0.912099	0.557367	0.0399582
EEIG2	MUT_RNPnDMSO vs MUT_uned	EEIG2	FALSE	-0.0616171	0.885076	0.451575	0.0530196
Q5T8D3;Q8NC06	MUT_RNPnDMSO vs MUT_uned	Q5T8D3;Q8NC06	FALSE	0.18318	0.906407	0.544971	0.0426767
ACBD5	MUT_RNPnDMSO vs MUT_uned	ACBD5	FALSE	-0.136973	0.865553	0.389875	0.0627065
C9orf64	MUT_RNPnDMSO vs MUT_uned	C9orf64	FALSE	-0.0403329	0.945343	0.656879	0.0244105
PHF19	MUT_RNPnDMSO vs MUT_uned	PHF19	FALSE	0.109792	0.770245	0.154659	0.113371
MFSD14B	MUT_RNPnDMSO vs MUT_uned	MFSD14B	FALSE	-0.135652	0.918892	0.580259	0.0367356
AGTRAP	MUT_RNPnDMSO vs MUT_uned	AGTRAP	FALSE	0.0977529	0.929801	0.618261	0.0316101
SNAP47	MUT_RNPnDMSO vs MUT_uned	SNAP47	FALSE	0.486327	0.854249	0.359637	0.0684156
COX20	MUT_RNPnDMSO vs MUT_uned	COX20	FALSE	-0.45405	0.770421	0.160932	0.113272
NHLRC3	MUT_RNPnDMSO vs MUT_uned	NHLRC3	FALSE	0.0984729	0.900212	0.509886	0.0456553
PITRM1	MUT_RNPnDMSO vs MUT_uned	PITRM1	FALSE	-0.00453366	0.999922	0.959285	3.38361e-05
MIA3	MUT_RNPnDMSO vs MUT_uned	MIA3	FALSE	0.0215676	0.911354	0.554851	0.040313
EEF1AKMT2	MUT_RNPnDMSO vs MUT_uned	EEF1AKMT2	FALSE	0.0921621	0.802963	0.242645	0.0953044
C3orf38	MUT_RNPnDMSO vs MUT_uned	C3orf38	FALSE	0.0335349	0.939894	0.643701	0.0269211
EARS2	MUT_RNPnDMSO vs MUT_uned	EARS2	FALSE	-0.0296115	0.917712	0.577579	0.0372934
NOMO2	MUT_RNPnDMSO vs MUT_uned	NOMO2	FALSE	-0.241795	0.961737	0.717732	0.0169439
EMC4	MUT_RNPnDMSO vs MUT_uned	EMC4	FALSE	-0.0731327	0.899874	0.507566	0.0458183
SH3D19	MUT_RNPnDMSO vs MUT_uned	SH3D19	FALSE	0.672305	0.822279	0.288837	0.0849807
COQ5	MUT_RNPnDMSO vs MUT_uned	COQ5	FALSE	-0.00573834	0.993882	0.925802	0.00266502
Q5HYJ3;Q8TAV0	MUT_RNPnDMSO vs MUT_uned	Q5HYJ3;Q8TAV0	FALSE	-0.413139	0.836937	0.317004	0.0773072
FAM76B	MUT_RNPnDMSO vs MUT_uned	FAM76B	FALSE	-0.058272	0.933769	0.629017	0.0297605
RABL3	MUT_RNPnDMSO vs MUT_uned	RABL3	FALSE	0.151821	0.498158	0.0157047	0.302633
PSMG4	MUT_RNPnDMSO vs MUT_uned	PSMG4	FALSE	-0.115325	0.859209	0.371055	0.0659014
MTX3	MUT_RNPnDMSO vs MUT_uned	MTX3	FALSE	-0.00240891	0.999922	0.980571	3.38361e-05
TFDP3	MUT_RNPnDMSO vs MUT_uned	TFDP3	FALSE	0.155757	0.761433	0.1332	0.118368
PIGG	MUT_RNPnDMSO vs MUT_uned	PIGG	FALSE	-0.0127768	0.98533	0.881959	0.00641812
HERC4	MUT_RNPnDMSO vs MUT_uned	HERC4	FALSE	-0.0341281	0.82187	0.285091	0.0851969
ESCO1	MUT_RNPnDMSO vs MUT_uned	ESCO1	FALSE	0.46891	0.560011	0.0217882	0.251803
SGO1	MUT_RNPnDMSO vs MUT_uned	SGO1	FALSE	-0.0580028	0.928994	0.612559	0.0319872
DNAJC21	MUT_RNPnDMSO vs MUT_uned	DNAJC21	FALSE	0.143536	0.738842	0.0937667	0.131448
CARD16	MUT_RNPnDMSO vs MUT_uned	CARD16	FALSE	0.125196	0.838323	0.323643	0.0765887
CENPW	MUT_RNPnDMSO vs MUT_uned	CENPW	FALSE	-0.694569	0.737281	0.0876295	0.132367
CMPK2	MUT_RNPnDMSO vs MUT_uned	CMPK2	FALSE	-0.184856	0.905898	0.542866	0.0429209
PDZD11	MUT_RNPnDMSO vs MUT_uned	PDZD11	FALSE	0.0520805	0.913149	0.561412	0.0394584
ZC3H12A	MUT_RNPnDMSO vs MUT_uned	ZC3H12A	FALSE	-0.147594	0.802963	0.232128	0.0953044
DALRD3	MUT_RNPnDMSO vs MUT_uned	DALRD3	FALSE	0.054974	0.959054	0.702928	0.0181571
NOM1	MUT_RNPnDMSO vs MUT_uned	NOM1	FALSE	0.00656199	0.999922	0.961689	3.38361e-05
PPP6R3	MUT_RNPnDMSO vs MUT_uned	PPP6R3	FALSE	0.0266449	0.778101	0.178529	0.108964
WDR44	MUT_RNPnDMSO vs MUT_uned	WDR44	FALSE	-0.00773293	0.98533	0.880652	0.00641812
INTS6L	MUT_RNPnDMSO vs MUT_uned	INTS6L	FALSE	0.201183	0.82187	0.282827	0.0851969
DOCK11	MUT_RNPnDMSO vs MUT_uned	DOCK11	FALSE	-0.00174922	0.999922	0.978917	3.38361e-05
TTC38	MUT_RNPnDMSO vs MUT_uned	TTC38	FALSE	0.027248	0.974168	0.82865	0.0113662
RABGAP1L	MUT_RNPnDMSO vs MUT_uned	RABGAP1L	FALSE	0.0637436	0.872465	0.41962	0.0592521
DCAF10	MUT_RNPnDMSO vs MUT_uned	DCAF10	FALSE	0.447752	0.672266	0.058132	0.172459
DNTTIP2	MUT_RNPnDMSO vs MUT_uned	DNTTIP2	FALSE	0.0263368	0.89804	0.494788	0.0467043
TBCEL	MUT_RNPnDMSO vs MUT_uned	TBCEL	FALSE	0.00959551	0.999922	0.977397	3.38361e-05
BRMS1L	MUT_RNPnDMSO vs MUT_uned	BRMS1L	FALSE	0.0911093	0.931455	0.625071	0.030838
SAMD4B	MUT_RNPnDMSO vs MUT_uned	SAMD4B	FALSE	0.11196	0.882354	0.439525	0.0543571
EOGT	MUT_RNPnDMSO vs MUT_uned	EOGT	FALSE	-0.056464	0.947006	0.663062	0.0236472
WIPI1	MUT_RNPnDMSO vs MUT_uned	WIPI1	FALSE	-0.0761675	0.864404	0.38527	0.0632831
WDR45B	MUT_RNPnDMSO vs MUT_uned	WDR45B	FALSE	-0.135018	0.663147	0.0551087	0.17839
Q5MIZ7;Q6IN85	MUT_RNPnDMSO vs MUT_uned	Q5MIZ7;Q6IN85	FALSE	0.14141	0.805278	0.259995	0.094054
PPP4R3B	MUT_RNPnDMSO vs MUT_uned	PPP4R3B	FALSE	-0.0394779	0.955444	0.687214	0.0197947
SPECC1	MUT_RNPnDMSO vs MUT_uned	SPECC1	FALSE	-0.459094	0.763235	0.136276	0.117342
SAMD9	MUT_RNPnDMSO vs MUT_uned	SAMD9	FALSE	-0.127972	0.870241	0.415668	0.0603607
MIIP	MUT_RNPnDMSO vs MUT_uned	MIIP	FALSE	0.0525658	0.968421	0.775591	0.0139356
HABP4	MUT_RNPnDMSO vs MUT_uned	HABP4	FALSE	0.0428656	0.961845	0.721457	0.016895
PCID2	MUT_RNPnDMSO vs MUT_uned	PCID2	FALSE	-0.111738	0.248551	0.00183134	0.604584
TEX30	MUT_RNPnDMSO vs MUT_uned	TEX30	FALSE	-0.0107151	0.991111	0.906182	0.00387769
TOR2A	MUT_RNPnDMSO vs MUT_uned	TOR2A	FALSE	0.167835	0.838323	0.329659	0.0765887
AARS2	MUT_RNPnDMSO vs MUT_uned	AARS2	FALSE	0.0633333	0.905076	0.538469	0.0433149
Q5JTY5;Q9BRT8;Q5RIA9;Q4V339;Q8IUF1	MUT_RNPnDMSO vs MUT_uned	Q5JTY5;Q9BRT8;Q5RIA9;Q4V339;Q8IUF1	FALSE	-0.0847404	0.838027	0.320354	0.0767418
CEP78	MUT_RNPnDMSO vs MUT_uned	CEP78	FALSE	0.0907861	0.82187	0.283993	0.0851969
Q5JTV8;Q8NFQ8	MUT_RNPnDMSO vs MUT_uned	Q5JTV8;Q8NFQ8	FALSE	-0.113175	0.865553	0.388946	0.0627065
TOR1AIP1	MUT_RNPnDMSO vs MUT_uned	TOR1AIP1	FALSE	-0.0377046	0.869263	0.412425	0.0608487
COA6	MUT_RNPnDMSO vs MUT_uned	COA6	FALSE	0.198568	0.766156	0.144846	0.115683
RRP12	MUT_RNPnDMSO vs MUT_uned	RRP12	FALSE	-0.0312918	0.924605	0.601307	0.0340438
TJAP1	MUT_RNPnDMSO vs MUT_uned	TJAP1	FALSE	-0.00816098	0.993801	0.924616	0.00270046
PRRC2B	MUT_RNPnDMSO vs MUT_uned	PRRC2B	FALSE	0.126253	0.7548	0.104091	0.122168
FGD3	MUT_RNPnDMSO vs MUT_uned	FGD3	FALSE	-0.0281686	0.909509	0.551488	0.041193
EXOSC6	MUT_RNPnDMSO vs MUT_uned	EXOSC6	FALSE	-0.108347	0.854249	0.359209	0.0684156
Q6S8J3;Q9BYX7;A5A3E0;P0CG38;P0CG39	MUT_RNPnDMSO vs MUT_uned	Q6S8J3;Q9BYX7;A5A3E0;P0CG38;P0CG39	FALSE	0.212157	0.89804	0.493825	0.0467043
FAM111B	MUT_RNPnDMSO vs MUT_uned	FAM111B	FALSE	0.0101244	0.995295	0.930503	0.00204798
SAMD1	MUT_RNPnDMSO vs MUT_uned	SAMD1	FALSE	-0.0940797	0.787162	0.19786	0.103936
Q86YB8;Q96HE7	MUT_RNPnDMSO vs MUT_uned	Q86YB8;Q96HE7	FALSE	0.38101	0.651354	0.0480241	0.186183
ERO1B	MUT_RNPnDMSO vs MUT_uned	ERO1B	FALSE	0.140561	0.89134	0.472352	0.0499564
KMT5C	MUT_RNPnDMSO vs MUT_uned	KMT5C	FALSE	-0.0821545	0.89804	0.502576	0.0467043
Q86Y91;Q8NI77	MUT_RNPnDMSO vs MUT_uned	Q86Y91;Q8NI77	FALSE	0.144821	0.82187	0.281544	0.0851969
KIF18B	MUT_RNPnDMSO vs MUT_uned	KIF18B	FALSE	-0.195743	0.7548	0.104547	0.122168
STX12	MUT_RNPnDMSO vs MUT_uned	STX12	FALSE	0.0536803	0.794212	0.203469	0.100064
PTRH1	MUT_RNPnDMSO vs MUT_uned	PTRH1	FALSE	0.0697784	0.82187	0.284542	0.0851969
DNAAF5	MUT_RNPnDMSO vs MUT_uned	DNAAF5	FALSE	0.03967	0.921882	0.590276	0.0353245
NDUFA11	MUT_RNPnDMSO vs MUT_uned	NDUFA11	FALSE	-0.245936	0.521572	0.0183328	0.282686
CACUL1	MUT_RNPnDMSO vs MUT_uned	CACUL1	FALSE	-0.160681	0.82187	0.282849	0.0851969
VRK2	MUT_RNPnDMSO vs MUT_uned	VRK2	FALSE	0.0749111	0.885076	0.453907	0.0530196
SPATS2	MUT_RNPnDMSO vs MUT_uned	SPATS2	FALSE	0.0820568	0.836937	0.315667	0.0773072
CEP57	MUT_RNPnDMSO vs MUT_uned	CEP57	FALSE	0.129695	0.885076	0.454047	0.0530196
PALB2	MUT_RNPnDMSO vs MUT_uned	PALB2	FALSE	0.232223	0.904411	0.525061	0.0436342
DDX42	MUT_RNPnDMSO vs MUT_uned	DDX42	FALSE	0.0636084	0.802963	0.246451	0.0953044
PROSER1	MUT_RNPnDMSO vs MUT_uned	PROSER1	FALSE	0.23864	0.635872	0.0413494	0.19663
ANKLE2	MUT_RNPnDMSO vs MUT_uned	ANKLE2	FALSE	-0.0253955	0.909509	0.551625	0.041193
SFR1	MUT_RNPnDMSO vs MUT_uned	SFR1	FALSE	0.295399	0.770421	0.157488	0.113272
FBXO11	MUT_RNPnDMSO vs MUT_uned	FBXO11	FALSE	0.116032	0.795934	0.204295	0.0991229
NCAPG2	MUT_RNPnDMSO vs MUT_uned	NCAPG2	FALSE	-0.0367095	0.9603	0.709051	0.0175932
COMMD2	MUT_RNPnDMSO vs MUT_uned	COMMD2	FALSE	-0.00546201	0.999538	0.945751	0.000200576
NIT1	MUT_RNPnDMSO vs MUT_uned	NIT1	FALSE	0.0283175	0.95172	0.67364	0.021491
CARM1	MUT_RNPnDMSO vs MUT_uned	CARM1	FALSE	0.0983298	0.838323	0.328186	0.0765887
ERICH1	MUT_RNPnDMSO vs MUT_uned	ERICH1	FALSE	0.0856861	0.776754	0.172232	0.109716
CHSY1	MUT_RNPnDMSO vs MUT_uned	CHSY1	FALSE	0.201302	0.917185	0.572807	0.0375432
LRRC28	MUT_RNPnDMSO vs MUT_uned	LRRC28	FALSE	-0.572944	0.763235	0.136853	0.117342
RALGAPB	MUT_RNPnDMSO vs MUT_uned	RALGAPB	FALSE	-0.0232566	0.97053	0.794723	0.012991
RPS19BP1	MUT_RNPnDMSO vs MUT_uned	RPS19BP1	FALSE	0.0505784	0.973963	0.817866	0.0114575
DGKH	MUT_RNPnDMSO vs MUT_uned	DGKH	FALSE	0.239243	0.809515	0.264884	0.091775
COA5	MUT_RNPnDMSO vs MUT_uned	COA5	FALSE	1.14072	0.426191	0.00941277	0.370396
NRROS	MUT_RNPnDMSO vs MUT_uned	NRROS	FALSE	0.0249117	0.970279	0.789209	0.0131033
GATAD2A	MUT_RNPnDMSO vs MUT_uned	GATAD2A	FALSE	0.0406383	0.860011	0.377019	0.0654962
PLD3	MUT_RNPnDMSO vs MUT_uned	PLD3	FALSE	-0.11183	0.778101	0.179523	0.108964
TBC1D10C	MUT_RNPnDMSO vs MUT_uned	TBC1D10C	FALSE	-0.0469654	0.947006	0.663295	0.0236472
PHYKPL	MUT_RNPnDMSO vs MUT_uned	PHYKPL	FALSE	0.0403862	0.926614	0.605415	0.033101
Q8IUX4;Q9UH17	MUT_RNPnDMSO vs MUT_uned	Q8IUX4;Q9UH17	FALSE	0.80324	0.761032	0.132835	0.118597
Q8IUX4;Q9HC16	MUT_RNPnDMSO vs MUT_uned	Q8IUX4;Q9HC16	FALSE	0.231709	0.797264	0.20554	0.0983981
Q8IUX4;Q96AK3;Q9NRW3	MUT_RNPnDMSO vs MUT_uned	Q8IUX4;Q96AK3;Q9NRW3	FALSE	-0.1718	0.802963	0.226799	0.0953044
APOBEC3F	MUT_RNPnDMSO vs MUT_uned	APOBEC3F	FALSE	-0.145935	0.716746	0.0742804	0.144635
TMEM126B	MUT_RNPnDMSO vs MUT_uned	TMEM126B	FALSE	-0.914473	0.507134	0.0167137	0.294877
RELL1	MUT_RNPnDMSO vs MUT_uned	RELL1	FALSE	0.350644	0.761032	0.131096	0.118597
ARMC8	MUT_RNPnDMSO vs MUT_uned	ARMC8	FALSE	-0.0500961	0.872465	0.419455	0.0592521
TRAPPC5	MUT_RNPnDMSO vs MUT_uned	TRAPPC5	FALSE	1.02887	0.761032	0.116967	0.118597
CRLF3	MUT_RNPnDMSO vs MUT_uned	CRLF3	FALSE	0.106638	0.885076	0.452924	0.0530196
ZDHHC13	MUT_RNPnDMSO vs MUT_uned	ZDHHC13	FALSE	0.462491	0.880226	0.433513	0.0554058
PDSS2	MUT_RNPnDMSO vs MUT_uned	PDSS2	FALSE	-0.0632864	0.903568	0.515236	0.044039
RBM45	MUT_RNPnDMSO vs MUT_uned	RBM45	FALSE	-0.0205753	0.953208	0.678725	0.0208121
ERC1	MUT_RNPnDMSO vs MUT_uned	ERC1	FALSE	0.0414889	0.947006	0.663183	0.0236472
CAMK1D	MUT_RNPnDMSO vs MUT_uned	CAMK1D	FALSE	-0.0789765	0.923571	0.596114	0.0345296
IRF2BP1	MUT_RNPnDMSO vs MUT_uned	IRF2BP1	FALSE	-0.0100927	0.979517	0.850792	0.00898796
TMC8	MUT_RNPnDMSO vs MUT_uned	TMC8	FALSE	0.0477539	0.975421	0.840007	0.0108077
DCP2	MUT_RNPnDMSO vs MUT_uned	DCP2	FALSE	0.113835	0.774856	0.170465	0.110779
HPS6	MUT_RNPnDMSO vs MUT_uned	HPS6	FALSE	-0.0359595	0.954093	0.682259	0.0204095
RASAL3	MUT_RNPnDMSO vs MUT_uned	RASAL3	FALSE	0.0214377	0.960269	0.707549	0.0176072
JAML	MUT_RNPnDMSO vs MUT_uned	JAML	FALSE	-0.311585	0.909509	0.551166	0.041193
Q86YT6;Q969K3	MUT_RNPnDMSO vs MUT_uned	Q86YT6;Q969K3	FALSE	-0.369218	0.833675	0.307779	0.0790031
MIB1	MUT_RNPnDMSO vs MUT_uned	MIB1	FALSE	0.0673458	0.838323	0.334	0.0765887
C2CD5	MUT_RNPnDMSO vs MUT_uned	C2CD5	FALSE	0.106759	0.74504	0.0976408	0.12782
RAB43	MUT_RNPnDMSO vs MUT_uned	RAB43	FALSE	0.0237712	0.97053	0.795484	0.012991
Q86YP4;Q8WXI9	MUT_RNPnDMSO vs MUT_uned	Q86YP4;Q8WXI9	FALSE	0.0237427	0.963605	0.744691	0.0161009
RIOX2	MUT_RNPnDMSO vs MUT_uned	RIOX2	FALSE	0.143823	0.778663	0.184771	0.108651
STING1	MUT_RNPnDMSO vs MUT_uned	STING1	FALSE	-0.0422174	0.954093	0.682423	0.0204095
SKAP1	MUT_RNPnDMSO vs MUT_uned	SKAP1	FALSE	-0.0190516	0.981765	0.867593	0.00799257
CCDC25	MUT_RNPnDMSO vs MUT_uned	CCDC25	FALSE	0.0616632	0.846231	0.34811	0.0725111
GPR180	MUT_RNPnDMSO vs MUT_uned	GPR180	FALSE	-0.271636	0.507134	0.016644	0.294877
ALYREF	MUT_RNPnDMSO vs MUT_uned	ALYREF	FALSE	0.267267	0.0522163	6.93779e-05	1.28219
LUZP1	MUT_RNPnDMSO vs MUT_uned	LUZP1	FALSE	0.0842269	0.594704	0.029236	0.225699
AACS	MUT_RNPnDMSO vs MUT_uned	AACS	FALSE	0.0128465	0.994579	0.929106	0.00236084
NT5DC3	MUT_RNPnDMSO vs MUT_uned	NT5DC3	FALSE	-0.0668478	0.838323	0.323708	0.0765887
NAA40	MUT_RNPnDMSO vs MUT_uned	NAA40	FALSE	-0.0363177	0.928425	0.610118	0.0322532
Q86UX7;Q9BQL6	MUT_RNPnDMSO vs MUT_uned	Q86UX7;Q9BQL6	FALSE	-0.387347	0.822279	0.286033	0.0849807
FERMT3	MUT_RNPnDMSO vs MUT_uned	FERMT3	FALSE	0.0725893	0.805866	0.261896	0.0937371
DTX2	MUT_RNPnDMSO vs MUT_uned	DTX2	FALSE	-5.52626e-05	0.999926	0.999816	3.21945e-05
N4BP2	MUT_RNPnDMSO vs MUT_uned	N4BP2	FALSE	0.0199522	0.980101	0.861717	0.00872937
USP48	MUT_RNPnDMSO vs MUT_uned	USP48	FALSE	-0.0977966	0.761032	0.115848	0.118597
BCL9L	MUT_RNPnDMSO vs MUT_uned	BCL9L	FALSE	-0.276849	0.880226	0.433006	0.0554058
CENATAC	MUT_RNPnDMSO vs MUT_uned	CENATAC	FALSE	0.0864228	0.833675	0.306562	0.0790031
FHIP2B	MUT_RNPnDMSO vs MUT_uned	FHIP2B	FALSE	-0.0924309	0.964586	0.752118	0.0156589
NLRX1	MUT_RNPnDMSO vs MUT_uned	NLRX1	FALSE	-0.0755012	0.905076	0.538823	0.0433149
KTN1	MUT_RNPnDMSO vs MUT_uned	KTN1	FALSE	-0.0153966	0.968421	0.771387	0.0139356
GPAT4	MUT_RNPnDMSO vs MUT_uned	GPAT4	FALSE	0.479789	0.830268	0.30339	0.0807815
ZNF598	MUT_RNPnDMSO vs MUT_uned	ZNF598	FALSE	-0.054612	0.782	0.19274	0.106793
Q86UE8;Q9UKI8	MUT_RNPnDMSO vs MUT_uned	Q86UE8;Q9UKI8	FALSE	-0.113233	0.822279	0.290089	0.0849807
TLK2	MUT_RNPnDMSO vs MUT_uned	TLK2	FALSE	-0.020423	0.981765	0.865829	0.00799257
MTDH	MUT_RNPnDMSO vs MUT_uned	MTDH	FALSE	-0.0223521	0.96196	0.730083	0.0168429
SAPCD2	MUT_RNPnDMSO vs MUT_uned	SAPCD2	FALSE	0.545453	0.802963	0.228199	0.0953044
RPAIN	MUT_RNPnDMSO vs MUT_uned	RPAIN	FALSE	0.0519397	0.911354	0.555685	0.040313
PRPF39	MUT_RNPnDMSO vs MUT_uned	PRPF39	FALSE	-0.113734	0.633765	0.0406044	0.198072
YRDC	MUT_RNPnDMSO vs MUT_uned	YRDC	FALSE	-0.0998364	0.770245	0.153044	0.113371
PBRM1	MUT_RNPnDMSO vs MUT_uned	PBRM1	FALSE	0.00691766	0.991111	0.905739	0.00387769
LDB1	MUT_RNPnDMSO vs MUT_uned	LDB1	FALSE	-0.0855466	0.853578	0.356003	0.068757
METTL3	MUT_RNPnDMSO vs MUT_uned	METTL3	FALSE	0.0403862	0.896359	0.485153	0.0475181
SMG6	MUT_RNPnDMSO vs MUT_uned	SMG6	FALSE	-0.0576853	0.926451	0.604392	0.0331777
MDP1	MUT_RNPnDMSO vs MUT_uned	MDP1	FALSE	-0.0820447	0.916763	0.570788	0.0377427
KIF27	MUT_RNPnDMSO vs MUT_uned	KIF27	FALSE	0.0635446	0.991111	0.905168	0.00387769
IQGAP3	MUT_RNPnDMSO vs MUT_uned	IQGAP3	FALSE	0.0035175	0.999922	0.964457	3.38361e-05
NR2C2AP	MUT_RNPnDMSO vs MUT_uned	NR2C2AP	FALSE	-0.0111108	0.968308	0.769711	0.0139865
GPBP1	MUT_RNPnDMSO vs MUT_uned	GPBP1	FALSE	-0.0770067	0.818333	0.275977	0.0870698
FCHSD1	MUT_RNPnDMSO vs MUT_uned	FCHSD1	FALSE	0.0737145	0.844107	0.345285	0.0736024
CHD1L	MUT_RNPnDMSO vs MUT_uned	CHD1L	FALSE	-0.103027	0.663147	0.0543852	0.17839
NLRC5	MUT_RNPnDMSO vs MUT_uned	NLRC5	FALSE	0.050628	0.923571	0.596292	0.0345296
RASSF3	MUT_RNPnDMSO vs MUT_uned	RASSF3	FALSE	-0.135422	0.912099	0.557932	0.0399582
OSTM1	MUT_RNPnDMSO vs MUT_uned	OSTM1	FALSE	-0.227235	0.873619	0.422089	0.0586778
ZC3HC1	MUT_RNPnDMSO vs MUT_uned	ZC3HC1	FALSE	0.0643061	0.766156	0.142866	0.115683
LONP2	MUT_RNPnDMSO vs MUT_uned	LONP2	FALSE	-0.0270561	0.973404	0.812797	0.0117067
BPHL	MUT_RNPnDMSO vs MUT_uned	BPHL	FALSE	-0.000559668	0.999922	0.99418	3.38361e-05
Q86W92;Q8ND30	MUT_RNPnDMSO vs MUT_uned	Q86W92;Q8ND30	FALSE	-0.452982	0.913431	0.562461	0.0393241
PPFIBP1	MUT_RNPnDMSO vs MUT_uned	PPFIBP1	FALSE	-0.170601	0.761032	0.118398	0.118597
PARG	MUT_RNPnDMSO vs MUT_uned	PARG	FALSE	0.0179479	0.980001	0.860811	0.00877337
METTL16	MUT_RNPnDMSO vs MUT_uned	METTL16	FALSE	-0.0998555	0.761032	0.122003	0.118597
THOC6	MUT_RNPnDMSO vs MUT_uned	THOC6	FALSE	0.0291125	0.882785	0.442512	0.0541451
AMZ2	MUT_RNPnDMSO vs MUT_uned	AMZ2	FALSE	0.0808169	0.909509	0.550546	0.041193
P2RY8	MUT_RNPnDMSO vs MUT_uned	P2RY8	FALSE	-0.0227549	0.999922	0.970744	3.38361e-05
TMEM200A	MUT_RNPnDMSO vs MUT_uned	TMEM200A	FALSE	-0.0398241	0.992463	0.914395	0.0032857
MON1A	MUT_RNPnDMSO vs MUT_uned	MON1A	FALSE	-0.107621	0.835972	0.312463	0.0778083
COMMD7	MUT_RNPnDMSO vs MUT_uned	COMMD7	FALSE	0.0302385	0.970143	0.788744	0.0131641
RTTN	MUT_RNPnDMSO vs MUT_uned	RTTN	FALSE	-0.0960046	0.766156	0.143764	0.115683
COMTD1	MUT_RNPnDMSO vs MUT_uned	COMTD1	FALSE	-0.0558866	0.96196	0.72774	0.0168429
HOOK3	MUT_RNPnDMSO vs MUT_uned	HOOK3	FALSE	0.0286125	0.916763	0.570942	0.0377427
RETREG3	MUT_RNPnDMSO vs MUT_uned	RETREG3	FALSE	-0.0121691	0.98533	0.880234	0.00641812
GLCCI1	MUT_RNPnDMSO vs MUT_uned	GLCCI1	FALSE	0.128695	0.802963	0.253859	0.0953044
CAND1	MUT_RNPnDMSO vs MUT_uned	CAND1	FALSE	0.000972308	0.999922	0.972383	3.38361e-05
TAX1BP1	MUT_RNPnDMSO vs MUT_uned	TAX1BP1	FALSE	0.177339	0.766156	0.145988	0.115683
VPS36	MUT_RNPnDMSO vs MUT_uned	VPS36	FALSE	-0.0664084	0.854249	0.363277	0.0684156
ZC3H18	MUT_RNPnDMSO vs MUT_uned	ZC3H18	FALSE	0.112319	0.595891	0.0299421	0.224833
ANKMY2	MUT_RNPnDMSO vs MUT_uned	ANKMY2	FALSE	-0.0016254	0.999922	0.985944	3.38361e-05
ERI1	MUT_RNPnDMSO vs MUT_uned	ERI1	FALSE	0.0744046	0.954842	0.684229	0.0200687
LYSMD2	MUT_RNPnDMSO vs MUT_uned	LYSMD2	FALSE	0.553565	0.761032	0.131139	0.118597
DENND1C	MUT_RNPnDMSO vs MUT_uned	DENND1C	FALSE	-0.0413152	0.921882	0.588998	0.0353245
SMYD4	MUT_RNPnDMSO vs MUT_uned	SMYD4	FALSE	-0.00299536	0.999922	0.980027	3.38361e-05
THNSL1	MUT_RNPnDMSO vs MUT_uned	THNSL1	FALSE	-0.0638116	0.856223	0.367455	0.067413
UBALD2	MUT_RNPnDMSO vs MUT_uned	UBALD2	FALSE	1.86454	0.330162	0.00342776	0.481273
TRIM22	MUT_RNPnDMSO vs MUT_uned	TRIM22	FALSE	-0.0115017	0.996301	0.935288	0.00160935
Q8IYM2;Q08AF3;Q6IEE8	MUT_RNPnDMSO vs MUT_uned	Q8IYM2;Q08AF3;Q6IEE8	FALSE	0.164175	0.935705	0.633376	0.028861
SYTL1	MUT_RNPnDMSO vs MUT_uned	SYTL1	FALSE	-0.0403942	0.961845	0.720277	0.016895
EXOC8	MUT_RNPnDMSO vs MUT_uned	EXOC8	FALSE	-0.04806	0.841528	0.340718	0.0749314
ZZZ3	MUT_RNPnDMSO vs MUT_uned	ZZZ3	FALSE	-0.638451	0.608692	0.0331217	0.215602
GSPT2	MUT_RNPnDMSO vs MUT_uned	GSPT2	FALSE	-0.0944531	0.865553	0.387756	0.0627065
SUPV3L1	MUT_RNPnDMSO vs MUT_uned	SUPV3L1	FALSE	0.0391589	0.838323	0.332372	0.0765887
DIS3L2	MUT_RNPnDMSO vs MUT_uned	DIS3L2	FALSE	0.029071	0.904411	0.525381	0.0436342
SMAP1	MUT_RNPnDMSO vs MUT_uned	SMAP1	FALSE	0.129596	0.880226	0.433416	0.0554058
SRRM1	MUT_RNPnDMSO vs MUT_uned	SRRM1	FALSE	0.0248281	0.9496	0.670139	0.0224593
PM20D2	MUT_RNPnDMSO vs MUT_uned	PM20D2	FALSE	-0.0878701	0.78031	0.188771	0.107733
MB21D2	MUT_RNPnDMSO vs MUT_uned	MB21D2	FALSE	0.0763138	0.770421	0.156893	0.113272
TMEM192	MUT_RNPnDMSO vs MUT_uned	TMEM192	FALSE	0.041478	0.954093	0.682581	0.0204095
SLX4	MUT_RNPnDMSO vs MUT_uned	SLX4	FALSE	-0.259102	0.852182	0.354184	0.0694675
FTSJ3	MUT_RNPnDMSO vs MUT_uned	FTSJ3	FALSE	-0.0266614	0.942622	0.649896	0.0256624
RAVER1	MUT_RNPnDMSO vs MUT_uned	RAVER1	FALSE	-0.00717329	0.991543	0.908409	0.00368865
YAF2	MUT_RNPnDMSO vs MUT_uned	YAF2	FALSE	0.118646	0.802963	0.24645	0.0953044
KBTBD2	MUT_RNPnDMSO vs MUT_uned	KBTBD2	FALSE	-0.115104	0.859315	0.371901	0.0658475
DHX37	MUT_RNPnDMSO vs MUT_uned	DHX37	FALSE	-0.0523457	0.766156	0.145569	0.115683
Q8IY33;Q8N3F8	MUT_RNPnDMSO vs MUT_uned	Q8IY33;Q8N3F8	FALSE	0.10021	0.97315	0.811695	0.0118201
IFT20	MUT_RNPnDMSO vs MUT_uned	IFT20	FALSE	-0.0926864	0.895412	0.481465	0.0479773
CMIP	MUT_RNPnDMSO vs MUT_uned	CMIP	FALSE	0.073252	0.924496	0.600325	0.0340951
Q8IY21;Q5H9U9	MUT_RNPnDMSO vs MUT_uned	Q8IY21;Q5H9U9	FALSE	-0.047208	0.989894	0.897827	0.00441134
DDX60	MUT_RNPnDMSO vs MUT_uned	DDX60	FALSE	-0.123598	0.575048	0.0245189	0.240296
SMC5	MUT_RNPnDMSO vs MUT_uned	SMC5	FALSE	0.00775822	0.97911	0.84914	0.00916831
CKAP2L	MUT_RNPnDMSO vs MUT_uned	CKAP2L	FALSE	0.0130374	0.98533	0.882285	0.00641812
KIAA2013	MUT_RNPnDMSO vs MUT_uned	KIAA2013	FALSE	0.00530772	0.995449	0.932096	0.00198101
CMTR2	MUT_RNPnDMSO vs MUT_uned	CMTR2	FALSE	-0.131971	0.840683	0.339868	0.0753676
HACE1	MUT_RNPnDMSO vs MUT_uned	HACE1	FALSE	-0.3037	0.376076	0.00659759	0.424725
TTC5	MUT_RNPnDMSO vs MUT_uned	TTC5	FALSE	0.072567	0.863667	0.384309	0.0636538
SPICE1	MUT_RNPnDMSO vs MUT_uned	SPICE1	FALSE	-0.158696	0.946708	0.661364	0.0237841
SPART	MUT_RNPnDMSO vs MUT_uned	SPART	FALSE	-0.0312491	0.97053	0.792304	0.012991
CLYBL	MUT_RNPnDMSO vs MUT_uned	CLYBL	FALSE	0.0189842	0.97061	0.798807	0.0129553
FCSK	MUT_RNPnDMSO vs MUT_uned	FCSK	FALSE	0.0150876	0.993882	0.925233	0.00266502
VKORC1L1	MUT_RNPnDMSO vs MUT_uned	VKORC1L1	FALSE	-0.292459	0.663147	0.0549729	0.17839
FAM185A	MUT_RNPnDMSO vs MUT_uned	FAM185A	FALSE	0.242857	0.777718	0.174364	0.109178
RBIS	MUT_RNPnDMSO vs MUT_uned	RBIS	FALSE	-0.00459519	0.999922	0.969477	3.38361e-05
CENPL	MUT_RNPnDMSO vs MUT_uned	CENPL	FALSE	0.159866	0.663147	0.0531525	0.17839
RDH10	MUT_RNPnDMSO vs MUT_uned	RDH10	FALSE	-0.0920153	0.838323	0.332817	0.0765887
ASPM	MUT_RNPnDMSO vs MUT_uned	ASPM	FALSE	-0.00548593	0.999922	0.955279	3.38361e-05
SELENOH	MUT_RNPnDMSO vs MUT_uned	SELENOH	FALSE	0.0637719	0.96196	0.735417	0.0168429
Q8IZP0;Q9NYB9	MUT_RNPnDMSO vs MUT_uned	Q8IZP0;Q9NYB9	FALSE	-0.146916	0.815723	0.273444	0.0884575
ABI1	MUT_RNPnDMSO vs MUT_uned	ABI1	FALSE	0.0937995	0.802336	0.212454	0.0956436
ZNF654	MUT_RNPnDMSO vs MUT_uned	ZNF654	FALSE	0.0713183	0.8492	0.350848	0.0709899
PELP1	MUT_RNPnDMSO vs MUT_uned	PELP1	FALSE	0.0812011	0.810943	0.267119	0.0910096
MCOLN2	MUT_RNPnDMSO vs MUT_uned	MCOLN2	FALSE	0.202384	0.905898	0.542542	0.0429209
XRN1	MUT_RNPnDMSO vs MUT_uned	XRN1	FALSE	0.0370031	0.903568	0.516303	0.044039
SCYL3	MUT_RNPnDMSO vs MUT_uned	SCYL3	FALSE	-0.028778	0.930448	0.622734	0.0313077
DCP1B	MUT_RNPnDMSO vs MUT_uned	DCP1B	FALSE	-0.107457	0.761032	0.129348	0.118597
KMT2E	MUT_RNPnDMSO vs MUT_uned	KMT2E	FALSE	-0.210306	0.808673	0.264326	0.0922268
ALDH16A1	MUT_RNPnDMSO vs MUT_uned	ALDH16A1	FALSE	-0.0278635	0.9603	0.70943	0.0175932
RPUSD2	MUT_RNPnDMSO vs MUT_uned	RPUSD2	FALSE	0.0201383	0.966784	0.762872	0.0146707
TRMT2A	MUT_RNPnDMSO vs MUT_uned	TRMT2A	FALSE	-0.0124557	0.969748	0.786359	0.0133412
CHPF	MUT_RNPnDMSO vs MUT_uned	CHPF	FALSE	0.18166	0.927047	0.608063	0.0328982
PHACTR4	MUT_RNPnDMSO vs MUT_uned	PHACTR4	FALSE	-0.151895	0.516415	0.0180392	0.287001
ANKRD13A	MUT_RNPnDMSO vs MUT_uned	ANKRD13A	FALSE	-0.111894	0.761032	0.130534	0.118597
RNF168	MUT_RNPnDMSO vs MUT_uned	RNF168	FALSE	0.219408	0.770421	0.164184	0.113272
MICU2	MUT_RNPnDMSO vs MUT_uned	MICU2	FALSE	-0.0729421	0.886692	0.458822	0.052227
PNPLA6	MUT_RNPnDMSO vs MUT_uned	PNPLA6	FALSE	0.0440118	0.904411	0.532013	0.0436342
PABPN1	MUT_RNPnDMSO vs MUT_uned	PABPN1	FALSE	0.0763782	0.761032	0.121889	0.118597
RPAP2	MUT_RNPnDMSO vs MUT_uned	RPAP2	FALSE	-0.0658688	0.909509	0.551244	0.041193
PARP9	MUT_RNPnDMSO vs MUT_uned	PARP9	FALSE	-0.00548175	0.999922	0.969598	3.38361e-05
CCDC28A	MUT_RNPnDMSO vs MUT_uned	CCDC28A	FALSE	-0.26178	0.802963	0.226798	0.0953044
HSCB	MUT_RNPnDMSO vs MUT_uned	HSCB	FALSE	0.552924	0.770245	0.154079	0.113371
Q8IWJ2;Q99666;A6NKT7;O14715;P0DJD0;P0DJD1;Q7Z3J3	MUT_RNPnDMSO vs MUT_uned	Q8IWJ2;Q99666;A6NKT7;O14715;P0DJD0;P0DJD1;Q7Z3J3	FALSE	0.0839758	0.926665	0.607121	0.0330772
GCC2	MUT_RNPnDMSO vs MUT_uned	GCC2	FALSE	0.0489588	0.791298	0.20164	0.10166
MGA	MUT_RNPnDMSO vs MUT_uned	MGA	FALSE	0.0451346	0.865553	0.394952	0.0627065
PLEKHM2	MUT_RNPnDMSO vs MUT_uned	PLEKHM2	FALSE	-0.239892	0.738842	0.0920487	0.131448
DCUN1D3	MUT_RNPnDMSO vs MUT_uned	DCUN1D3	FALSE	0.166469	0.884916	0.449196	0.0530981
CCDC117	MUT_RNPnDMSO vs MUT_uned	CCDC117	FALSE	0.12057	0.770421	0.162027	0.113272
MAP7D3	MUT_RNPnDMSO vs MUT_uned	MAP7D3	FALSE	-0.0658288	0.859315	0.372542	0.0658475
TEX2	MUT_RNPnDMSO vs MUT_uned	TEX2	FALSE	0.151361	0.965117	0.75616	0.0154199
WDFY1	MUT_RNPnDMSO vs MUT_uned	WDFY1	FALSE	0.124937	0.853578	0.35615	0.068757
ITPRIP	MUT_RNPnDMSO vs MUT_uned	ITPRIP	FALSE	-0.420205	0.651354	0.0462629	0.186183
MFN1	MUT_RNPnDMSO vs MUT_uned	MFN1	FALSE	0.0631479	0.917185	0.573289	0.0375432
ZC3H7A	MUT_RNPnDMSO vs MUT_uned	ZC3H7A	FALSE	0.039136	0.875276	0.426738	0.0578552
WDR75	MUT_RNPnDMSO vs MUT_uned	WDR75	FALSE	-0.0358039	0.912173	0.559165	0.0399229
CEP97	MUT_RNPnDMSO vs MUT_uned	CEP97	FALSE	-0.116239	0.802336	0.212681	0.0956436
Q8IVW6;Q99856	MUT_RNPnDMSO vs MUT_uned	Q8IVW6;Q99856	FALSE	0.148777	0.838323	0.336682	0.0765887
ARID3B	MUT_RNPnDMSO vs MUT_uned	ARID3B	FALSE	0.0130011	0.968421	0.779464	0.0139356
GID4	MUT_RNPnDMSO vs MUT_uned	GID4	FALSE	0.65103	0.802963	0.25348	0.0953044
KSR1	MUT_RNPnDMSO vs MUT_uned	KSR1	FALSE	-0.208012	0.802963	0.222469	0.0953044
MCAT	MUT_RNPnDMSO vs MUT_uned	MCAT	FALSE	0.00129146	0.999922	0.980847	3.38361e-05
CCDC50	MUT_RNPnDMSO vs MUT_uned	CCDC50	FALSE	-0.0242249	0.979194	0.849962	0.00913115
MAP4K3	MUT_RNPnDMSO vs MUT_uned	MAP4K3	FALSE	0.323233	0.815723	0.273322	0.0884575
MMAA	MUT_RNPnDMSO vs MUT_uned	MMAA	FALSE	-0.0700201	0.822539	0.291811	0.0848433
FOXP4	MUT_RNPnDMSO vs MUT_uned	FOXP4	FALSE	0.526394	0.778101	0.180364	0.108964
SAMD9L	MUT_RNPnDMSO vs MUT_uned	SAMD9L	FALSE	-0.0734709	0.777718	0.174031	0.109178
NUDCD3	MUT_RNPnDMSO vs MUT_uned	NUDCD3	FALSE	0.0802412	0.844107	0.345305	0.0736024
VRK3	MUT_RNPnDMSO vs MUT_uned	VRK3	FALSE	0.202296	0.738842	0.0937943	0.131448
NAXD	MUT_RNPnDMSO vs MUT_uned	NAXD	FALSE	-0.144401	0.802963	0.247377	0.0953044
TRIM59	MUT_RNPnDMSO vs MUT_uned	TRIM59	FALSE	-0.129423	0.89804	0.491895	0.0467043
PHF6	MUT_RNPnDMSO vs MUT_uned	PHF6	FALSE	-0.0382731	0.869199	0.410151	0.0608808
ZBTB8OS	MUT_RNPnDMSO vs MUT_uned	ZBTB8OS	FALSE	-0.197253	0.42292	0.0089907	0.373741
KLHL7	MUT_RNPnDMSO vs MUT_uned	KLHL7	FALSE	0.103661	0.943982	0.652637	0.0250365
GPALPP1	MUT_RNPnDMSO vs MUT_uned	GPALPP1	FALSE	0.153508	0.761032	0.127363	0.118597
C9orf40	MUT_RNPnDMSO vs MUT_uned	C9orf40	FALSE	0.0664001	0.96196	0.729834	0.0168429
NRM	MUT_RNPnDMSO vs MUT_uned	NRM	FALSE	-0.130971	0.919312	0.582452	0.0365371
MRPL41	MUT_RNPnDMSO vs MUT_uned	MRPL41	FALSE	0.124972	0.838323	0.336993	0.0765887
BAP18	MUT_RNPnDMSO vs MUT_uned	BAP18	FALSE	0.00299065	0.999922	0.959556	3.38361e-05
Q8IXK0;Q8NDX5	MUT_RNPnDMSO vs MUT_uned	Q8IXK0;Q8NDX5	FALSE	0.492083	0.770421	0.167139	0.113272
PHC2	MUT_RNPnDMSO vs MUT_uned	PHC2	FALSE	0.098183	0.784715	0.194876	0.105288
SIRT2	MUT_RNPnDMSO vs MUT_uned	SIRT2	FALSE	0.0596409	0.782	0.192022	0.106793
RHOT2	MUT_RNPnDMSO vs MUT_uned	RHOT2	FALSE	0.00292837	0.999813	0.949297	8.13273e-05
NELFCD	MUT_RNPnDMSO vs MUT_uned	NELFCD	FALSE	0.0627125	0.891263	0.472061	0.0499939
DNAJC10	MUT_RNPnDMSO vs MUT_uned	DNAJC10	FALSE	3.97365e-05	0.999922	0.999223	3.38361e-05
SKA3	MUT_RNPnDMSO vs MUT_uned	SKA3	FALSE	0.115703	0.81007	0.265619	0.0914774
SLF2	MUT_RNPnDMSO vs MUT_uned	SLF2	FALSE	-0.0716523	0.961845	0.724279	0.016895
DHX40	MUT_RNPnDMSO vs MUT_uned	DHX40	FALSE	-0.172117	0.623522	0.0385606	0.205148
HOMEZ	MUT_RNPnDMSO vs MUT_uned	HOMEZ	FALSE	0.15027	0.868464	0.406449	0.0612484
CCAR1	MUT_RNPnDMSO vs MUT_uned	CCAR1	FALSE	0.0398045	0.889145	0.466281	0.0510274
UEVLD	MUT_RNPnDMSO vs MUT_uned	UEVLD	FALSE	-0.145401	0.802963	0.220019	0.0953044
SUGP2	MUT_RNPnDMSO vs MUT_uned	SUGP2	FALSE	0.0370632	0.868687	0.408474	0.0611365
SUGP1	MUT_RNPnDMSO vs MUT_uned	SUGP1	FALSE	0.155843	0.622192	0.038328	0.206076
ANKHD1	MUT_RNPnDMSO vs MUT_uned	ANKHD1	FALSE	0.0299428	0.885263	0.455182	0.0529276
CDAN1	MUT_RNPnDMSO vs MUT_uned	CDAN1	FALSE	-0.078101	0.933173	0.62839	0.0300379
CHERP	MUT_RNPnDMSO vs MUT_uned	CHERP	FALSE	0.0076348	0.979802	0.854615	0.0088619
ARHGAP12	MUT_RNPnDMSO vs MUT_uned	ARHGAP12	FALSE	-0.000525935	0.999922	0.99888	3.38361e-05
UBR2	MUT_RNPnDMSO vs MUT_uned	UBR2	FALSE	-0.0290872	0.929655	0.614567	0.0316783
UBR1	MUT_RNPnDMSO vs MUT_uned	UBR1	FALSE	-0.0379876	0.885076	0.45277	0.0530196
LMTK2	MUT_RNPnDMSO vs MUT_uned	LMTK2	FALSE	0.324054	0.770245	0.154662	0.113371
Q8IWT6;Q8TDW0	MUT_RNPnDMSO vs MUT_uned	Q8IWT6;Q8TDW0	FALSE	0.612033	0.854249	0.35812	0.0684156
LRRC8A	MUT_RNPnDMSO vs MUT_uned	LRRC8A	FALSE	0.179129	0.880226	0.431666	0.0554058
RBM12B	MUT_RNPnDMSO vs MUT_uned	RBM12B	FALSE	0.0316435	0.94505	0.654788	0.0245451
QKI	MUT_RNPnDMSO vs MUT_uned	QKI	FALSE	0.0186403	0.942622	0.650693	0.0256624
NOP9	MUT_RNPnDMSO vs MUT_uned	NOP9	FALSE	-0.0577964	0.835972	0.313977	0.0778083
RBM23	MUT_RNPnDMSO vs MUT_uned	RBM23	FALSE	0.228358	0.591504	0.0286006	0.228043
RPS27L	MUT_RNPnDMSO vs MUT_uned	RPS27L	FALSE	-0.0372473	0.834099	0.308678	0.0787824
MED25	MUT_RNPnDMSO vs MUT_uned	MED25	FALSE	-0.112547	0.79971	0.208838	0.0970675
LARP4	MUT_RNPnDMSO vs MUT_uned	LARP4	FALSE	0.0735417	0.807976	0.263307	0.0926016
MED13L	MUT_RNPnDMSO vs MUT_uned	MED13L	FALSE	0.17539	0.763235	0.137432	0.117342
CENPU	MUT_RNPnDMSO vs MUT_uned	CENPU	FALSE	0.133878	0.826275	0.29967	0.0828754
UBE2R2	MUT_RNPnDMSO vs MUT_uned	UBE2R2	FALSE	-0.157815	0.734211	0.0842583	0.134179
FRA10AC1	MUT_RNPnDMSO vs MUT_uned	FRA10AC1	FALSE	-0.226602	0.766156	0.144888	0.115683
IKBIP	MUT_RNPnDMSO vs MUT_uned	IKBIP	FALSE	0.108156	0.865553	0.391647	0.0627065
UNC13D	MUT_RNPnDMSO vs MUT_uned	UNC13D	FALSE	-0.00720498	0.992606	0.917954	0.00322307
MOB2	MUT_RNPnDMSO vs MUT_uned	MOB2	FALSE	-0.284652	0.905898	0.541711	0.0429209
RAPH1	MUT_RNPnDMSO vs MUT_uned	RAPH1	FALSE	-0.0840083	0.965117	0.756591	0.0154199
USP34	MUT_RNPnDMSO vs MUT_uned	USP34	FALSE	-0.0469123	0.867316	0.404314	0.0618228
VPS13C	MUT_RNPnDMSO vs MUT_uned	VPS13C	FALSE	-0.0290093	0.930768	0.62306	0.0311588
CBLL1	MUT_RNPnDMSO vs MUT_uned	CBLL1	FALSE	-0.0507265	0.933	0.627993	0.0301184
GTF2H5	MUT_RNPnDMSO vs MUT_uned	GTF2H5	FALSE	-0.208829	0.778101	0.178802	0.108964
TOM1L2	MUT_RNPnDMSO vs MUT_uned	TOM1L2	FALSE	0.0101927	0.991111	0.902955	0.00387769
NUDT18	MUT_RNPnDMSO vs MUT_uned	NUDT18	FALSE	0.00705749	0.993882	0.926573	0.00266502
GPRIN3	MUT_RNPnDMSO vs MUT_uned	GPRIN3	FALSE	0.0881803	0.761032	0.123383	0.118597
ARHGAP27	MUT_RNPnDMSO vs MUT_uned	ARHGAP27	FALSE	-0.0285335	0.969833	0.787206	0.0133032
PIK3AP1	MUT_RNPnDMSO vs MUT_uned	PIK3AP1	FALSE	-0.262828	0.715076	0.073007	0.145648
CEP128	MUT_RNPnDMSO vs MUT_uned	CEP128	FALSE	-0.0494312	0.929801	0.618249	0.0316101
UBN2	MUT_RNPnDMSO vs MUT_uned	UBN2	FALSE	0.250904	0.815723	0.273714	0.0884575
CRACD	MUT_RNPnDMSO vs MUT_uned	CRACD	FALSE	0.845814	0.663147	0.0532877	0.17839
TPGS1	MUT_RNPnDMSO vs MUT_uned	TPGS1	FALSE	0.31335	0.914444	0.565535	0.038843
Q6ZTN6;Q8IZ07	MUT_RNPnDMSO vs MUT_uned	Q6ZTN6;Q8IZ07	FALSE	-0.145084	0.869199	0.412065	0.0608808
Q6ZTN6;Q86YJ7	MUT_RNPnDMSO vs MUT_uned	Q6ZTN6;Q86YJ7	FALSE	-0.00946392	0.999922	0.97478	3.38361e-05
ANKRD13D	MUT_RNPnDMSO vs MUT_uned	ANKRD13D	FALSE	-0.225611	0.865553	0.394256	0.0627065
Q6ZT62;Q9Y3L3	MUT_RNPnDMSO vs MUT_uned	Q6ZT62;Q9Y3L3	FALSE	0.0329089	0.931455	0.624784	0.030838
PAXIP1	MUT_RNPnDMSO vs MUT_uned	PAXIP1	FALSE	0.0231603	0.96196	0.734688	0.0168429
Q6ZT62;Q96GD0	MUT_RNPnDMSO vs MUT_uned	Q6ZT62;Q96GD0	FALSE	-0.165652	0.802336	0.211878	0.0956436
INTS8	MUT_RNPnDMSO vs MUT_uned	INTS8	FALSE	-0.0808517	0.663147	0.0546782	0.17839
SSH2	MUT_RNPnDMSO vs MUT_uned	SSH2	FALSE	0.0993633	0.810943	0.267142	0.0910096
COPS6	MUT_RNPnDMSO vs MUT_uned	COPS6	FALSE	-0.0851403	0.761032	0.120614	0.118597
GET4	MUT_RNPnDMSO vs MUT_uned	GET4	FALSE	0.0649008	0.815723	0.273167	0.0884575
NDUFAF7	MUT_RNPnDMSO vs MUT_uned	NDUFAF7	FALSE	-0.0532566	0.904411	0.525711	0.0436342
DOK3	MUT_RNPnDMSO vs MUT_uned	DOK3	FALSE	1.03039	0.802963	0.252857	0.0953044
MCM10	MUT_RNPnDMSO vs MUT_uned	MCM10	FALSE	0.224194	0.471936	0.0124236	0.326117
Q7L576;Q96F07	MUT_RNPnDMSO vs MUT_uned	Q7L576;Q96F07	FALSE	0.0358747	0.904411	0.531216	0.0436342
CYFIP1	MUT_RNPnDMSO vs MUT_uned	CYFIP1	FALSE	0.00541801	0.994224	0.927796	0.00251576
RRAGA	MUT_RNPnDMSO vs MUT_uned	RRAGA	FALSE	0.0617335	0.96196	0.727372	0.0168429
RSRC2	MUT_RNPnDMSO vs MUT_uned	RSRC2	FALSE	0.00778676	0.995449	0.932449	0.00198101
PARS2	MUT_RNPnDMSO vs MUT_uned	PARS2	FALSE	-0.164668	0.738842	0.0918868	0.131448
CDC37L1	MUT_RNPnDMSO vs MUT_uned	CDC37L1	FALSE	-0.1265	0.835972	0.314194	0.0778083
CENPQ	MUT_RNPnDMSO vs MUT_uned	CENPQ	FALSE	0.055916	0.923308	0.592189	0.0346532
MEPCE	MUT_RNPnDMSO vs MUT_uned	MEPCE	FALSE	-0.0099976	0.984142	0.875968	0.00694234
NOL8	MUT_RNPnDMSO vs MUT_uned	NOL8	FALSE	0.081422	0.616253	0.0342553	0.210241
EIF3M	MUT_RNPnDMSO vs MUT_uned	EIF3M	FALSE	0.0813046	0.763235	0.137504	0.117342
KCTD9	MUT_RNPnDMSO vs MUT_uned	KCTD9	FALSE	0.0544546	0.888088	0.461588	0.0515441
ASRGL1	MUT_RNPnDMSO vs MUT_uned	ASRGL1	FALSE	-0.246898	0.884053	0.448177	0.0535219
LRRC8D	MUT_RNPnDMSO vs MUT_uned	LRRC8D	FALSE	-0.432648	0.811317	0.267903	0.0908093
MON1B	MUT_RNPnDMSO vs MUT_uned	MON1B	FALSE	-0.0160584	0.973666	0.816411	0.0115901
CYB5R4	MUT_RNPnDMSO vs MUT_uned	CYB5R4	FALSE	0.111434	0.35558	0.00438364	0.449063
BZW1	MUT_RNPnDMSO vs MUT_uned	BZW1	FALSE	0.117864	0.544565	0.0194309	0.26395
TRMT10C	MUT_RNPnDMSO vs MUT_uned	TRMT10C	FALSE	0.0200439	0.868464	0.405684	0.0612484
DDX46	MUT_RNPnDMSO vs MUT_uned	DDX46	FALSE	0.029103	0.802336	0.213684	0.0956436
MARK2	MUT_RNPnDMSO vs MUT_uned	MARK2	FALSE	-0.052725	0.942622	0.650568	0.0256624
SND1	MUT_RNPnDMSO vs MUT_uned	SND1	FALSE	0.0750378	0.838323	0.333093	0.0765887
SUPT6H	MUT_RNPnDMSO vs MUT_uned	SUPT6H	FALSE	-0.0123451	0.946923	0.661748	0.0236851
BTN2A1	MUT_RNPnDMSO vs MUT_uned	BTN2A1	FALSE	0.22386	0.937424	0.636914	0.0280638
ASXL2	MUT_RNPnDMSO vs MUT_uned	ASXL2	FALSE	0.15551	0.766156	0.142028	0.115683
DHX30	MUT_RNPnDMSO vs MUT_uned	DHX30	FALSE	0.00515323	0.991111	0.90432	0.00387769
TMPPE	MUT_RNPnDMSO vs MUT_uned	TMPPE	FALSE	-0.410963	0.82187	0.282115	0.0851969
UBR3	MUT_RNPnDMSO vs MUT_uned	UBR3	FALSE	0.104861	0.778101	0.180586	0.108964
ARHGEF18	MUT_RNPnDMSO vs MUT_uned	ARHGEF18	FALSE	0.0434987	0.941306	0.646981	0.0262693
PACS1	MUT_RNPnDMSO vs MUT_uned	PACS1	FALSE	-0.151267	0.738842	0.0913935	0.131448
Q6VN20;Q96S59	MUT_RNPnDMSO vs MUT_uned	Q6VN20;Q96S59	FALSE	-0.48218	0.738842	0.0935396	0.131448
RANBP10	MUT_RNPnDMSO vs MUT_uned	RANBP10	FALSE	0.0498199	0.904384	0.520175	0.0436471
ATF7IP	MUT_RNPnDMSO vs MUT_uned	ATF7IP	FALSE	0.0284856	0.921882	0.587784	0.0353245
DPP8	MUT_RNPnDMSO vs MUT_uned	DPP8	FALSE	-0.0680367	0.890534	0.469915	0.0503497
WDR82	MUT_RNPnDMSO vs MUT_uned	WDR82	FALSE	-0.00331291	0.995449	0.932527	0.00198101
CRELD2	MUT_RNPnDMSO vs MUT_uned	CRELD2	FALSE	-0.0686019	0.958923	0.702368	0.0182164
PI16	MUT_RNPnDMSO vs MUT_uned	PI16	FALSE	-0.295756	0.917712	0.575069	0.0372934
CWC27	MUT_RNPnDMSO vs MUT_uned	CWC27	FALSE	0.0674526	0.830455	0.303741	0.0806837
ABRAXAS1	MUT_RNPnDMSO vs MUT_uned	ABRAXAS1	FALSE	0.0339336	0.964884	0.75521	0.0155251
Q6UWV6;Q9Y6X5	MUT_RNPnDMSO vs MUT_uned	Q6UWV6;Q9Y6X5	FALSE	-0.125255	0.834109	0.309821	0.078777
LRSAM1	MUT_RNPnDMSO vs MUT_uned	LRSAM1	FALSE	-0.102683	0.696955	0.0638357	0.156795
C16orf54	MUT_RNPnDMSO vs MUT_uned	C16orf54	FALSE	0.103962	0.802963	0.23608	0.0953044
BCOR	MUT_RNPnDMSO vs MUT_uned	BCOR	FALSE	-0.113224	0.802963	0.22174	0.0953044
IL27RA	MUT_RNPnDMSO vs MUT_uned	IL27RA	FALSE	0.0921666	0.868592	0.407498	0.0611841
POGLUT2	MUT_RNPnDMSO vs MUT_uned	POGLUT2	FALSE	-0.079825	0.778101	0.181104	0.108964
CYP20A1	MUT_RNPnDMSO vs MUT_uned	CYP20A1	FALSE	-0.0191842	0.975867	0.842954	0.0106094
SASS6	MUT_RNPnDMSO vs MUT_uned	SASS6	FALSE	0.0402694	0.968217	0.767937	0.0140273
CRTC3	MUT_RNPnDMSO vs MUT_uned	CRTC3	FALSE	0.15566	0.569025	0.0228596	0.244869
FIP1L1	MUT_RNPnDMSO vs MUT_uned	FIP1L1	FALSE	0.311059	0.0630279	0.000137034	1.20047
AFTPH	MUT_RNPnDMSO vs MUT_uned	AFTPH	FALSE	0.14115	0.544565	0.0204017	0.26395
ANKRD11	MUT_RNPnDMSO vs MUT_uned	ANKRD11	FALSE	-0.0607254	0.963878	0.750305	0.0159778
ANKRD12	MUT_RNPnDMSO vs MUT_uned	ANKRD12	FALSE	0.207931	0.367076	0.00559889	0.435244
MTHFD1L	MUT_RNPnDMSO vs MUT_uned	MTHFD1L	FALSE	0.0481463	0.94614	0.658835	0.0240445
SARM1	MUT_RNPnDMSO vs MUT_uned	SARM1	FALSE	-0.0149208	0.962438	0.738413	0.0166273
Q6STE5;Q96GM5	MUT_RNPnDMSO vs MUT_uned	Q6STE5;Q96GM5	FALSE	-0.126299	0.968421	0.774498	0.0139356
Q6STE5;Q92925;Q96GM5	MUT_RNPnDMSO vs MUT_uned	Q6STE5;Q92925;Q96GM5	FALSE	0.184443	0.865553	0.389934	0.0627065
Q6STE5;Q92925	MUT_RNPnDMSO vs MUT_uned	Q6STE5;Q92925	FALSE	0.032218	0.961249	0.714682	0.0171641
TMEM205	MUT_RNPnDMSO vs MUT_uned	TMEM205	FALSE	-0.523351	0.761032	0.13282	0.118597
MPRIP	MUT_RNPnDMSO vs MUT_uned	MPRIP	FALSE	0.0813506	0.838164	0.321801	0.0766712
RAB11FIP1	MUT_RNPnDMSO vs MUT_uned	RAB11FIP1	FALSE	0.100106	0.620248	0.0377436	0.207435
Q6WKZ4;Q7L804	MUT_RNPnDMSO vs MUT_uned	Q6WKZ4;Q7L804	FALSE	0.271898	0.596126	0.0311252	0.224662
PPP1R3F	MUT_RNPnDMSO vs MUT_uned	PPP1R3F	FALSE	0.115303	0.802963	0.242495	0.0953044
MFSD6	MUT_RNPnDMSO vs MUT_uned	MFSD6	FALSE	-0.0728451	0.957611	0.698642	0.018811
Q6ZSR9	MUT_RNPnDMSO vs MUT_uned	Q6ZSR9	FALSE	0.0465128	0.904411	0.531759	0.0436342
C1orf122	MUT_RNPnDMSO vs MUT_uned	C1orf122	FALSE	0.000233387	0.999922	0.996347	3.38361e-05
WDFY4	MUT_RNPnDMSO vs MUT_uned	WDFY4	FALSE	-0.440491	0.904384	0.521484	0.0436471
RIPOR1	MUT_RNPnDMSO vs MUT_uned	RIPOR1	FALSE	-0.0276158	0.983149	0.873901	0.00738049
RINL	MUT_RNPnDMSO vs MUT_uned	RINL	FALSE	-0.0138568	0.973586	0.81433	0.0116255
SRCAP	MUT_RNPnDMSO vs MUT_uned	SRCAP	FALSE	0.0364743	0.90432	0.518825	0.0436781
MMS22L	MUT_RNPnDMSO vs MUT_uned	MMS22L	FALSE	0.0123817	0.975421	0.8389	0.0108077
QSOX2	MUT_RNPnDMSO vs MUT_uned	QSOX2	FALSE	0.0772728	0.855208	0.366916	0.0679282
C15orf39	MUT_RNPnDMSO vs MUT_uned	C15orf39	FALSE	-0.0146212	0.974082	0.819042	0.0114043
Q6ZR08;Q8WXX0	MUT_RNPnDMSO vs MUT_uned	Q6ZR08;Q8WXX0	FALSE	-0.0990552	0.917185	0.572091	0.0375432
GDPGP1	MUT_RNPnDMSO vs MUT_uned	GDPGP1	FALSE	-0.142133	0.858924	0.370107	0.0660454
NBEAL2	MUT_RNPnDMSO vs MUT_uned	NBEAL2	FALSE	0.0164327	0.909509	0.5516	0.041193
NFXL1	MUT_RNPnDMSO vs MUT_uned	NFXL1	FALSE	-0.140215	0.738842	0.0931431	0.131448
Q6ZN66;Q96PP9	MUT_RNPnDMSO vs MUT_uned	Q6ZN66;Q96PP9	FALSE	0.138095	0.904411	0.53299	0.0436342
ZNF574	MUT_RNPnDMSO vs MUT_uned	ZNF574	FALSE	-0.0338988	0.974168	0.823425	0.0113662
AEBP2	MUT_RNPnDMSO vs MUT_uned	AEBP2	FALSE	0.0505875	0.940699	0.645754	0.0265494
SYNE3	MUT_RNPnDMSO vs MUT_uned	SYNE3	FALSE	0.0536741	0.777309	0.17345	0.109406
LDHAL6A	MUT_RNPnDMSO vs MUT_uned	LDHAL6A	FALSE	-0.436271	0.767816	0.148886	0.114743
PPP1R21	MUT_RNPnDMSO vs MUT_uned	PPP1R21	FALSE	0.0294465	0.889014	0.465421	0.0510916
CERS6	MUT_RNPnDMSO vs MUT_uned	CERS6	FALSE	-0.43768	0.502655	0.0159871	0.29873
KYAT3	MUT_RNPnDMSO vs MUT_uned	KYAT3	FALSE	-0.046129	0.913651	0.563155	0.0392197
HSDL2	MUT_RNPnDMSO vs MUT_uned	HSDL2	FALSE	-0.0822316	0.811317	0.268904	0.0908093
THADA	MUT_RNPnDMSO vs MUT_uned	THADA	FALSE	-0.0720229	0.841074	0.340128	0.0751655
CD109	MUT_RNPnDMSO vs MUT_uned	CD109	FALSE	0.0836991	0.871544	0.417787	0.0597104
GIGYF2	MUT_RNPnDMSO vs MUT_uned	GIGYF2	FALSE	0.0234842	0.895873	0.482381	0.0477535
B3GLCT	MUT_RNPnDMSO vs MUT_uned	B3GLCT	FALSE	-0.196793	0.663147	0.0548974	0.17839
NAPRT	MUT_RNPnDMSO vs MUT_uned	NAPRT	FALSE	0.10043	0.765626	0.138347	0.115983
ENOSF1	MUT_RNPnDMSO vs MUT_uned	ENOSF1	FALSE	-0.0546261	0.921882	0.589756	0.0353245
MAEA	MUT_RNPnDMSO vs MUT_uned	MAEA	FALSE	0.0158726	0.968421	0.780888	0.0139356
EPM2AIP1	MUT_RNPnDMSO vs MUT_uned	EPM2AIP1	FALSE	-0.151885	0.713585	0.0720638	0.146555
DHX32	MUT_RNPnDMSO vs MUT_uned	DHX32	FALSE	-0.703791	0.635872	0.041627	0.19663
PXK	MUT_RNPnDMSO vs MUT_uned	PXK	FALSE	-0.146659	0.426191	0.00926571	0.370396
CTU1	MUT_RNPnDMSO vs MUT_uned	CTU1	FALSE	-0.0849446	0.770421	0.160325	0.113272
CNTRL	MUT_RNPnDMSO vs MUT_uned	CNTRL	FALSE	0.0957282	0.667678	0.0559717	0.175433
Q7Z739;Q9BYJ9;Q9Y5A9	MUT_RNPnDMSO vs MUT_uned	Q7Z739;Q9BYJ9;Q9Y5A9	FALSE	0.0922073	0.778101	0.183991	0.108964
Q7Z739;Q9BYJ9	MUT_RNPnDMSO vs MUT_uned	Q7Z739;Q9BYJ9	FALSE	-0.0457048	0.961845	0.723731	0.016895
YTHDF3	MUT_RNPnDMSO vs MUT_uned	YTHDF3	FALSE	0.169048	0.593732	0.0291165	0.226409
HUWE1	MUT_RNPnDMSO vs MUT_uned	HUWE1	FALSE	-0.0378302	0.835972	0.313779	0.0778083
FBXO33	MUT_RNPnDMSO vs MUT_uned	FBXO33	FALSE	0.0369802	0.974168	0.823792	0.0113662
RABEPK	MUT_RNPnDMSO vs MUT_uned	RABEPK	FALSE	-0.0384955	0.929801	0.616941	0.0316101
TECPR1	MUT_RNPnDMSO vs MUT_uned	TECPR1	FALSE	0.0187509	0.977498	0.846323	0.00988407
PTAR1	MUT_RNPnDMSO vs MUT_uned	PTAR1	FALSE	0.224592	0.782	0.191333	0.106793
TSEN54	MUT_RNPnDMSO vs MUT_uned	TSEN54	FALSE	0.0895706	0.787272	0.198204	0.103875
C5orf24	MUT_RNPnDMSO vs MUT_uned	C5orf24	FALSE	0.679436	0.838323	0.327034	0.0765887
TAF8	MUT_RNPnDMSO vs MUT_uned	TAF8	FALSE	0.236046	0.761032	0.132272	0.118597
ARHGAP30	MUT_RNPnDMSO vs MUT_uned	ARHGAP30	FALSE	0.0367711	0.802963	0.241593	0.0953044
Q7Z6B7;P0DMP2	MUT_RNPnDMSO vs MUT_uned	Q7Z6B7;P0DMP2	FALSE	0.0290855	0.987568	0.889278	0.00543287
CCDC91	MUT_RNPnDMSO vs MUT_uned	CCDC91	FALSE	-0.274715	0.866836	0.401294	0.062063
BTLA	MUT_RNPnDMSO vs MUT_uned	BTLA	FALSE	0.442152	0.838323	0.337821	0.0765887
NET1	MUT_RNPnDMSO vs MUT_uned	NET1	FALSE	0.238844	0.838027	0.32067	0.0767418
SNX20	MUT_RNPnDMSO vs MUT_uned	SNX20	FALSE	-0.10999	0.738842	0.0912475	0.131448
BCDIN3D	MUT_RNPnDMSO vs MUT_uned	BCDIN3D	FALSE	0.250682	0.802963	0.236403	0.0953044
APBB1IP	MUT_RNPnDMSO vs MUT_uned	APBB1IP	FALSE	0.0127795	0.968217	0.768038	0.0140273
Q7Z5L9;Q9H1B7	MUT_RNPnDMSO vs MUT_uned	Q7Z5L9;Q9H1B7	FALSE	-0.119515	0.838323	0.330695	0.0765887
IRF2BP2	MUT_RNPnDMSO vs MUT_uned	IRF2BP2	FALSE	-0.00637042	0.995449	0.930939	0.00198101
R3HCC1L	MUT_RNPnDMSO vs MUT_uned	R3HCC1L	FALSE	0.0785062	0.89804	0.499901	0.0467043
WAPL	MUT_RNPnDMSO vs MUT_uned	WAPL	FALSE	-0.017382	0.941129	0.646697	0.026351
RAI1	MUT_RNPnDMSO vs MUT_uned	RAI1	FALSE	-0.049236	0.96196	0.737113	0.0168429
GOLGA7	MUT_RNPnDMSO vs MUT_uned	GOLGA7	FALSE	0.0151216	0.984636	0.877043	0.00672441
RBBP6	MUT_RNPnDMSO vs MUT_uned	RBBP6	FALSE	-0.0116554	0.973963	0.818543	0.0114575
UBE2Q1	MUT_RNPnDMSO vs MUT_uned	UBE2Q1	FALSE	0.0300743	0.931455	0.625321	0.030838
Q7Z7E8;Q8WVN8	MUT_RNPnDMSO vs MUT_uned	Q7Z7E8;Q8WVN8	FALSE	0.102626	0.770245	0.152322	0.113371
KHDC4	MUT_RNPnDMSO vs MUT_uned	KHDC4	FALSE	-0.0663666	0.892855	0.476557	0.0492191
SETD3	MUT_RNPnDMSO vs MUT_uned	SETD3	FALSE	0.0904515	0.7548	0.104983	0.122168
MRPL52	MUT_RNPnDMSO vs MUT_uned	MRPL52	FALSE	-0.302426	0.83346	0.306142	0.0791153
PRUNE1	MUT_RNPnDMSO vs MUT_uned	PRUNE1	FALSE	-0.0771885	0.875276	0.426372	0.0578552
TRPT1	MUT_RNPnDMSO vs MUT_uned	TRPT1	FALSE	-0.378334	0.35558	0.00412201	0.449063
SYVN1	MUT_RNPnDMSO vs MUT_uned	SYVN1	FALSE	0.052192	0.95719	0.69659	0.0190017
TADA2B	MUT_RNPnDMSO vs MUT_uned	TADA2B	FALSE	-0.0383881	0.910516	0.553084	0.0407126
DPP9	MUT_RNPnDMSO vs MUT_uned	DPP9	FALSE	0.000832238	0.999922	0.984627	3.38361e-05
TBC1D1	MUT_RNPnDMSO vs MUT_uned	TBC1D1	FALSE	-0.0720405	0.929801	0.618505	0.0316101
Q86TC9;Q8WX93	MUT_RNPnDMSO vs MUT_uned	Q86TC9;Q8WX93	FALSE	1.23408	0.761032	0.130138	0.118597
PATL1	MUT_RNPnDMSO vs MUT_uned	PATL1	FALSE	-0.00769831	0.974168	0.825912	0.0113662
Q86T65;Q9Y4D1	MUT_RNPnDMSO vs MUT_uned	Q86T65;Q9Y4D1	FALSE	-1.01471	0.671188	0.0570883	0.173156
PIP4P1	MUT_RNPnDMSO vs MUT_uned	PIP4P1	FALSE	-0.030456	0.96196	0.73387	0.0168429
TRAPPC6B	MUT_RNPnDMSO vs MUT_uned	TRAPPC6B	FALSE	0.0684486	0.957611	0.699288	0.018811
GLRX5	MUT_RNPnDMSO vs MUT_uned	GLRX5	FALSE	0.140027	0.889051	0.466056	0.0510731
TEDC1	MUT_RNPnDMSO vs MUT_uned	TEDC1	FALSE	0.348985	0.921882	0.589033	0.0353245
DHDDS	MUT_RNPnDMSO vs MUT_uned	DHDDS	FALSE	0.179554	0.754763	0.102132	0.12219
GALNT7	MUT_RNPnDMSO vs MUT_uned	GALNT7	FALSE	-0.077543	0.875157	0.424816	0.0579138
PCGF5	MUT_RNPnDMSO vs MUT_uned	PCGF5	FALSE	0.0862111	0.883412	0.443239	0.0538369
RALYL	MUT_RNPnDMSO vs MUT_uned	RALYL	FALSE	-0.107961	0.980001	0.859444	0.00877337
ZER1	MUT_RNPnDMSO vs MUT_uned	ZER1	FALSE	-0.247971	0.929801	0.615765	0.0316101
Q7Z7L1;Q08AF3	MUT_RNPnDMSO vs MUT_uned	Q7Z7L1;Q08AF3	FALSE	0.193091	0.905076	0.538579	0.0433149
SLFN11	MUT_RNPnDMSO vs MUT_uned	SLFN11	FALSE	-0.0704108	0.90432	0.519063	0.0436781
CENPV	MUT_RNPnDMSO vs MUT_uned	CENPV	FALSE	-0.117386	0.77515	0.171059	0.110614
CMC1	MUT_RNPnDMSO vs MUT_uned	CMC1	FALSE	0.111288	0.860011	0.377391	0.0654962
MRPL10	MUT_RNPnDMSO vs MUT_uned	MRPL10	FALSE	0.0296228	0.921882	0.590082	0.0353245
Q7Z7H5;Q9BVK6	MUT_RNPnDMSO vs MUT_uned	Q7Z7H5;Q9BVK6	FALSE	-0.0421586	0.972315	0.805545	0.0121931
TMED4	MUT_RNPnDMSO vs MUT_uned	TMED4	FALSE	0.0961685	0.929801	0.617834	0.0316101
[truncated: 55,954 more rows]
